# Supplementary material for: Identification of Age-Specific and Common Key Regulatory Mechanisms Governing Eggshell Strength in Chicken Using Random Forests
Source: Genes (Basel). 2020 Apr 24;11(4):464. doi: 10.3390/genes11040464 (PMC7230204; doi:10.3390/genes11040464)
Supplement: Supplementary file 1 [file genes-11-00464-s001.zip]

Archive with 5 entries (4 files):
- supplementary_files/
- supplementary_files/Suppl_ScriptS1_Genes_Ensembl.R
- supplementary_files/Suppl_TableS1_RF_ImpSNPs_ESS.xlsx
- supplementary_files/Suppl_TableS2_Genes_Info_ESS.xlsx
- supplementary_files/Suppl_TableS3_GeneSetAnalysis.xlsx
