# Supplementary material for: Identification of Age-Specific and Common Key Regulatory Mechanisms Governing Eggshell Strength in Chicken Using Random Forests
Source: Genes (Basel). 2020 Apr 24;11(4):464. doi: 10.3390/genes11040464 (PMC7230204; doi:10.3390/genes11040464)
Supplement: Supplementary file 1 [file genes-11-00464-s001.zip › supplementary_files/Suppl_TableS1_RF_ImpSNPs_ESS.xlsx]

## Sheet: RF_ImpSNPs_ESS1
Chromosome	SNP	rs no.	Position
1	AX-75184768	rs14818614	45682218
1	AX-75200549	rs314918705	105621619
1	AX-75200558	rs313027466	105627287
1	AX-75200590	rs315918963	105640865
1	AX-75200602	rs317302584	105647561
1	AX-75200674	rs313403800	105684921
1	AX-75200692	rs317676161	105694637
1	AX-75200722	rs312797108	105704421
1	AX-75200892	rs13917479	105778007
1	AX-75200938	rs13511322	105797811
1	AX-75200951	rs312367746	105802258
1	AX-75201239	rs313843118	105915349
1	AX-75201313	rs313908540	105945939
1	AX-75201391	rs313139519	105980990
1	AX-75201402	rs317262842	105984637
1	AX-75201413	rs316608096	105990119
1	AX-75201414	rs315404207	105990304
1	AX-75201431	rs315096324	105998583
1	AX-75201433	rs15374727	105998915
1	AX-75201434	rs312991242	105999669
1	AX-75201436	rs316787624	105999865
1	AX-75201485	rs314225354	106018323
1	AX-75201504	rs315780820	106026331
1	AX-75201531	rs14870141	106034931
1	AX-75201713	rs314061925	106117221
1	AX-75201731	rs313079284	106123312
1	AX-75201746	rs313504061	106129742
1	AX-75201768	rs317808691	106136322
1	AX-75201784	rs13917904	106141473
1	AX-75201786	rs315857934	106142226
1	AX-75201811	rs314603887	106150263
1	AX-75201821	rs15375074	106154819
1	AX-75201879	rs314681209	106181820
1	AX-75201894	rs315592350	106187309
1	AX-75201897	rs314675729	106189157
1	AX-75201922	rs13917970	106198565
1	AX-75201943	rs13917989	106206899
1	AX-75201960	rs318066961	106212502
1	AX-75201966	rs312516853	106213926
1	AX-75201999	rs313958932	106227550
1	AX-75202060	rs312747079	106251838
1	AX-75202071	rs317464844	106257679
1	AX-75202075	rs315793270	106261608
1	AX-75202089	rs14870414	106268842
1	AX-75202098	rs314204004	106272293
1	AX-75202110	rs313954722	106280748
1	AX-75202212	rs315147708	106320120
1	AX-75202260	rs313754790	106341043
1	AX-75202267	rs316899135	106342839
1	AX-75202280	rs317108132	106347410
1	AX-75202353	rs14870595	106376654
1	AX-75202856	rs13918445	106576411
1	AX-75202861	rs15376218	106580319
1	AX-75202892	rs13511679	106591768
1	AX-75202909	rs314534376	106597950
1	AX-75202949	rs316062666	106612985
1	AX-75202987	rs316642454	106628354
1	AX-75203037	rs313488377	106645099
1	AX-75203040	rs318181119	106647076
1	AX-75203049	rs313767454	106652694
1	AX-75203052	rs317068255	106654046
1	AX-75203054	rs313172531	106654970
1	AX-75203066	rs314332429	106658590
1	AX-75203076	rs13918465	106661841
1	AX-75203079	rs14870813	106663646
1	AX-75203088	rs312323259	106666138
1	AX-75203113	rs313503631	106675778
1	AX-75203115	rs316050445	106677484
1	AX-75203117	rs316750914	106678138
1	AX-75203128	rs312379633	106682100
1	AX-75203135	rs315082233	106684294
1	AX-75203143	rs316779655	106689009
1	AX-75203149	rs315211990	106691515
1	AX-75203150	rs313244402	106691702
1	AX-75203152	rs316910102	106692841
1	AX-75203160	rs313844511	106695212
1	AX-75203167	rs312806395	106699723
1	AX-75203203	rs316845952	106715162
1	AX-75203221	rs14870851	106721435
1	AX-75203222	rs313169758	106721847
1	AX-75203223	rs315842993	106721922
1	AX-75203224	rs314664408	106722820
1	AX-75203226	rs14870854	106723619
1	AX-75203239	rs14870864	106728432
1	AX-75203241	rs315803204	106728761
1	AX-75203247	rs314484096	106733149
1	AX-75203262	rs313708011	106739745
1	AX-75203268	rs316300386	106742879
1	AX-75203274	rs14870874	106745004
1	AX-75203275	rs317756169	106745443
1	AX-75203276	rs13918543	106745871
1	AX-75203283	rs316556339	106751100
1	AX-75203289	rs314891369	106753254
1	AX-75203290	rs13511732	106754433
1	AX-75203303	rs317350689	106759926
1	AX-75203308	rs317181998	106761539
1	AX-75203315	rs312775036	106764047
1	AX-75203349	rs314237398	106778547
1	AX-75203372	rs315919290	106787594
1	AX-75203384	rs15376519	106791276
1	AX-75203415	rs315659098	106806793
1	AX-75203442	rs316494654	106817987
1	AX-75203443	rs313013986	106818258
1	AX-75203447	rs316133081	106819350
1	AX-75203464	rs317952679	106824322
1	AX-75203519	rs314950995	106848008
1	AX-75203522	rs313414685	106850077
1	AX-75203545	rs14870993	106857456
1	AX-75203554	rs13511777	106860988
1	AX-75203560	rs314561066	106863936
1	AX-75203563	rs15376725	106865035
1	AX-75203564	rs316623722	106866762
1	AX-75203598	rs315923582	106883416
1	AX-75203622	rs15376760	106895634
1	AX-75203637	rs14871031	106901155
1	AX-75203710	rs316665725	106928959
1	AX-75203712	rs317779676	106930880
1	AX-75203714	rs312727273	106933428
1	AX-75203755	rs316458469	106953909
1	AX-75203760	rs313331029	106955432
1	AX-75203770	rs312952497	106960420
1	AX-75203805	rs317381821	106976285
1	AX-75203867	rs14871112	107005692
1	AX-75204062	rs314822356	107087670
1	AX-75204093	rs312845071	107098462
1	AX-75204094	rs314020449	107099266
1	AX-75204105	rs315749743	107102728
1	AX-75204109	rs13918775	107103091
1	AX-75204122	rs316828443	107109429
1	AX-75204126	rs13511853	107111041
1	AX-75204153	rs316134422	107119245
1	AX-75204157	rs316172195	107123059
1	AX-75204173	rs314257661	107127774
1	AX-75204181	rs312478730	107130958
1	AX-75204186	rs13511861	107132772
1	AX-75204192	rs14871238	107135772
1	AX-75204218	rs316747156	107144938
1	AX-75204220	rs316663422	107146220
1	AX-75204224	rs312419816	107148124
1	AX-75204229	rs314771703	107151252
1	AX-75204230	rs317722810	107151404
1	AX-75204234	rs13511872	107152074
1	AX-75204237	rs13918854	107154280
1	AX-75204248	rs13918857	107158406
1	AX-75204257	rs313748115	107164260
1	AX-75204259	rs314419309	107164950
1	AX-75204260	rs314352191	107165696
1	AX-75204271	rs317870009	107171395
1	AX-75204299	rs315087246	107183045
1	AX-75204314	rs315109278	107189239
1	AX-75204329	rs15377389	107194429
1	AX-75204336	rs316396880	107197128
1	AX-75204346	rs313992428	107201297
1	AX-75204350	rs13918914	107202545
1	AX-75204392	rs314418799	107219158
1	AX-75204409	rs315754872	107226847
1	AX-75204410	rs14871286	107227536
1	AX-75204417	rs13918940	107230256
1	AX-75204498	rs314854587	107263973
1	AX-75204525	rs13511933	107274697
1	AX-75204530	rs316656537	107277484
1	AX-75204547	rs314014074	107283736
1	AX-75204622	rs315478522	107312646
1	AX-75204627	rs312706551	107314959
1	AX-75204646	rs316325620	107327055
1	AX-75204678	rs13919106	107337653
1	AX-75204682	rs317536489	107340020
1	AX-75204868	rs13919241	107416877
1	AX-75204918	rs313532283	107440151
1	AX-75204984	rs15378293	107466185
1	AX-75205038	rs317195361	107487021
1	AX-75205103	rs314763078	107513086
1	AX-75205120	rs315971267	107519907
1	AX-75205204	rs316798911	107552106
1	AX-75205257	rs317589230	107576144
1	AX-75205259	rs313629990	107576254
1	AX-75205264	rs317639785	107579871
1	AX-75205273	rs14871685	107583744
1	AX-75205279	rs317032760	107592067
1	AX-75205282	rs315792818	107594595
1	AX-75205291	rs313376515	107598592
1	AX-75205315	rs315914201	107612346
1	AX-75205344	rs317809639	107624651
1	AX-75205363	rs314042033	107635886
1	AX-75205367	rs312659283	107637840
1	AX-75205523	rs314348514	107715071
1	AX-75205536	rs318152380	107721449
1	AX-75205541	rs317196749	107723491
1	AX-75205580	rs313029659	107743567
1	AX-75205620	rs312405980	107763329
1	AX-75205698	rs318237826	107801624
1	AX-75205724	rs314459334	107811484
1	AX-75205812	rs312659203	107854369
1	AX-75205830	rs13919783	107861855
1	AX-75205890	rs313785746	107888397
1	AX-75205904	rs315745734	107894004
1	AX-75205907	rs313466596	107895421
1	AX-75205910	rs313542886	107896730
1	AX-75205929	rs313424194	107906445
1	AX-75205947	rs314557323	107916883
1	AX-75205948	rs314971067	107917093
1	AX-75205961	rs313256063	107923597
1	AX-75205974	rs312658773	107932692
1	AX-75205979	rs315266201	107935403
1	AX-75206002	rs314309158	107943959
1	AX-75206011	rs313864675	107948222
1	AX-75206021	rs15379308	107953078
1	AX-75206030	rs312329862	107957394
1	AX-75206032	rs316362644	107958225
1	AX-75206174	rs13512298	108018236
1	AX-75206192	rs14872101	108026278
1	AX-75206195	rs317866957	108026504
1	AX-75206212	rs13919951	108035633
1	AX-75206224	rs13919956	108040403
1	AX-75206225	rs316891187	108040483
1	AX-75209229	rs316411396	109446184
1	AX-75209560	rs13921390	109592620
1	AX-75210415	rs317243103	110003783
1	AX-75210450	rs15383705	110021828
1	AX-75210479	rs15383730	110032654
1	AX-75210488	rs317994405	110035528
1	AX-75210871	rs312955162	110196655
1	AX-75210887	rs315980589	110205362
1	AX-75210967	rs316012754	110237815
1	AX-75210979	rs15384208	110244712
1	AX-75210987	rs316401936	110249026
1	AX-75210990	rs13921890	110249411
1	AX-75211012	rs313802476	110259140
1	AX-75211054	rs312366081	110277250
1	AX-75211057	rs316345913	110279872
1	AX-75211087	rs14873889	110288507
1	AX-75211119	rs314564513	110301618
1	AX-75211147	rs13770652	110315539
1	AX-75211175	rs314578303	110334440
1	AX-75211211	rs314480636	110348200
1	AX-75211275	rs313622569	110369099
1	AX-75211284	rs313970085	110375088
1	AX-75211631	rs312858968	110525476
1	AX-75211766	rs314497416	110582508
1	AX-75211839	rs316590710	110605698
1	AX-75211849	rs13922392	110608887
1	AX-75211877	rs313097536	110617481
1	AX-75211979	rs312807589	110662053
1	AX-75211987	rs316336228	110662893
1	AX-75211992	rs315119262	110663751
1	AX-75212007	rs314415561	110668955
1	AX-75212023	rs312570906	110673775
1	AX-75212024	rs313154377	110675492
1	AX-75212040	rs15385845	110683804
1	AX-75212251	rs313941466	110795219
1	AX-75212354	rs15386071	110834113
1	AX-75212442	rs313521769	110865518
1	AX-75212445	rs316985774	110867080
1	AX-75212450	rs313332862	110870208
1	AX-75212466	rs318074781	110882568
1	AX-75213788	rs13923272	111481709
1	AX-75213825	rs314557277	111501688
1	AX-75214426	rs314941824	111788514
1	AX-75214753	rs313178609	111939871
1	AX-75214788	rs313409720	111954962
1	AX-75214806	rs314141925	111962477
1	AX-75214918	rs315087587	112023362
1	AX-75214968	rs314390777	112045395
1	AX-75215004	rs314802198	112056627
1	AX-75215010	rs14875541	112060039
1	AX-75215051	rs15389141	112084029
1	AX-75215055	rs317130335	112087237
1	AX-75215126	rs14875585	112119264
1	AX-75215136	rs317946239	112122437
1	AX-75215141	rs14875588	112125063
1	AX-75215155	rs13923932	112129721
1	AX-75215162	rs315065923	112132429
1	AX-75215171	rs315436367	112136251
1	AX-75215351	rs13924028	112219159
1	AX-75215353	rs312947520	112220242
1	AX-75215395	rs316212874	112235172
1	AX-75215397	rs15389601	112236512
1	AX-75215481	rs313790194	112266264
1	AX-75215493	rs313453910	112270242
1	AX-75215513	rs13924113	112278049
1	AX-75215526	rs314582115	112282863
1	AX-75215617	rs14875799	112320563
1	AX-75215769	rs317534952	112386554
1	AX-75215782	rs317824259	112391405
1	AX-75215804	rs314556263	112400599
1	AX-75215855	rs315599230	112424660
1	AX-75215864	rs313728542	112427419
1	AX-75215873	rs15390226	112431269
1	AX-75215884	rs312989828	112435492
1	AX-75215918	rs317570055	112453248
1	AX-75229392	rs14796218	11511953
1	AX-75229526	rs313531247	11519105
1	AX-75231371	rs13833076	11604881
1	AX-75231703	rs312905808	11620159
1	AX-75231961	rs316154167	11631402
1	AX-75240458	rs80759462	124064910
1	AX-75240564	rs80603180	124116876
1	AX-75241133	rs313836682	124387846
1	AX-75241156	rs316271715	124396435
1	AX-75286500	rs317478923	145532937
1	AX-75294270	rs317147731	1496423
1	AX-75387904	rs312599908	1903933
1	AX-75403395	rs315750681	2017728
1	AX-75405301	rs317289969	2108610
1	AX-75406250	rs313206646	2154270
1	AX-75406367	rs313108113	2160501
1	AX-75406457	rs312490366	2165131
1	AX-75410262	rs314539598	2352121
1	AX-75410873	rs316483310	2379718
1	AX-75411937	rs315670614	2432064
1	AX-75412328	rs317352806	2451627
1	AX-75412514	rs314915387	2460204
1	AX-75414944	rs316868936	25662527
1	AX-75414957	rs315484631	25666804
1	AX-75414979	rs13841041	25682254
1	AX-75415037	rs316082840	25707394
1	AX-75415056	rs15214342	25717433
1	AX-75415364	rs14801810	25851852
1	AX-75415443	rs317044406	25896601
1	AX-75415448	rs315210238	25899648
1	AX-75415462	rs13841175	25904206
1	AX-75415651	rs316858983	25991541
1	AX-75415664	rs314285069	25996119
1	AX-75415701	rs316686113	26018018
1	AX-75416762	rs13841749	26521634
1	AX-75416799	rs312847055	26541992
1	AX-75418023	rs316956374	27144840
1	AX-75420642	rs14804127	28413204
1	AX-75420651	rs14804132	28415429
1	AX-75420657	rs317527627	28418915
1	AX-75420674	rs13843367	28428505
1	AX-75420677	rs315392413	28430596
1	AX-75420682	rs314915041	28434231
1	AX-75420684	rs15218989	28434508
1	AX-75420697	rs312945041	28439794
1	AX-75420699	rs315401439	28442265
1	AX-75420724	rs13843384	28456291
1	AX-75420766	rs316767131	28479072
1	AX-75420865	rs313849358	28528834
1	AX-75420905	rs313669688	28549001
1	AX-75420992	rs316681122	28598735
1	AX-75421046	rs13843583	28624855
1	AX-75421099	rs316772379	28653214
1	AX-75421106	rs315126423	28657419
1	AX-75421116	rs317687676	28665860
1	AX-75421117	rs317161332	28666392
1	AX-75423278	rs15185529	2995374
1	AX-75431335	rs15184845	3393535
1	AX-75435141	rs13850767	35431775
1	AX-75436503	rs13751293	36025696
1	AX-75436772	rs316901331	36148040
1	AX-75437056	rs316889386	36271839
1	AX-75437396	rs15236615	36425593
1	AX-75437986	rs314712827	36708189
1	AX-75438084	rs315289847	36757127
1	AX-75438714	rs13852319	37061671
1	AX-75439310	rs316201090	37356247
1	AX-75439571	rs15238664	37482737
1	AX-75439801	rs13852751	37578845
1	AX-75439826	rs13751838	37587902
1	AX-75441223	rs13853722	38218810
1	AX-75468983	rs317073555	51671498
1	AX-75472784	rs316179190	53456074
1	AX-75473072	rs15270458	53585111
1	AX-75473200	rs314600703	53639376
1	AX-75473399	rs13653670	53724687
1	AX-75473847	rs312317108	53910398
1	AX-75473951	rs13868522	53951727
1	AX-75474077	rs314882666	54005080
1	AX-75479679	rs13654881	56818088
1	AX-75479697	rs314467125	56826288
1	AX-75479706	rs312957429	56831067
1	AX-75479734	rs316733245	56843950
1	AX-75479749	rs317530780	56850854
1	AX-75479759	rs314241295	56854335
1	AX-75486375	rs317203013	59939512
1	AX-75486377	rs14832498	59940461
1	AX-75486392	rs15285501	59946205
1	AX-75486395	rs15285514	59947423
1	AX-75487169	rs312802371	60337899
1	AX-75487186	rs14832991	60344878
1	AX-75490298	rs313791581	61867759
1	AX-75490311	rs313371924	61875154
1	AX-75490450	rs315111655	61939336
1	AX-75491042	rs312720558	62218265
1	AX-75497955	rs315410262	65484112
1	AX-75501803	rs16744797	6568943
1	AX-75504792	rs316138242	6705619
1	AX-75505196	rs316799092	6723291
1	AX-75505206	rs13826292	6723862
1	AX-75505337	rs15189595	6729280
1	AX-75505420	rs80694968	6733095
1	AX-75505544	rs315231016	6739314
1	AX-75505809	rs316142840	6753029
1	AX-75505826	rs13817951	6753910
1	AX-75505897	rs15307251	69071008
1	AX-75506030	rs314575008	6763640
1	AX-75506390	rs13826232	6782433
1	AX-75506513	rs316985188	6787580
1	AX-75507165	rs315957402	6818154
1	AX-75507402	rs316834247	6830777
1	AX-75507451	rs317602573	6832863
1	AX-75507458	rs13826199	6833206
1	AX-75507483	rs317302763	6834341
1	AX-75507491	rs313325278	6834683
1	AX-75507568	rs312582685	6838964
1	AX-75507575	rs313980804	6839534
1	AX-75507669	rs313040691	6843752
1	AX-75507679	rs312520833	6844733
1	AX-75507913	rs80773675	6857530
1	AX-75507925	rs316553301	6857977
1	AX-75508053	rs315054048	6864275
1	AX-75508058	rs315632677	6864324
1	AX-75508175	rs313909628	6870493
1	AX-75508900	rs312309513	6904701
1	AX-75509056	rs314995158	6911699
1	AX-75509329	rs15189382	6923692
1	AX-75535619	rs312808326	8298038
1	AX-75544056	rs314724790	87955386
1	AX-75544090	rs315844448	87970763
1	AX-75544345	rs13900638	88075094
1	AX-75545011	rs317535537	88366849
1	AX-75545476	rs15341394	88589290
1	AX-75545518	rs316639672	88611062
1	AX-75545672	rs314200704	88676535
1	AX-75545698	rs13649029	88689576
1	AX-75545763	rs314597959	88721938
1	AX-75545785	rs315761699	88733517
1	AX-75545834	rs15341802	88759072
1	AX-75545925	rs316164370	88798733
1	AX-75545949	rs315887376	88810585
1	AX-75546079	rs313936428	88928207
1	AX-75546096	rs314660346	88932249
1	AX-75546223	rs313850729	88992459
1	AX-75546239	rs313938567	88998700
1	AX-75550593	rs317329095	91004206
1	AX-75550764	rs312928715	91078875
1	AX-77277418	NULL	6743573
1	AX-77278098	rs13919525	107596528
1	AX-80737206	rs314682890	107617921
1	AX-80740395	rs15385794	110662616
1	AX-80745195	rs14871956	107806173
1	AX-80758199	rs312511228	6806250
1	AX-80758455	rs312710837	1917050
1	AX-80764744	rs316469702	106351450
1	AX-80768584	rs316189941	106337729
1	AX-80775467	rs317482742	110839099
1	AX-80776293	rs15376729	106868151
1	AX-80779302	rs13843444	28518703
1	AX-80780218	rs316327441	106844024
1	AX-80783614	rs313720573	106612340
1	AX-80784538	rs313844262	107100501
1	AX-80789941	rs316627473	107251799
1	AX-80795331	rs14871003	106862646
1	AX-80805810	rs314063977	110594636
1	AX-80806277	rs312481563	107877135
1	AX-80810228	rs13917963	106192710
1	AX-80813248	rs15341538	88654935
1	AX-80815383	rs80595683	6795001
1	AX-80826553	rs13770916	110656928
1	AX-80836300	rs15385602	110604254
1	AX-80840182	rs314179409	3425797
1	AX-80845264	rs312838349	107115236
1	AX-80847075	rs13918191	106349546
1	AX-80851384	rs314151592	107265567
1	AX-80858961	rs13511952	107297040
1	AX-80871466	rs316178608	6845236
1	AX-80876119	rs313024392	25693833
1	AX-80883625	rs316751376	105946168
1	AX-80884137	rs15201339	11553547
1	AX-80887611	rs315728609	106207504
1	AX-80889373	rs317022218	106310956
1	AX-80889907	rs13572553	3353238
1	AX-80893113	rs13919467	107573252
1	AX-80909953	rs313593047	2007787
1	AX-80923686	rs317434137	106341787
1	AX-80956491	rs13918470	106674187
1	AX-80958034	rs13921893	110250688
1	AX-80962231	rs312704826	24190502
1	AX-80974072	rs314028336	6719227
1	AX-80974960	rs13924025	112218972
1	AX-80977791	rs312798136	107274353
1	AX-80978836	rs317445258	106949073
1	AX-80987276	rs317800896	107841980
1	AX-80987492	rs315060310	6848820
1	AX-80993564	rs14875762	112282001
2	AX-75955162	rs14229482	103796040
2	AX-75955358	rs318075990	103896521
2	AX-75955461	rs316486567	103947916
2	AX-75955566	rs14229754	104005311
2	AX-75955636	rs312930659	104040035
2	AX-75956307	rs14230073	104412633
2	AX-75956319	rs316141113	104419495
2	AX-75956326	rs312606659	104421751
2	AX-75956402	rs317223619	104461036
2	AX-75956412	rs16091818	104464206
2	AX-75956430	rs317198770	104474681
2	AX-75956849	rs315012306	104688459
2	AX-75958059	rs315027654	105358918
2	AX-75958088	rs14230668	105378633
2	AX-75958297	rs316691113	105477361
2	AX-75958847	rs312476883	105763686
2	AX-75958900	rs312962304	105791576
2	AX-75959471	rs13768122	106059024
2	AX-75959701	rs316526763	106173308
2	AX-75959711	rs317772539	106177835
2	AX-75959721	rs318049683	106180472
2	AX-75959724	rs313121327	106182315
2	AX-75959743	rs314539914	106192828
2	AX-75959821	rs314067406	106238299
2	AX-75959823	rs313636759	106239642
2	AX-75959824	rs317338059	106239708
2	AX-75959825	rs315321424	106239806
2	AX-75959842	rs15139825	106249062
2	AX-75959893	rs313642714	106272338
2	AX-75959901	rs314020324	106278979
2	AX-75960061	rs15139917	106361866
2	AX-75960160	rs315595729	106405224
2	AX-75960174	rs16095586	106413102
2	AX-75960210	rs16095610	106430050
2	AX-75960211	rs317247793	106431007
2	AX-75960343	rs315729274	106502217
2	AX-75960352	rs312963322	106508241
2	AX-75960411	rs313158048	106543442
2	AX-75960424	rs14231350	106550239
2	AX-75960429	rs313908950	106552888
2	AX-75960453	rs316198065	106566022
2	AX-75960472	rs313333318	106577796
2	AX-75960490	rs312987369	106592266
2	AX-75960512	rs314292789	106601892
2	AX-75960518	rs312791486	106604345
2	AX-75960522	rs316888896	106606116
2	AX-75960531	rs317652412	106612839
2	AX-75960537	rs14231393	106613675
2	AX-75960593	rs313952091	106643766
2	AX-75960733	rs313285969	106721732
2	AX-75960749	rs315409276	106731138
2	AX-75960770	rs312383155	106741592
2	AX-75960780	rs314495850	106746837
2	AX-75960808	rs316287329	106763727
2	AX-75960816	rs313102735	106766937
2	AX-75960870	rs315828063	106793156
2	AX-75960873	rs314914116	106795530
2	AX-75960879	rs317431131	106797566
2	AX-75960894	rs313821394	106805347
2	AX-75960895	rs314170907	106807154
2	AX-75960898	rs315345281	106808578
2	AX-75960918	rs315056504	106819942
2	AX-75960921	rs314126624	106821439
2	AX-75960925	rs316876548	106824401
2	AX-75960970	rs315544926	106855824
2	AX-75960974	rs315067738	106859502
2	AX-75960977	rs315166208	106860417
2	AX-75961082	rs313652007	106915135
2	AX-75961093	rs314431405	106921118
2	AX-75961110	rs14231498	106928595
2	AX-75961241	rs318074547	106991736
2	AX-75961249	rs314331201	106997651
2	AX-75961263	rs313728619	107003543
2	AX-75961267	rs315322544	107008479
2	AX-75961397	rs16097023	107075704
2	AX-75961416	rs317762116	107086307
2	AX-75961464	rs315161128	107111852
2	AX-75961602	rs318101890	107176615
2	AX-75961689	rs316841831	107216301
2	AX-75961781	rs13768437	107263205
2	AX-75961817	rs16097921	107282480
2	AX-75961825	rs314566631	107286967
2	AX-75961858	rs16098009	107307638
2	AX-75961875	rs312946067	107313693
2	AX-75961884	rs314887072	107317750
2	AX-75961905	rs315567490	107329871
2	AX-75961914	rs314702324	107334450
2	AX-75961925	rs315695630	107341538
2	AX-75961937	rs314049611	107349295
2	AX-75961952	rs13768479	107357056
2	AX-75961953	rs13768480	107357170
2	AX-75961958	rs316246208	107363047
2	AX-75961962	rs314265396	107367546
2	AX-75961964	rs313355543	107367833
2	AX-75962064	rs16098541	107422608
2	AX-75962086	rs316551435	107430697
2	AX-75962092	rs15141116	107434245
2	AX-75962095	rs315542355	107436645
2	AX-75962110	rs14231917	107442041
2	AX-75962124	rs15141146	107449996
2	AX-75962139	rs316670947	107459300
2	AX-75962227	rs80700847	107506419
2	AX-75962371	rs317290100	107582690
2	AX-75962416	rs318015438	107607545
2	AX-75962508	rs314524796	107641921
2	AX-75962549	rs316053373	107658499
2	AX-75962561	rs14746783	107665143
2	AX-75962582	rs317237963	107676232
2	AX-75962587	rs314539825	107678680
2	AX-75962589	rs312951044	107679726
2	AX-75962644	rs317204453	107708524
2	AX-75962661	rs312889310	107720640
2	AX-75962688	rs318016489	107731851
2	AX-75962874	rs16099151	107832838
2	AX-75962885	rs15141401	107843565
2	AX-75962892	rs317567991	107849299
2	AX-75962933	rs313748426	107873020
2	AX-75962937	rs15141362	107875242
2	AX-75962944	rs314611373	107878284
2	AX-75962948	rs315487601	107880625
2	AX-75962965	rs316731226	107891833
2	AX-75962978	rs314674640	107900416
2	AX-75962999	rs313840838	107911000
2	AX-75963005	rs316804378	107914237
2	AX-75963067	rs314678771	107947166
2	AX-75963157	rs316701276	107991330
2	AX-75963215	rs314060605	108020818
2	AX-75963234	rs316130506	108033387
2	AX-75963236	rs312836131	108035821
2	AX-75963257	rs315173632	108045323
2	AX-75963373	rs315933915	108109937
2	AX-75963379	rs312293649	108113283
2	AX-75963392	rs313772983	108120710
2	AX-75963395	rs15141548	108123739
2	AX-75963497	rs14232263	108179533
2	AX-75963513	rs80709629	108187642
2	AX-75963532	rs317030197	108197855
2	AX-75963535	rs316852395	108200466
2	AX-75963539	rs313243457	108201051
2	AX-75963548	rs316553807	108203937
2	AX-75963549	rs315646359	108204354
2	AX-75963554	rs16099624	108207973
2	AX-75963557	rs315651177	108209932
2	AX-75963566	rs317097896	108214724
2	AX-75963585	rs80673879	108226312
2	AX-75963596	rs14232306	108233310
2	AX-75963607	rs14232307	108237965
2	AX-75963687	rs13793148	108276586
2	AX-75963728	rs315811817	108301298
2	AX-75963738	rs312648674	108305346
2	AX-75963739	rs317395909	108307081
2	AX-75963744	rs312834730	108308661
2	AX-75963762	rs315312414	108316669
2	AX-75963773	rs314066178	108323285
2	AX-75963781	rs314715773	108329313
2	AX-75963783	rs317112964	108330264
2	AX-75963792	rs312804002	108333722
2	AX-75963793	rs316756690	108334440
2	AX-75963813	rs315400075	108342241
2	AX-75963822	rs312627834	108347412
2	AX-75963824	rs14232435	108347729
2	AX-75963966	rs315969926	108418622
2	AX-75963967	rs317128992	108419601
2	AX-75964246	rs314663072	108580210
2	AX-75964330	rs312599232	108622643
2	AX-75964678	rs312400184	108795019
2	AX-75964828	rs312582515	108871470
2	AX-75964968	rs313373390	108934413
2	AX-75965029	rs317419969	108960369
2	AX-75965056	rs314728808	108973376
2	AX-75965059	rs315261831	108974990
2	AX-75965163	rs313099159	109024181
2	AX-75965209	rs314084087	109048239
2	AX-75965226	rs317173757	109057550
2	AX-75965433	rs313829733	109170194
2	AX-75965466	rs14232903	109189211
2	AX-75965805	rs16100963	109362623
2	AX-75965869	rs315779881	109402010
2	AX-75965892	rs313453008	109413195
2	AX-75965903	rs14233037	109419384
2	AX-75966564	rs315765510	109767779
2	AX-75966581	rs16101655	109777543
2	AX-75966583	rs315219023	109777831
2	AX-75966585	rs315189826	109780209
2	AX-75966609	rs14233313	109790966
2	AX-75966611	rs13793331	109791197
2	AX-75966643	rs315107722	109806001
2	AX-75966762	rs314768234	109865604
2	AX-75966896	rs312606239	109935659
2	AX-75966923	rs316324519	109951988
2	AX-75969128	rs312698782	111076657
2	AX-75969135	rs14234419	111079599
2	AX-76037386	rs312341849	146303042
2	AX-76037565	rs312503612	146392992
2	AX-76037605	rs313132149	146412470
2	AX-76037606	rs316759635	146413448
2	AX-76037694	rs316242606	146453466
2	AX-76037696	rs314398683	146454597
2	AX-76037717	rs316931606	146464220
2	AX-76037743	rs313289939	146474311
2	AX-76037750	rs313233384	146476050
2	AX-76037769	rs316146032	146483418
2	AX-76037914	rs15160144	146549158
2	AX-76037930	rs15160137	146559830
2	AX-76037975	rs314405358	146580881
2	AX-76037978	rs314082361	146582274
2	AX-76037993	rs316891009	146589608
2	AX-76037999	rs313956511	146594283
2	AX-76038242	rs313551535	146722392
2	AX-76038244	rs16144498	146723500
2	AX-76038825	rs16144244	147011168
2	AX-76038834	rs317175315	147016192
2	AX-76038861	rs315442464	147029903
2	AX-76039112	rs16144061	147138384
2	AX-76039113	rs16144060	147138394
2	AX-76039171	rs314685195	147168648
2	AX-76039181	rs317065080	147173142
2	AX-76039316	rs312339424	147229891
2	AX-76039368	rs314997162	147247832
2	AX-76039474	rs317063417	147295995
2	AX-76039540	rs317977517	147319115
2	AX-76039551	rs314145576	147324931
2	AX-76039623	rs316867695	147354297
2	AX-76039643	rs317631701	147363134
2	AX-76039670	rs315883888	147373476
2	AX-76039724	rs317412133	147396847
2	AX-76039822	rs16143626	147438131
2	AX-76039826	rs313735667	147439318
2	AX-76039831	rs315703326	147440841
2	AX-76039843	rs314300521	147446570
2	AX-76039888	rs15159256	147465163
2	AX-76039930	rs16143551	147485042
2	AX-76039936	rs16143541	147489268
2	AX-76039994	rs14256310	147510759
2	AX-76039999	rs14256305	147515760
2	AX-76040021	rs316466700	147524951
2	AX-76040037	rs316289417	147533163
2	AX-76040074	rs315025652	147550916
2	AX-76040099	rs315650270	147565003
2	AX-76040126	rs316310735	147577842
2	AX-76040155	rs314601808	147589437
2	AX-76040167	rs318197774	147594429
2	AX-76040221	rs317926357	147619970
2	AX-76040251	rs314398551	147635864
2	AX-76040269	rs14256183	147641969
2	AX-76040295	rs318192973	147651003
2	AX-76040297	rs315943187	147652180
2	AX-76040438	rs316349055	147706349
2	AX-76040470	rs14256130	147718814
2	AX-76040482	rs314618421	147724329
2	AX-76040503	rs14256080	147735234
2	AX-76040506	rs14256066	147737343
2	AX-76040567	rs312738406	147764177
2	AX-76040578	rs317024222	147769853
2	AX-76040580	rs14256009	147770575
2	AX-76040604	rs316434919	147778172
2	AX-76040642	rs14255968	147793924
2	AX-76040649	rs16143128	147797633
2	AX-76040669	rs14255944	147804829
2	AX-76040694	rs16143094	147813832
2	AX-76040719	rs317396372	147823254
2	AX-76040784	rs315471696	147846776
2	AX-76040812	rs16142987	147857354
2	AX-76040821	rs14255895	147861424
2	AX-76040831	rs315217650	147866849
2	AX-76040841	rs313977182	147869381
2	AX-76040848	rs314071280	147870841
2	AX-76040864	rs313608857	147877739
2	AX-76040874	rs312377787	147882601
2	AX-76040926	rs312276809	147903948
2	AX-76040946	rs15159025	147911585
2	AX-76040955	rs316993719	147916955
2	AX-76040971	rs314732272	147924623
2	AX-76040975	rs14255791	147925510
2	AX-76040980	rs14255790	147927172
2	AX-76041003	rs14255787	147934751
2	AX-76041027	rs13758756	147942987
2	AX-76041028	rs15159006	147943550
2	AX-76041030	rs15158999	147944891
2	AX-76041031	rs313896261	147945727
2	AX-76041034	rs317816262	147948083
2	AX-76041080	rs16142871	147967987
2	AX-76041089	rs15158988	147972799
2	AX-76041100	rs314718462	147977740
2	AX-76041130	rs314279734	147988445
2	AX-76041161	rs14255753	147999807
2	AX-76041634	rs316256079	148211729
2	AX-76048961	rs317354937	1763392
2	AX-76049278	rs314324698	18158857
2	AX-76058793	rs314509255	23636592
2	AX-76073392	rs313804662	31512151
2	AX-76140912	rs314648499	6916824
2	AX-76142474	rs315472489	7006634
2	AX-76144321	rs313255395	7115897
2	AX-76144399	rs15879083	7120348
2	AX-76146829	rs317246078	7253834
2	AX-76147096	rs314870476	7269859
2	AX-76148097	rs13536213	7330347
2	AX-76148390	rs316707709	7345387
2	AX-76149633	rs313780210	7412688
2	AX-76149675	rs315136440	7414795
2	AX-76159887	rs316088144	7924707
2	AX-76161261	rs312457199	7998526
2	AX-76161655	rs14135364	8020409
2	AX-76164183	rs316014656	8178077
2	AX-76164405	rs314794497	8195303
2	AX-76172344	rs13536822	8628649
2	AX-76174643	rs312706223	88302623
2	AX-76175952	rs312692614	89001699
2	AX-76175985	rs315011316	89021043
2	AX-76176012	rs318039397	89033751
2	AX-76176092	rs317595832	89078621
2	AX-76176106	rs314574679	89084894
2	AX-76176151	rs14216648	89107213
2	AX-76176201	rs317018699	89134458
2	AX-76176240	rs315449525	89146004
2	AX-76176326	rs317350038	89190724
2	AX-76176384	rs314570230	89219706
2	AX-76176417	rs315678207	89235739
2	AX-76176453	rs314596425	89255320
2	AX-76176455	rs317795665	89255855
2	AX-76176620	rs317574130	89336600
2	AX-76176668	rs13638243	89361989
2	AX-76177149	rs314762403	89615737
2	AX-76177161	rs16061127	89620472
2	AX-76177162	rs318003454	89621970
2	AX-76177170	rs313707846	89625473
2	AX-76177255	rs317702118	89664759
2	AX-76177278	rs315739532	89677621
2	AX-76177298	rs14217375	89685956
2	AX-76177483	rs313062848	89769148
2	AX-76177545	rs315370447	89796278
2	AX-76177603	rs316333467	89827341
2	AX-76177626	rs314645844	89841630
2	AX-76178071	rs315692058	90075423
2	AX-76178141	rs314669383	90110287
2	AX-76178148	rs313209751	90113441
2	AX-76178149	rs316103293	90114019
2	AX-76178231	rs315520419	90152638
2	AX-76178277	rs318104582	90179882
2	AX-76178299	rs16063091	90193622
2	AX-76178351	rs317726352	90216670
2	AX-76178396	rs16063246	90233856
2	AX-76178463	rs316125917	90273586
2	AX-76178584	rs14218404	90350147
2	AX-76178673	rs314059660	90396840
2	AX-76178720	rs316465783	90426155
2	AX-76178941	rs13638809	90547660
2	AX-76179056	rs316186333	90605557
2	AX-76179060	rs312612358	90607954
2	AX-76179710	rs313196337	90955059
2	AX-76179751	rs314967995	90976638
2	AX-76179802	rs16065620	91012226
2	AX-76179815	rs314453415	91021475
2	AX-76179816	rs314249096	91022341
2	AX-76179817	rs14219263	91022466
2	AX-76180014	rs314677351	91138224
2	AX-76180218	rs316630100	91239777
2	AX-76180224	rs316991503	91243425
2	AX-76181438	rs314434655	91917803
2	AX-76190189	rs14223342	96585864
2	AX-77280254	rs14231571	107018589
2	AX-80743196	rs317149420	108586133
2	AX-80755176	rs318015476	104444429
2	AX-80771743	rs313928264	107130776
2	AX-80779369	rs313689154	109771730
2	AX-80790358	rs313969277	147883105
2	AX-80793917	rs313907960	107910297
2	AX-80795561	rs313622543	89319362
2	AX-80811860	rs318088894	108290071
2	AX-80812631	rs317069844	147560020
2	AX-80816856	rs317365367	107709345
2	AX-80820744	rs316208622	90471871
2	AX-80823550	rs313092158	146584810
2	AX-80827094	rs314265712	107832690
2	AX-80844144	rs314354190	107083145
2	AX-80845446	rs314151749	107117928
2	AX-80846116	rs316551681	107439313
2	AX-80851084	rs313163785	89733529
2	AX-80862460	rs314993173	106193406
2	AX-80862760	rs315452051	107720562
2	AX-80870685	rs313963646	107988776
2	AX-80872419	rs314166086	104030100
2	AX-80899900	rs317603394	146575801
2	AX-80904814	rs314756189	147367821
2	AX-80909291	rs313717971	109804995
2	AX-80910134	rs312569917	91132855
2	AX-80926827	rs16098135	107335619
2	AX-80932380	rs16682726	107657704
2	AX-80946822	rs314486502	103928801
2	AX-80950160	rs317314216	89016171
2	AX-80952785	rs317451650	108201642
2	AX-80961040	rs313773309	96459848
2	AX-80961890	rs313350916	90414178
2	AX-80962108	rs314039706	106208379
2	AX-80972591	rs314865002	108171848
2	AX-80976573	rs314270750	89624824
2	AX-80976660	rs15059230	7004224
2	AX-80987331	rs316642128	89085339
2	AX-80994348	rs317998440	146419062
2	AX-81004344	rs14746776	107648452
3	AX-76392024	rs312291551	101102362
3	AX-76396851	rs14313507	10268210
3	AX-76397531	rs15264955	10296984
3	AX-76399709	rs14313420	10390699
3	AX-76401030	rs314802955	105027476
3	AX-76401150	rs316739427	105078497
3	AX-76401206	rs312779950	105105279
3	AX-76407700	rs316870720	107744969
3	AX-76407706	rs317519555	107746731
3	AX-76407729	rs16342381	107756683
3	AX-76407740	rs313131838	107760720
3	AX-76407798	rs316017500	107782600
3	AX-76407801	rs313159423	107785246
3	AX-76407805	rs316514199	107787081
3	AX-76407807	rs16342397	107787404
3	AX-76407836	rs317895235	107802086
3	AX-76407873	rs317730728	107813730
3	AX-76407999	rs315451682	107864816
3	AX-76408063	rs14412608	107894215
3	AX-76408064	rs318115253	107894504
3	AX-76408073	rs14412617	107898058
3	AX-76408081	rs315348188	107901560
3	AX-76408083	rs312751535	107903497
3	AX-76408109	rs312579748	107912968
3	AX-76408124	rs14412649	107918788
3	AX-76408127	rs316990684	107919771
3	AX-76408136	rs317213961	107924078
3	AX-76408151	rs314907795	107931875
3	AX-76408152	rs315319367	107932026
3	AX-76408259	rs317653423	107987879
3	AX-76408281	rs16342684	107997353
3	AX-76408291	rs312558371	108002320
3	AX-76408295	rs313036315	108003627
3	AX-76408372	rs16342727	108029798
3	AX-76408383	rs15459805	108033081
3	AX-76408397	rs316737120	108037970
3	AX-76408421	rs15459843	108047698
3	AX-76408423	rs313862965	108049257
3	AX-76408428	rs313386721	108051404
3	AX-76408446	rs317888822	108059531
3	AX-76408485	rs315147559	108075163
3	AX-76408512	rs312604226	108084570
3	AX-76408565	rs314863125	108103040
3	AX-76408574	rs312428684	108105612
3	AX-76408590	rs314987301	108111702
3	AX-76408603	rs312687085	108117700
3	AX-76408636	rs314954241	108130309
3	AX-76408651	rs315301739	108137148
3	AX-76408670	rs16342921	108143833
3	AX-76408725	rs312265701	108162532
3	AX-76408777	rs317654889	108183379
3	AX-76408788	rs316093611	108186778
3	AX-76408799	rs316795941	108189517
3	AX-76408818	rs316525914	108193770
3	AX-76408868	rs312468828	108210573
3	AX-76408877	rs314203435	108213938
3	AX-76408887	rs316190257	108217292
3	AX-76408894	rs312578874	108220816
3	AX-76408934	rs16343073	108236196
3	AX-76408950	rs15460611	108240899
3	AX-76408956	rs317982237	108244013
3	AX-76408971	rs315682208	108251209
3	AX-76409146	rs316068881	108319441
3	AX-76409149	rs16343238	108320840
3	AX-76409151	rs16343240	108321402
3	AX-76409162	rs312317444	108325326
3	AX-76409300	rs314671998	108376922
3	AX-76409446	rs16343453	108427494
3	AX-76409494	rs313579126	108444179
3	AX-76409497	rs16343500	108447030
3	AX-76409502	rs318229817	108447756
3	AX-76409505	rs14413280	108449611
3	AX-76409564	rs314468772	108470812
3	AX-76409577	rs16343572	108478340
3	AX-76409586	rs318169908	108481223
3	AX-76409626	rs317538324	108495442
3	AX-76409659	rs313181419	108505886
3	AX-76409679	rs15461448	108512911
3	AX-76409715	rs315163109	108524771
3	AX-76409716	rs315829613	108525179
3	AX-76409733	rs312301806	108532559
3	AX-76409775	rs316191554	108548203
3	AX-76409805	rs16343684	108559303
3	AX-76409806	rs16343685	108559599
3	AX-76409820	rs314624461	108566373
3	AX-76409852	rs316674545	108577469
3	AX-76409856	rs313519182	108580881
3	AX-76409870	rs316636069	108585363
3	AX-76409888	rs316982366	108595833
3	AX-76409897	rs316491242	108599978
3	AX-76409907	rs16343753	108605265
3	AX-76409917	rs313030170	108609600
3	AX-76409922	rs14413440	108611972
3	AX-76409927	rs316252192	108613676
3	AX-76409931	rs14413447	108615992
3	AX-76409935	rs316921908	108618974
3	AX-76409947	rs14413461	108623937
3	AX-76409949	rs317821393	108625071
3	AX-76409952	rs314464930	108625899
3	AX-76409953	rs316535428	108626312
3	AX-76409999	rs315828812	108646425
3	AX-76410042	rs314170596	108660847
3	AX-76410043	rs313192346	108661177
3	AX-76410074	rs313704812	108673273
3	AX-76410089	rs317688538	108677675
3	AX-76410090	rs314161266	108678684
3	AX-76410093	rs315542490	108680578
3	AX-76410094	rs15461895	108681053
3	AX-76410095	rs318108517	108682529
3	AX-76410113	rs16343887	108688488
3	AX-76410122	rs314345288	108692906
3	AX-76410135	rs15461943	108701621
3	AX-76410141	rs316753736	108704222
3	AX-76410143	rs313100202	108706397
3	AX-76410159	rs317386821	108712375
3	AX-76410180	rs316233655	108723025
3	AX-76410195	rs317362332	108729218
3	AX-76410201	rs318097593	108731811
3	AX-76410209	rs315892040	108734861
3	AX-76410215	rs313215421	108736794
3	AX-76410231	rs316240925	108742567
3	AX-76410265	rs315209658	108752926
3	AX-76410285	rs314187946	108759389
3	AX-76410299	rs315548390	108764554
3	AX-76410303	rs314592313	108765655
3	AX-76410327	rs315950348	108772473
3	AX-76410355	rs314003549	108780877
3	AX-76410371	rs16343992	108785859
3	AX-76410442	rs317222270	108813168
3	AX-76410449	rs14413648	108817192
3	AX-76410462	rs318220796	108820875
3	AX-76410467	rs312906270	108822218
3	AX-76410493	rs315559084	108831615
3	AX-76410508	rs314002834	108838362
3	AX-76410514	rs315985249	108840136
3	AX-76410675	rs313791835	108898787
3	AX-76410693	rs314779110	108907135
3	AX-76410712	rs16344152	108915117
3	AX-76410727	rs315901965	108922992
3	AX-76410857	rs317190997	108971385
3	AX-76410867	rs316282524	108974956
3	AX-76410872	rs317574682	108976543
3	AX-76410874	rs313237139	108978915
3	AX-76410932	rs14413900	109002233
3	AX-76410937	rs313842297	109003974
3	AX-76410943	rs16344286	109006036
3	AX-76410949	rs312445219	109010425
3	AX-76410966	rs317980023	109016266
3	AX-76410973	rs314466966	109018414
3	AX-76410978	rs318064732	109020868
3	AX-76410982	rs317493923	109022917
3	AX-76410988	rs313487864	109025097
3	AX-76410989	rs16344320	109025628
3	AX-76410999	rs314002242	109030132
3	AX-76411011	rs317341274	109033757
3	AX-76411038	rs13526965	109043000
3	AX-76411054	rs318001987	109048210
3	AX-76411068	rs15462849	109053929
3	AX-76411082	rs16344352	109057598
3	AX-76411089	rs312930065	109061527
3	AX-76411091	rs15462870	109062502
3	AX-76411103	rs313486609	109066099
3	AX-76411113	rs315946615	109070987
3	AX-76411126	rs14413970	109074031
3	AX-76411127	rs312373683	109074219
3	AX-76411134	rs14413973	109075542
3	AX-76411142	rs317802844	109079180
3	AX-76411143	rs313047008	109079310
3	AX-76411149	rs317419830	109081889
3	AX-76411159	rs316471714	109084221
3	AX-76411162	rs315192329	109086283
3	AX-76411173	rs314650667	109088680
3	AX-76411178	rs314499962	109090032
3	AX-76411201	rs313280776	109098206
3	AX-76411216	rs315593336	109103995
3	AX-76411219	rs313863982	109105192
3	AX-76411221	rs317658678	109106377
3	AX-76411234	rs315869544	109110824
3	AX-76411238	rs314434610	109111974
3	AX-76411246	rs314798365	109115263
3	AX-76411247	rs316940169	109117212
3	AX-76411260	rs315730429	109122868
3	AX-76411268	rs313014528	109125663
3	AX-76411274	rs317579445	109127951
3	AX-76411290	rs314701571	109133056
3	AX-76411307	rs315277835	109138012
3	AX-76411314	rs16344405	109141210
3	AX-76411315	rs316824243	109141505
3	AX-76411317	rs14414062	109141791
3	AX-76411357	rs316658981	109153798
3	AX-76411385	rs317751355	109160866
3	AX-76411392	rs314929756	109162956
3	AX-76411401	rs313921452	109167987
3	AX-76411404	rs317437553	109169161
3	AX-76411418	rs14414108	109175210
3	AX-76411440	rs14414112	109181184
3	AX-76411462	rs313564664	109187601
3	AX-76412561	rs312320420	10907050
3	AX-76413098	rs13502978	10924746
3	AX-76413117	rs314101811	109785195
3	AX-76413138	rs317467907	109796834
3	AX-76413153	rs316704118	109801556
3	AX-76413169	rs316022158	109805023
3	AX-76413227	rs314223202	10929375
3	AX-76413510	rs315027598	109951089
3	AX-76413541	rs317209664	109967094
3	AX-76413542	rs315945616	109967304
3	AX-76413571	rs314149236	109976293
3	AX-76413655	rs13502971	10947598
3	AX-76414013	rs313430266	110144440
3	AX-76415249	rs315617357	11315915
3	AX-76415533	rs16219356	11462403
3	AX-76415616	rs316053306	11500917
3	AX-76415671	rs315124258	11525451
3	AX-76415715	rs313050462	11545219
3	AX-76415814	rs315638976	11599610
3	AX-76415869	rs314093920	11629295
3	AX-76415924	rs313328748	11657154
3	AX-76416049	rs314390355	11725088
3	AX-76418288	rs316418477	12842795
3	AX-76418650	rs317666865	13022056
3	AX-76443643	rs316452487	25409471
3	AX-76496090	rs14358641	50506698
3	AX-76496109	rs315510937	50514948
3	AX-76496123	rs312844590	50520929
3	AX-76496127	rs314031155	50524227
3	AX-76496132	rs16275969	50527386
3	AX-76496138	rs312315846	50529458
3	AX-76496141	rs317508789	50531518
3	AX-76496156	rs317602400	50537405
3	AX-76496220	rs16276039	50568975
3	AX-76496226	rs314847260	50573283
3	AX-76496498	rs14358768	50702691
3	AX-76499042	rs312815224	51860957
3	AX-76529308	rs317687308	65775938
3	AX-76529310	rs315403951	65776318
3	AX-76529312	rs313905556	65778308
3	AX-76529323	rs317182246	65783491
3	AX-76529426	rs315345194	65830745
3	AX-76529447	rs314894875	65840017
3	AX-76529461	rs317265232	65846710
3	AX-76529472	rs317339703	65851852
3	AX-76529540	rs312773117	65883297
3	AX-76529551	rs314864628	65887349
3	AX-76529563	rs316020179	65893536
3	AX-76529568	rs314260878	65896481
3	AX-76529574	rs316876142	65899317
3	AX-76529583	rs312564097	65904237
3	AX-76529621	rs318218911	65925434
3	AX-76529636	rs317760774	65934382
3	AX-76529639	rs13690632	65936144
3	AX-76529744	rs16292652	65984821
3	AX-76532070	rs315943194	66976588
3	AX-76532081	rs312817801	66981466
3	AX-76532097	rs14372235	66988221
3	AX-76532116	rs314856764	66993898
3	AX-76532122	rs14372245	66995638
3	AX-76532154	rs317175753	67010418
3	AX-76532160	rs316029405	67014167
3	AX-76532162	rs14372296	67014721
3	AX-76532214	rs13691163	67034211
3	AX-76532232	rs312784924	67042468
3	AX-76532266	rs317791043	67060731
3	AX-76532338	rs317861716	67089750
3	AX-76532348	rs318161134	67094250
3	AX-76532351	rs313147026	67096094
3	AX-76532417	rs13691214	67124039
3	AX-76533218	rs317647929	67473551
3	AX-76533283	rs16295255	67501922
3	AX-76533292	rs16295287	67507423
3	AX-76533293	rs16295289	67507502
3	AX-76533304	rs315315267	67510616
3	AX-76533306	rs312790909	67511750
3	AX-76533318	rs313787810	67516655
3	AX-76533331	rs316209912	67521680
3	AX-76533336	rs312305671	67525957
3	AX-76533516	rs13691543	67608889
3	AX-76533801	rs314203268	67729005
3	AX-76533805	rs316596467	67731229
3	AX-76533887	rs315960371	67766619
3	AX-76539788	rs13692171	70745663
3	AX-76568998	rs315684404	84478881
3	AX-76569019	rs315810675	84495604
3	AX-76569025	rs317047420	84500808
3	AX-76569119	rs317103011	84542271
3	AX-76569122	rs314993918	84544130
3	AX-76569169	rs317888800	84571390
3	AX-76569242	rs313172621	84604446
3	AX-76569377	rs313654091	84678226
3	AX-76569394	rs14388818	84686960
3	AX-76569540	rs316038929	84783752
3	AX-76569577	rs15414565	84802792
3	AX-76569615	rs312411337	84817564
3	AX-76569793	rs314795877	84909029
3	AX-76570057	rs317998318	85032520
3	AX-76570135	rs316298226	85074958
3	AX-76570593	rs316714263	85272712
3	AX-76571081	rs16314977	85508906
3	AX-76571229	rs316825766	85581758
3	AX-76572005	rs317082289	85946520
3	AX-76573563	rs316535642	86620963
3	AX-76573996	rs314819744	86831399
3	AX-76574165	rs313673147	86904761
3	AX-76574197	rs14391159	86916822
3	AX-76574198	rs313332728	86917468
3	AX-76574242	rs313581663	86940251
3	AX-76575189	rs315386699	87391663
3	AX-76575211	rs314190120	87404480
3	AX-76575802	rs313958526	87658349
3	AX-76575805	rs316325448	87660644
3	AX-76575883	rs313689341	87692868
3	AX-76575924	rs316387341	87709781
3	AX-76575954	rs14392251	87726055
3	AX-76576591	rs312497098	88026843
3	AX-76577102	rs314958122	88275986
3	AX-76578065	rs315590677	88911929
3	AX-76578112	rs314536700	88932077
3	AX-76578131	rs15423430	88939419
3	AX-76579165	rs317659864	89439313
3	AX-76579192	rs14393652	89461847
3	AX-76579197	rs315916989	89463292
3	AX-76579227	rs315725941	89481444
3	AX-76579631	rs314188577	89676251
3	AX-76579813	rs315319907	89765467
3	AX-76580305	rs316502900	90004291
3	AX-76580442	rs314424964	90069199
3	AX-76580569	rs316393535	90139205
3	AX-76580613	rs315126212	90163744
3	AX-76580621	rs14394043	90168865
3	AX-76580735	rs312561491	90233808
3	AX-77275935	rs13526959	109017056
3	AX-77281174	rs14370757	65827927
3	AX-77281465	rs14413984	109104085
3	AX-80749600	rs313640255	109102814
3	AX-80753048	rs312912219	12850351
3	AX-80758335	rs317655647	108725808
3	AX-80759751	rs13698617	90218418
3	AX-80761744	rs313381100	108370848
3	AX-80763809	rs312383508	87683608
3	AX-80774573	rs315589663	88047378
3	AX-80779915	rs317885939	109858075
3	AX-80796480	rs316104395	90045519
3	AX-80807068	rs315267624	63669356
3	AX-80810684	rs316402173	67761068
3	AX-80810758	rs16317624	87384161
3	AX-80812264	rs16344377	109094529
3	AX-80816987	rs315524615	65917099
3	AX-80817777	rs13526345	107927393
3	AX-80867766	rs316059113	108522559
3	AX-80876669	rs315056041	65984065
3	AX-80876865	rs313766222	109174096
3	AX-80879320	rs316219403	108295474
3	AX-80882103	rs316236890	108625496
3	AX-80899918	rs313787893	108774302
3	AX-80907889	rs312905394	109156211
3	AX-80930097	rs15424483	89922321
3	AX-80952587	rs317463169	109149712
3	AX-80962626	rs315281139	85379865
3	AX-80964995	rs316587641	108465707
3	AX-80982068	rs317126822	108425779
3	AX-80982578	rs13696699	84646977
3	AX-80993882	rs318089898	108223197
3	AX-81003051	rs317664343	107935959
4	AX-76609205	rs314728578	12970395
4	AX-76609224	rs15498820	12978170
4	AX-76609252	rs315525285	12994783
4	AX-76609267	rs14430673	13006015
4	AX-76609279	rs318010689	13013538
4	AX-76609302	rs316841277	13021907
4	AX-76609312	rs313820742	13030629
4	AX-76609359	rs316138417	13063441
4	AX-76609362	rs313020960	13065258
4	AX-76609392	rs313034172	13085339
4	AX-76609421	rs316284727	13103408
4	AX-76609433	rs315207591	13109840
4	AX-76609840	rs317797016	13327049
4	AX-76610680	rs13644758	13783097
4	AX-76610708	rs315854633	13794809
4	AX-76610720	rs313352930	13799407
4	AX-76610729	rs15501211	13803613
4	AX-76610754	rs314255719	13815828
4	AX-76610755	rs315530355	13815985
4	AX-76610762	rs314139947	13820073
4	AX-76610776	rs14431743	13826548
4	AX-76610779	rs312874808	13829221
4	AX-76610785	rs318214553	13832518
4	AX-76610790	rs14431755	13834949
4	AX-76610990	rs14418110	1319680
4	AX-76612577	rs13645119	14719052
4	AX-76613306	rs313059781	15092232
4	AX-76613616	rs317071060	15261230
4	AX-76615883	rs315702900	16618845
4	AX-76615911	rs313959586	16634371
4	AX-76616021	rs314322944	16704308
4	AX-76616327	rs315279683	16895917
4	AX-76617411	rs313306683	17483060
4	AX-76630498	rs16377139	24704850
4	AX-76641834	rs312830542	2989905
4	AX-76641837	rs315322586	2989952
4	AX-76642538	rs13641065	3026303
4	AX-76642708	rs315262170	3035674
4	AX-76642738	rs316269794	3037177
4	AX-76642815	rs318042617	3041590
4	AX-76643103	rs317260046	3055359
4	AX-76643183	rs315634081	3059794
4	AX-76643234	rs315175101	3062876
4	AX-76645426	rs15476639	3164203
4	AX-76645687	rs313412658	3176721
4	AX-76645887	rs16351771	3185062
4	AX-76646376	rs313844542	3204039
4	AX-76646624	rs317949735	3214794
4	AX-76657935	rs313606719	38834747
4	AX-76657994	rs14455578	38862729
4	AX-76658264	rs314268469	39003586
4	AX-76658271	rs317442520	39007605
4	AX-76670271	rs13518821	45230053
4	AX-76670377	rs316425066	45284487
4	AX-76670383	rs16401063	45287379
4	AX-76673201	rs316790031	46780316
4	AX-76748176	rs317184388	83670898
4	AX-76748211	rs315427249	83680748
4	AX-76748288	rs314373967	83714863
4	AX-76752010	rs313464170	8460684
4	AX-76760346	rs314625523	89189112
4	AX-76763316	rs315222786	9185155
4	AX-76763342	rs315694484	9203092
4	AX-76763363	rs16358959	9215237
4	AX-76763400	rs315274368	9237766
4	AX-76763656	rs317415006	9359130
4	AX-80747248	rs316384777	13809177
4	AX-80776766	rs316076528	15101074
4	AX-80861735	rs16364094	12991655
4	AX-80881243	rs316515958	13810974
4	AX-80905911	rs312679301	13335676
4	AX-80906487	rs317572035	3030692
4	AX-80946336	rs318238285	13797793
4	AX-80952861	rs316933035	12974881
4	AX-80965771	rs316769193	9176569
4	AX-80974937	rs317696272	518712
5	AX-76770663	rs313638019	9808590
5	AX-76770667	rs14514234	9810421
5	AX-76770688	rs315760030	9819380
5	AX-76771074	rs314856254	9978121
5	AX-76771083	rs14514390	9983243
5	AX-76771139	rs315380389	10008775
5	AX-76771190	rs14514429	10027056
5	AX-76771509	rs80646275	10162046
5	AX-76771636	rs16465156	10212809
5	AX-76771642	rs80734570	10215336
5	AX-76772035	rs80770276	10373932
5	AX-76772155	rs317792633	10415456
5	AX-76772182	rs317254463	10427381
5	AX-76772200	rs316124256	10432791
5	AX-76772209	rs80713977	10436773
5	AX-76772280	rs316188235	10459396
5	AX-76775604	rs317089313	11922672
5	AX-76783067	rs317168619	154877
5	AX-76809046	rs314099591	27095577
5	AX-76809273	rs316507654	27200970
5	AX-76809314	rs315806641	27220774
5	AX-76809561	rs317335436	27326823
5	AX-76809605	rs14527623	27345367
5	AX-76809610	rs316667012	27347333
5	AX-76809647	rs14527647	27359205
5	AX-76809652	rs14527654	27363010
5	AX-76809668	rs312653213	27369075
5	AX-76809689	rs13584444	27378144
5	AX-76809694	rs317867460	27382110
5	AX-76809696	rs315984110	27383585
5	AX-76809703	rs314941868	27386863
5	AX-76809704	rs317756650	27387624
5	AX-76809709	rs316070559	27390414
5	AX-76809712	rs14527674	27390907
5	AX-76809786	rs314846005	27420812
5	AX-76809789	rs317491661	27422002
5	AX-76809800	rs16483122	27428561
5	AX-76809816	rs16483149	27436123
5	AX-76809833	rs317689151	27443714
5	AX-76809850	rs317075135	27449455
5	AX-76809866	rs316738030	27455689
5	AX-76809879	rs15690990	27459279
5	AX-76809907	rs313203480	27470829
5	AX-76809909	rs16483223	27471294
5	AX-76809912	rs316449386	27473034
5	AX-76809925	rs315020550	27480051
5	AX-76809967	rs317019713	27498578
5	AX-76809990	rs315328222	27511970
5	AX-76809998	rs15691114	27514798
5	AX-76810010	rs317762414	27519355
5	AX-76810116	rs312488106	27561207
5	AX-76810124	rs14527862	27565568
5	AX-76810125	rs313793966	27565737
5	AX-76810137	rs15691248	27569875
5	AX-76810146	rs16483450	27574069
5	AX-76810148	rs317007929	27574519
5	AX-76810157	rs313494434	27580457
5	AX-76810169	rs16483480	27587208
5	AX-76810184	rs317979050	27591517
5	AX-76810185	rs15691286	27592412
5	AX-76810211	rs314060482	27603591
5	AX-76810215	rs317338622	27607284
5	AX-76810239	rs15691348	27617309
5	AX-76810260	rs316549403	27627103
5	AX-76810360	rs314568296	27670318
5	AX-76810412	rs315977818	27691973
5	AX-76810417	rs317931648	27693853
5	AX-76810437	rs314827133	27704424
5	AX-76810451	rs312341659	27709549
5	AX-76810461	rs14527950	27712467
5	AX-76810494	rs13584577	27724481
5	AX-76810535	rs317157744	27739108
5	AX-76824321	rs315474054	34202020
5	AX-76824322	rs313244373	34203253
5	AX-76832847	rs16495257	38020519
5	AX-76833620	rs314158164	38379851
5	AX-76833739	rs312614061	38432939
5	AX-76833779	rs316015076	38450635
5	AX-76833814	rs315526700	38464973
5	AX-76833918	rs312928452	38511809
5	AX-76833945	rs314930041	38521209
5	AX-76834011	rs14536025	38555155
5	AX-76834121	rs317577740	38603032
5	AX-76834246	rs16496005	38658539
5	AX-76834498	rs312642328	38780418
5	AX-76834566	rs14536362	38809235
5	AX-76834580	rs313675082	38815624
5	AX-76834585	rs317827633	38822238
5	AX-76834587	rs312336995	38822542
5	AX-76834589	rs316458443	38824386
5	AX-76834685	rs315232092	38868660
5	AX-76834687	rs312571559	38869147
5	AX-76834973	rs314066753	39005083
5	AX-76836569	rs315369549	39687012
5	AX-76836577	rs316752332	39691208
5	AX-76836591	rs315083647	39698494
5	AX-76836614	rs316504106	39709621
5	AX-76836623	rs14537064	39713087
5	AX-76836650	rs14537083	39727432
5	AX-76836663	rs317198058	39733975
5	AX-76836691	rs317590918	39745424
5	AX-76836712	rs314073645	39751982
5	AX-76836741	rs315303617	39765750
5	AX-76836777	rs14537127	39780565
5	AX-76836801	rs317722353	39790372
5	AX-76836802	rs317661435	39792163
5	AX-76836825	rs313109043	39800680
5	AX-76836919	rs317035078	39838961
5	AX-76837324	rs15709308	40019133
5	AX-76837468	rs314247017	40086924
5	AX-76837568	rs15709676	40132539
5	AX-76837617	rs314019303	40156915
5	AX-76837628	rs317245545	40162436
5	AX-76837676	rs315590131	40183736
5	AX-76837695	rs14537583	40194616
5	AX-76837718	rs14537603	40204449
5	AX-76837725	rs15709873	40207022
5	AX-76837729	rs316676812	40210123
5	AX-76837749	rs313298572	40217273
5	AX-76837756	rs15709902	40219662
5	AX-76837774	rs313388837	40230389
5	AX-76837784	rs318205364	40235080
5	AX-76837817	rs313691773	40247836
5	AX-76837836	rs14537726	40254527
5	AX-76837871	rs315420959	40267439
5	AX-76837892	rs313987655	40277601
5	AX-76837911	rs313827661	40286455
5	AX-76837929	rs313537796	40293741
5	AX-76837967	rs317320353	40307304
5	AX-76837988	rs313675121	40313674
5	AX-76837999	rs316600306	40318604
5	AX-76838005	rs316004182	40321254
5	AX-76838013	rs314441856	40326228
5	AX-76838032	rs316864703	40331956
5	AX-76838045	rs315869953	40337405
5	AX-76838083	rs315991943	40353668
5	AX-76838086	rs316115796	40354884
5	AX-76838105	rs315724455	40361824
5	AX-76838127	rs313713331	40369912
5	AX-76838136	rs312645006	40374830
5	AX-76838138	rs314176307	40376352
5	AX-76838140	rs312786016	40377049
5	AX-76838142	rs317411691	40377665
5	AX-76838144	rs315272909	40379159
5	AX-76838173	rs313702457	40389765
5	AX-76838180	rs314560092	40391870
5	AX-76838185	rs313614425	40394488
5	AX-76838188	rs314758747	40395630
5	AX-76838213	rs317612546	40407595
5	AX-76838717	rs16498167	40633848
5	AX-76838838	rs14538066	40687802
5	AX-76838865	rs16498192	40696945
5	AX-76838873	rs316778261	40700799
5	AX-76838886	rs314520935	40707806
5	AX-76838898	rs316131041	40717204
5	AX-76838926	rs315281703	40727207
5	AX-76838985	rs13587768	40745988
5	AX-76838990	rs14538091	40748299
5	AX-76838992	rs314088416	40749283
5	AX-76839032	rs315419262	40763173
5	AX-76839040	rs316554054	40767231
5	AX-76839042	rs313077252	40770750
5	AX-76839043	rs315305352	40773796
5	AX-76839047	rs314924791	40775276
5	AX-76839052	rs316748008	40776295
5	AX-76839062	rs317171464	40781407
5	AX-76839067	rs313434360	40784294
5	AX-76839089	rs316911185	40796230
5	AX-76839095	rs316625843	40798605
5	AX-76839117	rs316316606	40810301
5	AX-76839133	rs315851741	40817619
5	AX-76839139	rs312551633	40819290
5	AX-76839146	rs314756685	40821700
5	AX-76839156	rs314087511	40825802
5	AX-76839175	rs316730182	40832008
5	AX-76839187	rs315986145	40837406
5	AX-76839203	rs316676229	40846346
5	AX-76839223	rs315687990	40854426
5	AX-76839247	rs317970759	40864330
5	AX-76839255	rs316154467	40869821
5	AX-76839260	rs14538193	40874256
5	AX-76839273	rs317281586	40879057
5	AX-76839332	rs313613164	40900885
5	AX-76839351	rs316491661	40911092
5	AX-76839356	rs317103950	40914399
5	AX-76839363	rs16498336	40917768
5	AX-76839727	rs317884383	41090058
5	AX-76839756	rs316827792	41106239
5	AX-76839828	rs316278398	41142213
5	AX-76839852	rs316092759	41152066
5	AX-76839856	rs315413292	41157397
5	AX-76839947	rs317979272	41199457
5	AX-76840018	rs313058388	41224124
5	AX-76840036	rs312573110	41232313
5	AX-76840067	rs318056634	41244791
5	AX-76840318	rs318149034	41358028
5	AX-76840327	rs316931601	41362316
5	AX-76840429	rs313177110	41406663
5	AX-76841448	rs315675394	41816646
5	AX-76843590	rs14539795	42734765
5	AX-76843673	rs316302979	42771676
5	AX-76843677	rs14539868	42774204
5	AX-76843712	rs316920933	42792352
5	AX-76843725	rs14539907	42799947
5	AX-76857877	rs315724696	49478872
5	AX-76857881	rs14546665	49481813
5	AX-76858061	rs317111851	49552389
5	AX-76887305	rs313371663	7766102
5	AX-76887363	rs317716477	7790241
5	AX-76887390	rs16461127	7803281
5	AX-76887404	rs313023879	7811994
5	AX-76887424	rs313068938	7821447
5	AX-76887438	rs315173512	7826375
5	AX-76887450	rs13705229	7833508
5	AX-76887457	rs15655559	7835863
5	AX-76887496	rs316563564	7854213
5	AX-76887545	rs317606127	7872202
5	AX-76887561	rs316844147	7878689
5	AX-76887675	rs14511746	7927247
5	AX-76887704	rs317597180	7941334
5	AX-76887780	rs313328251	7976942
5	AX-76887853	rs315622083	8007122
5	AX-76887859	rs312798022	8011471
5	AX-76887911	rs312323435	8036908
5	AX-76887914	rs314763201	8037977
5	AX-76887945	rs312904231	8048635
5	AX-76887947	rs313397198	8050156
5	AX-76887988	rs313093525	8063473
5	AX-76888008	rs314592079	8071010
5	AX-76888049	rs316128788	8082737
5	AX-76888054	rs16461607	8084799
5	AX-76888061	rs314110846	8087537
5	AX-76888091	rs315274950	8097789
5	AX-76888093	rs313591811	8099001
5	AX-76888103	rs313684329	8104632
5	AX-76888107	rs14511960	8107203
5	AX-76888111	rs316744214	8109001
5	AX-76888324	rs13705358	8198996
5	AX-76888368	rs312406702	8213794
5	AX-76888395	rs14512074	8224370
5	AX-76888418	rs316330966	8237167
5	AX-76888435	rs16461971	8247226
5	AX-76888440	rs313121797	8249741
5	AX-76888450	rs317807547	8254550
5	AX-76888596	rs312712351	8317567
5	AX-76888600	rs316672153	8320392
5	AX-76888666	rs15656736	8347407
5	AX-76888671	rs315310077	8348607
5	AX-76888685	rs15656743	8354538
5	AX-76888695	rs317442481	8361003
5	AX-76888718	rs316730774	8369574
5	AX-76888734	rs312695699	8375310
5	AX-76888760	rs314720584	8387976
5	AX-76888763	rs314800260	8389687
5	AX-76888764	rs314313276	8390939
5	AX-76888771	rs315416560	8394252
5	AX-76888774	rs313296374	8395018
5	AX-76888778	rs314303738	8397550
5	AX-76888781	rs318228557	8399379
5	AX-76888799	rs14512303	8405304
5	AX-76888800	rs313721048	8405937
5	AX-76888807	rs317370926	8408699
5	AX-76888821	rs15656832	8413360
5	AX-76888833	rs313432141	8417187
5	AX-76888845	rs313915454	8421741
5	AX-76888852	rs317398039	8426005
5	AX-76888917	rs314599887	8449773
5	AX-76888919	rs315546785	8450044
5	AX-76888923	rs16462321	8451477
5	AX-76888928	rs314202178	8453867
5	AX-76888929	rs15656920	8454783
5	AX-76888935	rs313286156	8456045
5	AX-76888936	rs316438517	8456383
5	AX-76888950	rs315096953	8461793
5	AX-76888975	rs16462337	8469335
5	AX-76888987	rs316375772	8474405
5	AX-76888997	rs312321523	8479087
5	AX-76888999	rs317392188	8480510
5	AX-76889009	rs317814349	8484638
5	AX-76889084	rs312689041	8515092
5	AX-76889088	rs313998313	8516356
5	AX-76889141	rs15657122	8538784
5	AX-76889157	rs313904155	8547594
5	AX-76889171	rs316875450	8551784
5	AX-76889176	rs315239223	8552911
5	AX-76889177	rs316073859	8555111
5	AX-76889300	rs314941967	8604116
5	AX-76889317	rs317090420	8609826
5	AX-76889451	rs316148415	8661900
5	AX-76889453	rs313697502	8662991
5	AX-76889641	rs16462687	8734500
5	AX-76889661	rs315628446	8743949
5	AX-76889707	rs13705632	8767042
5	AX-76889708	rs315855085	8767258
5	AX-76889715	rs316040165	8770269
5	AX-76889733	rs313374468	8777641
5	AX-76889742	rs14512692	8781559
5	AX-76889787	rs318192512	8801654
5	AX-76889842	rs317322752	8822466
5	AX-76889847	rs317122407	8824905
5	AX-76889849	rs317110432	8826258
5	AX-76889851	rs312267183	8827546
5	AX-76889857	rs14512789	8828790
5	AX-76889862	rs314570784	8832686
5	AX-76890230	rs314249602	9009744
5	AX-76890323	rs15658459	9050590
5	AX-76890351	rs317426994	9060671
5	AX-76890360	rs16463250	9064791
5	AX-76890367	rs314071465	9068495
5	AX-76890412	rs318188592	9085771
5	AX-76890413	rs314972765	9086305
5	AX-76890465	rs313914013	9103022
5	AX-76890467	rs317361701	9104188
5	AX-76890510	rs14513273	9122742
5	AX-76890559	rs16463325	9142030
5	AX-76890643	rs314999420	9173395
5	AX-76890675	rs313876337	9187688
5	AX-76890721	rs314957155	9210421
5	AX-76890734	rs316660758	9215157
5	AX-76890738	rs314938326	9216153
5	AX-76890742	rs316627829	9219092
5	AX-76890759	rs16463466	9227806
5	AX-76890791	rs16463497	9242073
5	AX-76890806	rs14513497	9249172
5	AX-76890807	rs14513498	9249266
5	AX-76890822	rs312404747	9256395
5	AX-76890835	rs314860190	9261686
5	AX-76890836	rs315830691	9263585
5	AX-76890843	rs14513531	9265721
5	AX-76890845	rs314980107	9266633
5	AX-76891132	rs316609237	9385073
5	AX-76891160	rs13706021	9396857
5	AX-76891187	rs14513735	9408775
5	AX-76891196	rs15659559	9414153
5	AX-76891309	rs312964726	9461524
5	AX-76891347	rs315821544	9479989
5	AX-76891353	rs316958367	9480639
5	AX-76891364	rs317464661	9483933
5	AX-76891659	rs14513977	9624806
5	AX-76891677	rs16464045	9635390
5	AX-76891752	rs314093141	9666849
5	AX-76891795	rs316107979	9682117
5	AX-76891889	rs14514133	9726462
5	AX-76891947	rs16464302	9746214
5	AX-76891975	rs15660388	9759034
5	AX-76891988	rs317269114	9763853
5	AX-76891993	rs315249986	9766936
5	AX-76892029	rs313301921	9782231
5	AX-76892045	rs13706206	9788899
5	AX-80737522	rs314194705	8293009
5	AX-80738961	rs314696325	40882037
5	AX-80743338	rs313555809	10438013
5	AX-80765314	rs313046296	40780854
5	AX-80778348	rs315473998	9987024
5	AX-80779672	rs316092601	40753517
5	AX-80783235	rs317686013	27714119
5	AX-80783501	rs14514402	9990018
5	AX-80790051	rs317418017	10452536
5	AX-80798131	rs312775087	27595739
5	AX-80798828	rs314209192	42734279
5	AX-80805261	rs14513496	9249153
5	AX-80812056	rs15655529	7833539
5	AX-80814720	rs315462244	40760524
5	AX-80824842	rs317188259	40029943
5	AX-80830176	rs315730873	8592408
5	AX-80841497	rs314365143	38811609
5	AX-80846529	rs316718751	41282418
5	AX-80858770	rs316495373	9452301
5	AX-80861136	rs317218447	8075656
5	AX-80861767	rs14512551	8658396
5	AX-80866954	rs16464029	9631728
5	AX-80882870	rs16462123	8304274
5	AX-80886249	rs315861384	27207444
5	AX-80887081	rs315078276	40823153
5	AX-80890610	rs312451523	8483285
5	AX-80891222	rs315724684	41368803
5	AX-80902947	rs314600552	27601891
5	AX-80918149	rs313367191	8458457
5	AX-80924209	rs314832583	7858607
5	AX-80928279	rs14512197	8331268
5	AX-80930553	rs314624153	8196261
5	AX-80935538	rs317376114	34138922
5	AX-80941669	rs314685210	39734317
5	AX-80952752	rs314899165	8460722
5	AX-80960980	rs14537502	40146496
5	AX-80962280	rs16483487	27593584
5	AX-80963771	rs313972212	27515044
5	AX-80974713	rs315033574	40332344
5	AX-80984303	rs16463710	9363100
5	AX-80985230	rs316734423	7953776
5	AX-80991269	rs313212437	27421894
5	AX-80996564	rs15656360	8209539
5	AX-81003636	rs16498214	40721923
5	AX-81004121	rs313160126	40864555
6	AX-76906659	rs312975559	15686775
6	AX-76909464	rs314869814	16816660
6	AX-76909497	rs315715484	16828641
6	AX-76911272	rs316126472	17617491
6	AX-76911293	rs316539618	17626883
6	AX-76911314	rs16549574	17634750
6	AX-76911315	rs313049065	17636651
6	AX-76911319	rs316540620	17637551
6	AX-76911330	rs314612663	17642627
6	AX-76911348	rs313409945	17648307
6	AX-76911350	rs316473242	17649073
6	AX-76911355	rs15791057	17650187
6	AX-76911362	rs316601114	17653340
6	AX-76911365	rs314867670	17655629
6	AX-76911368	rs314722734	17657436
6	AX-76911371	rs315585502	17659231
6	AX-76911386	rs316334030	17665167
6	AX-76911394	rs317488978	17670633
6	AX-76911412	rs14579488	17678631
6	AX-76911476	rs316981674	17706568
6	AX-76911505	rs313515458	17716146
6	AX-76911523	rs16549680	17723001
6	AX-76911550	rs316322229	17733260
6	AX-76911614	rs318232752	17763352
6	AX-76911621	rs312601056	17765790
6	AX-76911631	rs313012382	17771021
6	AX-76911667	rs14579642	17784787
6	AX-76911829	rs312343644	17847768
6	AX-76911840	rs317827566	17851711
6	AX-76912022	rs314176508	17923058
6	AX-76912030	rs317212421	17926079
6	AX-76912034	rs316211697	17928173
6	AX-76912041	rs316737693	17931627
6	AX-76912047	rs313605390	17934201
6	AX-76912093	rs315501731	17947399
6	AX-76912107	rs313998135	17952184
6	AX-76912120	rs315551258	17956107
6	AX-76912121	rs316772941	17958030
6	AX-76912131	rs313725735	17959737
6	AX-76912142	rs316741415	17964964
6	AX-76912181	rs313467639	17977667
6	AX-76912206	rs16550004	17986802
6	AX-76912210	rs316124251	17988266
6	AX-76912236	rs314911457	17996477
6	AX-76912240	rs316061348	17997210
6	AX-76912247	rs314477229	17999827
6	AX-76912252	rs317378543	18002586
6	AX-76912261	rs314916581	18005428
6	AX-76912282	rs318083096	18013804
6	AX-76912316	rs15791626	18023818
6	AX-76912328	rs16550036	18028537
6	AX-76912341	rs318117727	18032513
6	AX-76912347	rs313518903	18033720
6	AX-76912351	rs315524342	18036540
6	AX-76912365	rs317728508	18041690
6	AX-76912367	rs16550053	18042061
6	AX-76912385	rs14579848	18046516
6	AX-76912402	rs312626185	18053033
6	AX-76912424	rs312913227	18062417
6	AX-76912425	rs316385840	18062923
6	AX-76912554	rs314187346	18112059
6	AX-76912635	rs317781934	18144428
6	AX-76912659	rs313697007	18155054
6	AX-76912663	rs318108156	18157357
6	AX-76912666	rs314597339	18159485
6	AX-76912675	rs14579932	18164526
6	AX-76912701	rs15791810	18174660
6	AX-76912723	rs14579981	18185329
6	AX-76912727	rs316187616	18187266
6	AX-76912745	rs14579990	18190574
6	AX-76912764	rs315237345	18197254
6	AX-76912785	rs313911664	18203139
6	AX-76912789	rs314451432	18206480
6	AX-76912795	rs314538770	18208571
6	AX-76912826	rs317110615	18219999
6	AX-76912841	rs14580007	18227763
6	AX-76912893	rs312352100	18244784
6	AX-76912947	rs318160422	18262403
6	AX-76912955	rs314151526	18265004
6	AX-76912959	rs318060548	18265936
6	AX-76912964	rs14580033	18268532
6	AX-76912982	rs14580049	18275884
6	AX-76913030	rs312417553	18295000
6	AX-76913036	rs312671615	18298131
6	AX-76913045	rs317572569	18303212
6	AX-76913052	rs316621656	18305495
6	AX-76913079	rs316380457	18314743
6	AX-76913130	rs313621592	18333289
6	AX-76913143	rs317416027	18337469
6	AX-76913151	rs313478771	18338790
6	AX-76913191	rs316715961	18354162
6	AX-76913232	rs317244537	18372595
6	AX-76913257	rs312713528	18380137
6	AX-76913261	rs13568569	18382077
6	AX-76913279	rs312557835	18388609
6	AX-76913286	rs315405039	18390781
6	AX-76913294	rs315573374	18395279
6	AX-76913325	rs312323260	18405237
6	AX-76913374	rs316726322	18418467
6	AX-76913387	rs15792290	18423500
6	AX-76913398	rs316544111	18427466
6	AX-76913408	rs314284784	18430824
6	AX-76913425	rs15792331	18439134
6	AX-76913526	rs312715743	18483621
6	AX-76913591	rs14580397	18505824
6	AX-76913596	rs313057481	18509296
6	AX-76913608	rs312880987	18514036
6	AX-76913610	rs314807120	18515262
6	AX-76913722	rs316559566	18559074
6	AX-76913751	rs317777499	18567723
6	AX-76913851	rs315445238	18604732
6	AX-76913853	rs312578399	18605932
6	AX-76913860	rs316493776	18608400
6	AX-76913868	rs316779082	18612447
6	AX-76913893	rs13568764	18621446
6	AX-76913902	rs315830434	18625443
6	AX-76913909	rs317874634	18628250
6	AX-76913913	rs316031206	18628842
6	AX-76913920	rs312298588	18630314
6	AX-76913933	rs15792804	18635379
6	AX-76913943	rs313075585	18639324
6	AX-76913944	rs313205875	18640509
6	AX-76913946	rs16550757	18641013
6	AX-76913957	rs15792827	18643261
6	AX-76913959	rs317515852	18643818
6	AX-76913962	rs312834757	18645803
6	AX-76913988	rs317734766	18654987
6	AX-76913991	rs317010504	18657086
6	AX-76914037	rs15792870	18670775
6	AX-76914039	rs313417594	18672170
6	AX-76914059	rs313651835	18679120
6	AX-76914065	rs315931070	18681195
6	AX-76914070	rs13568799	18682411
6	AX-76914077	rs13568811	18684617
6	AX-76914091	rs14580606	18693159
6	AX-76914093	rs316681372	18693485
6	AX-76914116	rs14580624	18702728
6	AX-76914121	rs318232741	18704701
6	AX-76914137	rs313432435	18711266
6	AX-76914138	rs314908157	18711767
6	AX-76914143	rs313674696	18714106
6	AX-76914156	rs315572277	18717279
6	AX-76914163	rs317336077	18720760
6	AX-76914174	rs317744587	18722574
6	AX-76914176	rs315085720	18724029
6	AX-76914190	rs13568853	18728800
6	AX-76914205	rs13568859	18733846
6	AX-76914236	rs313120771	18745319
6	AX-76914250	rs315169194	18748608
6	AX-76914251	rs313987978	18748921
6	AX-76914264	rs316944758	18754025
6	AX-76914278	rs14580696	18759920
6	AX-76914338	rs313388622	18779991
6	AX-76914352	rs13568889	18784646
6	AX-76914363	rs13568890	18789180
6	AX-76914369	rs14580720	18791296
6	AX-76914374	rs15793167	18792204
6	AX-76914388	rs317053102	18796677
6	AX-76914414	rs315122482	18802439
6	AX-76914438	rs13568916	18811907
6	AX-76914457	rs14580749	18818637
6	AX-76914459	rs316764644	18819404
6	AX-76914466	rs14580760	18823071
6	AX-76914475	rs15793204	18826060
6	AX-76914479	rs312902928	18827513
6	AX-76914481	rs16550916	18827902
6	AX-76914488	rs315418483	18830499
6	AX-76914517	rs16550937	18839158
6	AX-76914520	rs14580798	18840048
6	AX-76914536	rs316970542	18847068
6	AX-76914539	rs13568975	18850176
6	AX-76914541	rs314580424	18851156
6	AX-76914552	rs313375592	18856242
6	AX-76914554	rs317343921	18858300
6	AX-76914566	rs14580815	18861414
6	AX-76914580	rs312726907	18865441
6	AX-76914584	rs13568986	18867329
6	AX-76914595	rs314930148	18871216
6	AX-76914599	rs14580824	18873299
6	AX-76914611	rs317371760	18879350
6	AX-76914616	rs317080899	18881243
6	AX-76914623	rs16550977	18882668
6	AX-76914649	rs317363742	18893007
6	AX-76914684	rs16551029	18903796
6	AX-76924416	rs313883237	22848498
6	AX-76924506	rs315053838	22886800
6	AX-76946152	rs316438953	31114729
6	AX-76957867	rs316620382	4054673
6	AX-76967202	rs312948846	7562252
6	AX-77276098	rs13565021	7507475
6	AX-77282376	rs14580643	18724741
6	AX-80763164	rs312472927	18963919
6	AX-80769261	rs316457585	18741271
6	AX-80792287	rs14579839	18021250
6	AX-80798911	rs313014721	31131622
6	AX-80800753	rs313746062	18841971
6	AX-80811441	rs316730034	18025240
6	AX-80812075	rs313739580	17991887
6	AX-80867061	rs316088506	18799504
6	AX-80883110	rs314761225	18209509
6	AX-80891226	rs14580560	18642325
6	AX-80893656	rs316679263	18564492
6	AX-80894325	rs316453893	18212745
6	AX-80922075	rs15791412	17836241
6	AX-80926974	rs317920344	17675375
6	AX-80929507	rs316320435	18040600
6	AX-80930879	rs14579949	18169589
6	AX-80934305	rs314179323	18775370
6	AX-80940458	rs16549699	17726326
6	AX-80945064	rs14580184	18389869
6	AX-80969520	rs15791580	17953927
6	AX-80979871	rs314432996	18853274
6	AX-81001241	rs315609811	18494230
7	AX-76979738	rs313608251	12627754
7	AX-76979780	rs316905769	12645989
7	AX-76979954	rs15846156	12722001
7	AX-76981692	rs317838357	13372720
7	AX-76982018	rs317567451	13502303
7	AX-76982043	rs316118031	13513583
7	AX-76982074	rs313658724	13523678
7	AX-76982170	rs313338511	13562066
7	AX-76982178	rs14609775	13564100
7	AX-76982184	rs313351080	13567412
7	AX-76982222	rs313605645	13581342
7	AX-76982224	rs16587456	13581947
7	AX-76982229	rs312953930	13584681
7	AX-76982236	rs14609815	13587943
7	AX-76982241	rs315994944	13590515
7	AX-76982270	rs16587490	13601185
7	AX-76982272	rs314452124	13603188
7	AX-76982409	rs314977097	13652530
7	AX-76982419	rs317477592	13658147
7	AX-76982425	rs312530108	13662524
7	AX-76982489	rs316760205	13686950
7	AX-76990432	rs15826254	1636875
7	AX-76990585	rs316134496	16846941
7	AX-76990590	rs80747064	16849757
7	AX-76990639	rs315027167	16868065
7	AX-76990675	rs313256044	16881829
7	AX-76990726	rs80777754	16898650
7	AX-76990862	rs318225379	16947541
7	AX-76990918	rs317492069	16970559
7	AX-76991354	rs314503482	17127555
7	AX-76991372	rs315274394	17134335
7	AX-76991395	rs313016811	17141889
7	AX-76991443	rs317462907	17160058
7	AX-76991446	rs316534273	17161052
7	AX-76991467	rs14728014	17168755
7	AX-76991532	rs316822255	17191240
7	AX-76991547	rs312521863	17197521
7	AX-76991558	rs317239300	17201294
7	AX-76991566	rs80682867	17205037
7	AX-76991575	rs314992331	17211589
7	AX-76991606	rs317436974	17222667
7	AX-76991718	rs316683973	17266115
7	AX-76991890	rs16591926	17342695
7	AX-76991970	rs314966466	17371791
7	AX-76992002	rs14611877	17383459
7	AX-76992048	rs314054352	17398925
7	AX-76992050	rs316172047	17399193
7	AX-76992059	rs316988979	17402133
7	AX-76992100	rs80642289	17418746
7	AX-76992139	rs313488726	17431797
7	AX-76992195	rs313657469	17449964
7	AX-76992268	rs313918706	17480633
7	AX-76992280	rs314661029	17483911
7	AX-76992290	rs314894481	17487242
7	AX-76992336	rs312373142	17501783
7	AX-76992339	rs313825028	17502229
7	AX-76992356	rs14611925	17508077
7	AX-76992372	rs316342253	17513680
7	AX-76992406	rs313363209	17527237
7	AX-76992415	rs80764152	17530706
7	AX-76992588	rs316848036	17591189
7	AX-76992591	rs317832483	17591407
7	AX-76992653	rs317117598	17616924
7	AX-76992656	rs16592140	17617950
7	AX-76992707	rs316499681	17634728
7	AX-76992725	rs313015960	17641935
[truncated: 1,727 more rows]

## Sheet: RF_ImpSNPs_ESS2
Chromosome	SNP	rs no.	Position
1	AX-75200549	rs314918705	105621619
1	AX-75200558	rs313027466	105627287
1	AX-75200590	rs315918963	105640865
1	AX-75200602	rs317302584	105647561
1	AX-75200674	rs313403800	105684921
1	AX-75200850	rs13917426	105757158
1	AX-75200892	rs13917479	105778007
1	AX-75200938	rs13511322	105797811
1	AX-75200951	rs312367746	105802258
1	AX-75201313	rs313908540	105945939
1	AX-75201391	rs313139519	105980990
1	AX-75201402	rs317262842	105984637
1	AX-75201413	rs316608096	105990119
1	AX-75201414	rs315404207	105990304
1	AX-75201431	rs315096324	105998583
1	AX-75201433	rs15374727	105998915
1	AX-75201434	rs312991242	105999669
1	AX-75201436	rs316787624	105999865
1	AX-75201485	rs314225354	106018323
1	AX-75201504	rs315780820	106026331
1	AX-75201531	rs14870141	106034931
1	AX-75201713	rs314061925	106117221
1	AX-75201731	rs313079284	106123312
1	AX-75201746	rs313504061	106129742
1	AX-75201768	rs317808691	106136322
1	AX-75201784	rs13917904	106141473
1	AX-75201786	rs315857934	106142226
1	AX-75201811	rs314603887	106150263
1	AX-75201821	rs15375074	106154819
1	AX-75201879	rs314681209	106181820
1	AX-75201894	rs315592350	106187309
1	AX-75201897	rs314675729	106189157
1	AX-75201922	rs13917970	106198565
1	AX-75201943	rs13917989	106206899
1	AX-75201944	rs317639913	106206960
1	AX-75201960	rs318066961	106212502
1	AX-75201966	rs312516853	106213926
1	AX-75201976	rs13511524	106218322
1	AX-75201997	rs313287055	106226335
1	AX-75201999	rs313958932	106227550
1	AX-75202013	rs13511532	106234045
1	AX-75202022	rs315511058	106236848
1	AX-75202025	rs15375275	106239210
1	AX-75202040	rs315991202	106244169
1	AX-75202060	rs312747079	106251838
1	AX-75202071	rs317464844	106257679
1	AX-75202075	rs315793270	106261608
1	AX-75202089	rs14870414	106268842
1	AX-75202091	rs313841379	106269789
1	AX-75202098	rs314204004	106272293
1	AX-75202102	rs315655293	106274595
1	AX-75202110	rs313954722	106280748
1	AX-75202113	rs315038514	106281874
1	AX-75202123	rs13918093	106285606
1	AX-75202131	rs13918126	106289142
1	AX-75202153	rs317210614	106299670
1	AX-75202188	rs316611545	106312033
1	AX-75202212	rs315147708	106320120
1	AX-75202260	rs313754790	106341043
1	AX-75202267	rs316899135	106342839
1	AX-75202280	rs317108132	106347410
1	AX-75202353	rs14870595	106376654
1	AX-75202455	rs317825231	106414495
1	AX-75202473	rs314498482	106422985
1	AX-75202515	rs317208552	106438044
1	AX-75202623	rs14870710	106483869
1	AX-75202666	rs315301970	106502969
1	AX-75202820	rs13511662	106562339
1	AX-75202856	rs13918445	106576411
1	AX-75202861	rs15376218	106580319
1	AX-75202892	rs13511679	106591768
1	AX-75202909	rs314534376	106597950
1	AX-75202949	rs316062666	106612985
1	AX-75202987	rs316642454	106628354
1	AX-75203037	rs313488377	106645099
1	AX-75203040	rs318181119	106647076
1	AX-75203046	rs316699425	106650873
1	AX-75203049	rs313767454	106652694
1	AX-75203052	rs317068255	106654046
1	AX-75203054	rs313172531	106654970
1	AX-75203066	rs314332429	106658590
1	AX-75203076	rs13918465	106661841
1	AX-75203079	rs14870813	106663646
1	AX-75203088	rs312323259	106666138
1	AX-75203113	rs313503631	106675778
1	AX-75203115	rs316050445	106677484
1	AX-75203117	rs316750914	106678138
1	AX-75203128	rs312379633	106682100
1	AX-75203135	rs315082233	106684294
1	AX-75203143	rs316779655	106689009
1	AX-75203149	rs315211990	106691515
1	AX-75203150	rs313244402	106691702
1	AX-75203152	rs316910102	106692841
1	AX-75203160	rs313844511	106695212
1	AX-75203167	rs312806395	106699723
1	AX-75203203	rs316845952	106715162
1	AX-75203221	rs14870851	106721435
1	AX-75203222	rs313169758	106721847
1	AX-75203223	rs315842993	106721922
1	AX-75203224	rs314664408	106722820
1	AX-75203226	rs14870854	106723619
1	AX-75203239	rs14870864	106728432
1	AX-75203241	rs315803204	106728761
1	AX-75203247	rs314484096	106733149
1	AX-75203262	rs313708011	106739745
1	AX-75203268	rs316300386	106742879
1	AX-75203274	rs14870874	106745004
1	AX-75203275	rs317756169	106745443
1	AX-75203276	rs13918543	106745871
1	AX-75203283	rs316556339	106751100
1	AX-75203289	rs314891369	106753254
1	AX-75203290	rs13511732	106754433
1	AX-75203303	rs317350689	106759926
1	AX-75203308	rs317181998	106761539
1	AX-75203315	rs312775036	106764047
1	AX-75203349	rs314237398	106778547
1	AX-75203372	rs315919290	106787594
1	AX-75203384	rs15376519	106791276
1	AX-75203415	rs315659098	106806793
1	AX-75203442	rs316494654	106817987
1	AX-75203443	rs313013986	106818258
1	AX-75203447	rs316133081	106819350
1	AX-75203464	rs317952679	106824322
1	AX-75203519	rs314950995	106848008
1	AX-75203522	rs313414685	106850077
1	AX-75203545	rs14870993	106857456
1	AX-75203554	rs13511777	106860988
1	AX-75203560	rs314561066	106863936
1	AX-75203563	rs15376725	106865035
1	AX-75203564	rs316623722	106866762
1	AX-75203598	rs315923582	106883416
1	AX-75203622	rs15376760	106895634
1	AX-75203637	rs14871031	106901155
1	AX-75203710	rs316665725	106928959
1	AX-75203712	rs317779676	106930880
1	AX-75203714	rs312727273	106933428
1	AX-75203755	rs316458469	106953909
1	AX-75203760	rs313331029	106955432
1	AX-75203770	rs312952497	106960420
1	AX-75203805	rs317381821	106976285
1	AX-75203867	rs14871112	107005692
1	AX-75204062	rs314822356	107087670
1	AX-75204093	rs312845071	107098462
1	AX-75204094	rs314020449	107099266
1	AX-75204105	rs315749743	107102728
1	AX-75204109	rs13918775	107103091
1	AX-75204122	rs316828443	107109429
1	AX-75204126	rs13511853	107111041
1	AX-75204153	rs316134422	107119245
1	AX-75204157	rs316172195	107123059
1	AX-75204173	rs314257661	107127774
1	AX-75204181	rs312478730	107130958
1	AX-75204186	rs13511861	107132772
1	AX-75204192	rs14871238	107135772
1	AX-75204218	rs316747156	107144938
1	AX-75204220	rs316663422	107146220
1	AX-75204224	rs312419816	107148124
1	AX-75204227	rs316119359	107148730
1	AX-75204229	rs314771703	107151252
1	AX-75204230	rs317722810	107151404
1	AX-75204234	rs13511872	107152074
1	AX-75204237	rs13918854	107154280
1	AX-75204248	rs13918857	107158406
1	AX-75204257	rs313748115	107164260
1	AX-75204259	rs314419309	107164950
1	AX-75204260	rs314352191	107165696
1	AX-75204271	rs317870009	107171395
1	AX-75204286	rs13511881	107176849
1	AX-75204299	rs315087246	107183045
1	AX-75204314	rs315109278	107189239
1	AX-75204329	rs15377389	107194429
1	AX-75204336	rs316396880	107197128
1	AX-75204346	rs313992428	107201297
1	AX-75204350	rs13918914	107202545
1	AX-75204392	rs314418799	107219158
1	AX-75204409	rs315754872	107226847
1	AX-75204410	rs14871286	107227536
1	AX-75204417	rs13918940	107230256
1	AX-75204498	rs314854587	107263973
1	AX-75204525	rs13511933	107274697
1	AX-75204530	rs316656537	107277484
1	AX-75204547	rs314014074	107283736
1	AX-75204622	rs315478522	107312646
1	AX-75204627	rs312706551	107314959
1	AX-75204646	rs316325620	107327055
1	AX-75204678	rs13919106	107337653
1	AX-75204682	rs317536489	107340020
1	AX-75204868	rs13919241	107416877
1	AX-75204918	rs313532283	107440151
1	AX-75204984	rs15378293	107466185
1	AX-75205038	rs317195361	107487021
1	AX-75205103	rs314763078	107513086
1	AX-75205120	rs315971267	107519907
1	AX-75205204	rs316798911	107552106
1	AX-75205273	rs14871685	107583744
1	AX-75205344	rs317809639	107624651
1	AX-75205523	rs314348514	107715071
1	AX-75205541	rs317196749	107723491
1	AX-75205564	rs312310563	107734833
1	AX-75205620	rs312405980	107763329
1	AX-75205681	rs13512221	107794957
1	AX-75205724	rs314459334	107811484
1	AX-75205735	rs312687591	107814481
1	AX-75205845	rs316350507	107867624
1	AX-75205879	rs13512262	107884981
1	AX-75205910	rs313542886	107896730
1	AX-75205947	rs314557323	107916883
1	AX-75205974	rs312658773	107932692
1	AX-75205979	rs315266201	107935403
1	AX-75205992	rs317120196	107940065
1	AX-75206011	rs313864675	107948222
1	AX-75206021	rs15379308	107953078
1	AX-75206030	rs312329862	107957394
1	AX-75206032	rs316362644	107958225
1	AX-75206174	rs13512298	108018236
1	AX-75206192	rs14872101	108026278
1	AX-75206224	rs13919956	108040403
1	AX-75208955	rs315679005	109315461
1	AX-75209229	rs316411396	109446184
1	AX-75209272	rs317536817	109467913
1	AX-75209304	rs314958907	109482819
1	AX-75209560	rs13921390	109592620
1	AX-75209638	rs314254266	109629653
1	AX-75209677	rs80704560	109649173
1	AX-75209954	rs314547710	109773262
1	AX-75209964	rs315597527	109779243
1	AX-75209965	rs316315756	109781838
1	AX-75210043	rs315097122	109830468
1	AX-75210318	rs80615991	109961458
1	AX-75210351	rs80732298	109971562
1	AX-75210450	rs15383705	110021828
1	AX-75210479	rs15383730	110032654
1	AX-75210488	rs317994405	110035528
1	AX-75210871	rs312955162	110196655
1	AX-75210887	rs315980589	110205362
1	AX-75210966	rs317044474	110237187
1	AX-75210967	rs316012754	110237815
1	AX-75210979	rs15384208	110244712
1	AX-75210987	rs316401936	110249026
1	AX-75210995	rs15384257	110251681
1	AX-75211001	rs318153422	110254410
1	AX-75211026	rs315057429	110266409
1	AX-75211054	rs312366081	110277250
1	AX-75211057	rs316345913	110279872
1	AX-75211062	NULL	110281444
1	AX-75211087	rs14873889	110288507
1	AX-75211119	rs314564513	110301618
1	AX-75211147	rs13770652	110315539
1	AX-75211161	rs13921974	110328274
1	AX-75211175	rs314578303	110334440
1	AX-75211211	rs314480636	110348200
1	AX-75211218	rs315614443	110350609
1	AX-75211284	rs313970085	110375088
1	AX-75211631	rs312858968	110525476
1	AX-75211699	rs313959166	110556709
1	AX-75211707	rs316723615	110558830
1	AX-75211849	rs13922392	110608887
1	AX-75211853	rs14874242	110609853
1	AX-75211858	rs15385643	110612081
1	AX-75212354	rs15386071	110834113
1	AX-75212387	rs314883210	110844725
1	AX-75213825	rs314557277	111501688
1	AX-75214358	rs315846096	111759259
1	AX-75214426	rs314941824	111788514
1	AX-75214532	rs312493433	111840362
1	AX-75214555	rs316111600	111850635
1	AX-75214558	rs317499921	111851712
1	AX-75214679	rs316234114	111905643
1	AX-75214753	rs313178609	111939871
1	AX-75214773	rs315719809	111948822
1	AX-75214788	rs313409720	111954962
1	AX-75214806	rs314141925	111962477
1	AX-75214815	rs15388929	111967601
1	AX-75214845	rs13923800	111984467
1	AX-75214868	rs317223588	111993889
1	AX-75214918	rs315087587	112023362
1	AX-75214968	rs314390777	112045395
1	AX-75215004	rs314802198	112056627
1	AX-75215010	rs14875541	112060039
1	AX-75215021	rs315019194	112065406
1	AX-75215051	rs15389141	112084029
1	AX-75215055	rs317130335	112087237
1	AX-75215126	rs14875585	112119264
1	AX-75215136	rs317946239	112122437
1	AX-75215141	rs14875588	112125063
1	AX-75215155	rs13923932	112129721
1	AX-75215162	rs315065923	112132429
1	AX-75215353	rs312947520	112220242
1	AX-75215395	rs316212874	112235172
1	AX-75215397	rs15389601	112236512
1	AX-75215481	rs313790194	112266264
1	AX-75215493	rs313453910	112270242
1	AX-75215513	rs13924113	112278049
1	AX-75215526	rs314582115	112282863
1	AX-75215617	rs14875799	112320563
1	AX-75215769	rs317534952	112386554
1	AX-75215782	rs317824259	112391405
1	AX-75215804	rs314556263	112400599
1	AX-75215855	rs315599230	112424660
1	AX-75215864	rs313728542	112427419
1	AX-75215884	rs312989828	112435492
1	AX-75215918	rs317570055	112453248
1	AX-75266591	rs314514236	136284703
1	AX-75267140	rs13945645	136530788
1	AX-75271560	rs312818912	138490687
1	AX-75273328	rs317583900	139273567
1	AX-75280852	rs315087635	142946889
1	AX-75280946	rs14898820	142978761
1	AX-75280954	rs317854749	142983251
1	AX-75281467	rs312967357	143216194
1	AX-75358005	rs313661176	178558796
1	AX-75358904	rs314374557	178938240
1	AX-75360098	rs15526104	179438360
1	AX-75360567	rs13557712	179636163
1	AX-75360652	rs13984674	179676324
1	AX-75360700	rs314243831	179697219
1	AX-75367402	rs13987646	182432898
1	AX-75410710	rs314318645	23351380
1	AX-75410711	rs313452830	23352112
1	AX-75410717	rs316370577	23355792
1	AX-75410799	rs317691033	23392985
1	AX-75410814	rs313141549	23403675
1	AX-75410913	rs314163652	23449707
1	AX-75410931	rs316712288	23458043
1	AX-75410950	rs315165379	23469481
1	AX-75411025	rs315508034	23507190
1	AX-75411088	rs313508354	23540454
1	AX-75411168	rs317361403	23579843
1	AX-75411251	rs14800137	23619426
1	AX-75411287	rs314989743	23635538
1	AX-75411299	rs316882489	23640014
1	AX-75411329	rs318065683	23652529
1	AX-75411332	rs317939083	23655569
1	AX-75411424	rs315137208	23705728
1	AX-75411427	rs317069097	23705902
1	AX-75411506	rs318065832	23740677
1	AX-75411553	rs316369928	23763671
1	AX-75411619	rs316160573	23794755
1	AX-75411720	rs14800266	23848026
1	AX-75411730	rs318000439	23849754
1	AX-75411823	rs314608002	23893542
1	AX-75412014	rs313221526	23989477
1	AX-75412077	rs315398688	24022308
1	AX-75412092	rs313501339	24032681
1	AX-75412178	rs13839613	24074074
1	AX-75412192	rs313567160	24080772
1	AX-75412229	rs315723505	24100727
1	AX-75412275	rs316089372	24120982
1	AX-75412312	rs315918609	24140488
1	AX-75412319	rs314729241	24143360
1	AX-75412403	rs312793984	24179096
1	AX-75412434	rs315155516	24192597
1	AX-75412439	rs318182803	24194413
1	AX-75412464	rs313365476	24207537
1	AX-75412468	rs316740978	24209388
1	AX-75412609	rs317794840	24279355
1	AX-75413094	rs314537724	24624626
1	AX-75413111	rs313277526	24631216
1	AX-75414887	rs314396583	25628047
1	AX-75414898	rs316547933	25635786
1	AX-75414907	rs313093570	25639780
1	AX-75414933	rs13841027	25653594
1	AX-75414940	rs15214213	25659439
1	AX-75414944	rs316868936	25662527
1	AX-75414946	rs317609903	25662818
1	AX-75414957	rs315484631	25666804
1	AX-75415037	rs316082840	25707394
1	AX-75415078	rs314436355	25727104
1	AX-75415337	rs314268831	25839313
1	AX-75415364	rs14801810	25851852
1	AX-75415404	rs315950346	25876689
1	AX-75415443	rs317044406	25896601
1	AX-75415448	rs315210238	25899648
1	AX-75415462	rs13841175	25904206
1	AX-75415607	rs316028406	25968886
1	AX-75415651	rs316858983	25991541
1	AX-75415664	rs314285069	25996119
1	AX-75415681	rs15214711	26006936
1	AX-75415683	rs15214715	26008213
1	AX-75415701	rs316686113	26018018
1	AX-75415779	rs13747469	26054481
1	AX-75415832	rs315708661	26078004
1	AX-75418023	rs316956374	27144840
1	AX-75418530	rs313524616	27385299
1	AX-75418553	rs315199817	27397606
1	AX-75418560	rs315834177	27402083
1	AX-75418598	rs15217523	27416217
1	AX-75418628	rs14803394	27429186
1	AX-75418865	rs317003143	27533761
1	AX-75419114	rs315822360	27646688
1	AX-75419207	rs316961036	27682633
1	AX-75419440	rs13842910	27807496
1	AX-75419694	rs317026649	27914786
1	AX-75419827	rs317061827	27975900
1	AX-75420018	rs314614968	28060058
1	AX-75420035	rs313441882	28070372
1	AX-75420039	rs316655008	28070991
1	AX-75420154	rs313092086	28168439
1	AX-75420621	rs15218851	28404611
1	AX-75420627	rs15218868	28406109
1	AX-75422076	rs15220649	29130311
1	AX-75456973	rs14818916	45934564
1	AX-75456987	rs318204999	45941832
1	AX-75457380	rs316152939	46143938
1	AX-75457683	rs314050960	46285512
1	AX-75463859	rs315105901	49255089
1	AX-75472784	rs316179190	53456074
1	AX-75472786	rs316272698	53456947
1	AX-75472806	rs317562111	53465177
1	AX-75472841	rs314174811	53482289
1	AX-75472926	rs316841555	53519943
1	AX-75472995	rs15270352	53550272
1	AX-75473033	rs13653570	53568495
1	AX-75473051	rs314945223	53576481
1	AX-75473067	rs13653575	53583341
1	AX-75473151	rs13868011	53617458
1	AX-75473196	rs13868041	53637756
1	AX-75473204	rs317974862	53640956
1	AX-75473229	rs315639436	53652922
1	AX-75473252	rs315067769	53662872
1	AX-75473270	rs313681130	53670724
1	AX-75473328	rs317274845	53693556
1	AX-75473335	rs316463011	53696774
1	AX-75473351	rs312866061	53702212
1	AX-75473393	rs316596359	53719671
1	AX-75473397	rs314276888	53721677
1	AX-75473399	rs13653670	53724687
1	AX-75473412	rs312656925	53727419
1	AX-75473504	rs15270998	53768072
1	AX-75473539	rs314220315	53781138
1	AX-75473690	rs314637352	53847420
1	AX-75473828	rs313865777	53904560
1	AX-75473831	rs314631194	53906310
1	AX-75473847	rs312317108	53910398
1	AX-75473920	rs316391752	53939174
1	AX-75473929	rs313385650	53942666
1	AX-75473936	rs13653753	53945923
1	AX-75473951	rs13868522	53951727
1	AX-75473971	rs313831121	53957666
1	AX-75474008	rs313483346	53974184
1	AX-75474039	rs317526465	53988210
1	AX-75474048	rs315785352	53992118
1	AX-75474050	rs13653771	53994006
1	AX-75474077	rs314882666	54005080
1	AX-75474080	rs13868565	54005486
1	AX-75474115	rs13653792	54023354
1	AX-75490375	rs316669067	61905749
1	AX-75490446	rs317512553	61938550
1	AX-75490450	rs315111655	61939336
1	AX-75490466	rs316292016	61947016
1	AX-75490483	rs15290132	61954322
1	AX-75490568	rs313729653	61996028
1	AX-75490569	rs313489196	61996175
1	AX-75490578	rs314804821	61998640
1	AX-75490579	rs316940291	62000627
1	AX-75490588	rs15290332	62005037
1	AX-75490677	rs313732496	62049086
1	AX-75490683	rs317960021	62052982
1	AX-75490693	rs13876864	62057946
1	AX-75490739	rs314012468	62078272
1	AX-75490787	rs313501870	62100041
1	AX-75490855	rs314800096	62133457
1	AX-75490866	rs15290640	62138884
1	AX-75490883	rs315837190	62146647
1	AX-75490925	rs315250779	62166460
1	AX-75490947	rs14835025	62175980
1	AX-75490962	rs315741248	62183910
1	AX-75490979	rs312874042	62190941
1	AX-75491015	rs13877028	62206897
1	AX-75491019	rs314477465	62208636
1	AX-75491036	rs314045668	62215989
1	AX-75491042	rs312720558	62218265
1	AX-75534696	rs317298895	83547595
1	AX-75543702	rs315411788	87801477
1	AX-75544090	rs315844448	87970763
1	AX-75562378	rs316846092	96760247
1	AX-75563393	rs314918916	97271902
1	AX-75564417	rs14863135	97739013
1	AX-77278098	rs13919525	107596528
1	AX-80737206	rs314682890	107617921
1	AX-80740313	rs313877232	104792612
1	AX-80740395	rs15385794	110662616
1	AX-80745195	rs14871956	107806173
1	AX-80748023	rs315080590	23748895
1	AX-80750580	rs313771571	27420972
1	AX-80755568	rs14800074	23498199
1	AX-80764744	rs316469702	106351450
1	AX-80768584	rs316189941	106337729
1	AX-80772663	rs15270359	53551390
1	AX-80776160	rs13919449	107558512
1	AX-80776293	rs15376729	106868151
1	AX-80780037	rs313681086	61987556
1	AX-80780218	rs316327441	106844024
1	AX-80783614	rs313720573	106612340
1	AX-80784538	rs313844262	107100501
1	AX-80788154	rs13984129	179194873
1	AX-80789941	rs316627473	107251799
1	AX-80795331	rs14871003	106862646
1	AX-80795390	rs315007911	23464937
1	AX-80805350	rs312486299	106423100
1	AX-80810050	rs317110316	46015324
1	AX-80810228	rs13917963	106192710
1	AX-80811302	rs313183364	97097623
1	AX-80812246	rs317266050	38251656
1	AX-80814997	rs313529810	143188389
1	AX-80821439	rs315943788	110653912
1	AX-80822374	rs314175391	83465034
1	AX-80826553	rs13770916	110656928
1	AX-80836300	rs15385602	110604254
1	AX-80841848	rs13843064	28054202
1	AX-80845264	rs312838349	107115236
1	AX-80847075	rs13918191	106349546
1	AX-80851384	rs314151592	107265567
1	AX-80858961	rs13511952	107297040
1	AX-80866513	rs316934120	61997915
1	AX-80867780	rs15389074	112041263
1	AX-80872448	rs313906259	97475171
1	AX-80876119	rs313024392	25693833
1	AX-80883625	rs316751376	105946168
1	AX-80885906	rs313814271	23551364
1	AX-80887611	rs315728609	106207504
1	AX-80888107	rs313213435	142799043
1	AX-80889373	rs317022218	106310956
1	AX-80893113	rs13919467	107573252
1	AX-80923686	rs317434137	106341787
1	AX-80934171	rs314930349	62163260
1	AX-80956491	rs13918470	106674187
1	AX-80958034	rs13921893	110250688
1	AX-80959521	rs316416525	62074576
1	AX-80962231	rs312704826	24190502
1	AX-80972872	rs13876929	62122798
1	AX-80974877	rs312687928	25661200
1	AX-80974960	rs13924025	112218972
1	AX-80977791	rs312798136	107274353
1	AX-80978836	rs317445258	106949073
1	AX-80988059	rs312321809	106288756
1	AX-80989554	rs317557797	106500621
1	AX-80993564	rs14875762	112282001
1	AX-80997673	rs314698402	62200318
1	AX-81004124	rs13842709	27442773
2	AX-75955089	rs313688002	103754682
2	AX-75955584	rs315678247	104016012
2	AX-75955628	rs316124632	104034980
2	AX-75956265	rs317585586	10373143
2	AX-75956319	rs316141113	104419495
2	AX-75956326	rs312606659	104421751
2	AX-75956430	rs317198770	104474681
2	AX-75959724	rs313121327	106182315
2	AX-75959729	rs315608336	106186339
2	AX-75959743	rs314539914	106192828
2	AX-75959824	rs317338059	106239708
2	AX-75960061	rs15139917	106361866
2	AX-75960424	rs14231350	106550239
2	AX-75960472	rs313333318	106577796
2	AX-75960531	rs317652412	106612839
2	AX-75960593	rs313952091	106643766
2	AX-75960808	rs316287329	106763727
2	AX-75960870	rs315828063	106793156
2	AX-75960873	rs314914116	106795530
2	AX-75960894	rs313821394	106805347
2	AX-75960898	rs315345281	106808578
2	AX-75960918	rs315056504	106819942
2	AX-75960921	rs314126624	106821439
2	AX-75960930	rs16096353	106828057
2	AX-75960970	rs315544926	106855824
2	AX-75960974	rs315067738	106859502
2	AX-75960977	rs315166208	106860417
2	AX-75960978	rs15140434	106861149
2	AX-75961082	rs313652007	106915135
2	AX-75961093	rs314431405	106921118
2	AX-75961110	rs14231498	106928595
2	AX-75961244	rs314323502	106994043
2	AX-75961416	rs317762116	107086307
2	AX-75961530	rs15140761	107145535
2	AX-75961602	rs318101890	107176615
2	AX-75961696	rs317724305	107221598
2	AX-75961817	rs16097921	107282480
2	AX-75961838	rs15140971	107292677
2	AX-75961884	rs314887072	107317750
2	AX-75962549	rs316053373	107658499
2	AX-75962582	rs317237963	107676232
2	AX-75962589	rs312951044	107679726
2	AX-75996389	rs317265333	125516001
2	AX-75997155	rs316392162	125926383
2	AX-76013350	rs314932627	134213642
2	AX-76013386	rs14254873	134230775
2	AX-76013925	rs315178493	134478462
2	AX-76013955	rs314141447	134490185
2	AX-76013958	rs314846427	134491611
2	AX-76013992	rs313655590	134507723
2	AX-76014005	rs312540228	134512572
2	AX-76014015	rs15158060	134517252
2	AX-76014146	rs316990407	134578027
2	AX-76014196	rs13773284	134600798
2	AX-76042456	rs317995445	148548604
2	AX-76042502	rs315342631	148565012
2	AX-76042580	rs312262944	148596859
2	AX-76042788	rs313880179	148680389
2	AX-76042877	rs14692960	148706908
2	AX-76093117	rs314646861	43285002
2	AX-76093134	rs315222595	43299644
2	AX-80762511	rs314861070	134238026
2	AX-80774912	rs317252785	104152833
2	AX-80845446	rs314151749	107117928
2	AX-80966725	rs16098348	107388120
2	AX-80979738	rs80628247	148676205
2	AX-81003111	rs313070668	106786287
3	AX-76404597	rs14410842	106507580
3	AX-76405010	rs317517810	106683508
3	AX-76405529	rs14411574	106887970
3	AX-76437565	rs315389009	22342763
3	AX-76438184	rs316738172	22628891
3	AX-76438235	rs15295907	22654042
3	AX-76438265	rs313954873	22671233
3	AX-76438687	rs315927017	22869665
3	AX-76495863	rs16275772	50384424
3	AX-76495957	rs315381619	50429551
3	AX-76496090	rs14358641	50506698
3	AX-76496121	rs14358665	50520457
3	AX-76496132	rs16275969	50527386
3	AX-76496149	rs312314706	50535224
3	AX-76496156	rs317602400	50537405
3	AX-76496170	rs315741896	50543227
3	AX-76496185	rs16275999	50549395
3	AX-76496232	rs14358696	50576077
3	AX-76496235	rs316651233	50580009
3	AX-76496237	rs318149791	50580529
3	AX-76496242	rs314759195	50584354
3	AX-76496257	rs314640422	50591392
3	AX-76496260	rs314842338	50593419
3	AX-76496269	rs316314995	50597999
3	AX-76496275	rs314629370	50601039
3	AX-76496277	rs315551121	50601920
3	AX-76496292	rs14358706	50608273
3	AX-76496636	rs314478546	50760140
3	AX-76496644	rs14358827	50764507
3	AX-76496646	rs16276307	50765280
3	AX-76496683	rs16276363	50784565
3	AX-76496694	rs313456678	50790051
3	AX-76496696	rs313409450	50790500
3	AX-76497104	rs313393510	50994363
3	AX-76498858	rs312802584	51783786
3	AX-76501586	rs314042120	53039090
3	AX-76501634	rs317411618	53061524
3	AX-76501855	rs315112685	53164177
3	AX-76502204	rs317057241	53325578
3	AX-76502439	rs315536692	53406588
3	AX-76504384	rs314232086	54246361
3	AX-76506547	rs313035406	55247413
3	AX-76506728	rs316283048	55338699
3	AX-76506742	rs14363397	55347187
3	AX-76506805	rs312399973	55378144
3	AX-76506906	rs316468772	55427807
3	AX-76507088	rs313875703	55515882
3	AX-76507249	rs14363633	55586874
3	AX-76507344	rs317546906	55633089
3	AX-76510060	rs80739417	57010246
3	AX-76539690	rs315331271	70704744
3	AX-76539691	rs316727592	70705819
3	AX-76539739	rs314963279	70726567
3	AX-76539792	rs312870337	70747454
3	AX-76539794	rs13692174	70748840
3	AX-76539821	rs313191289	70759226
3	AX-76539823	rs315691508	70759821
3	AX-76539856	rs312486504	70769411
3	AX-76539875	rs313919593	70777699
3	AX-76539884	rs314653764	70781991
3	AX-76539892	rs315674061	70784797
3	AX-76549689	rs315530462	75327930
3	AX-80823225	rs16275996	50544972
3	AX-80833803	rs317078205	50759062
3	AX-81000025	rs314600066	50553628
4	AX-76650854	rs313917423	35015786
4	AX-76651101	rs313124246	35157435
4	AX-76651115	rs313296793	35163824
4	AX-76651121	rs15542160	35168414
4	AX-76651155	rs316727682	35189060
4	AX-76651173	rs314494854	35198783
4	AX-76651252	rs313013339	35242390
4	AX-76651337	rs313500033	35280696
4	AX-76651457	rs315536787	35345625
4	AX-76651483	rs314056973	35360233
4	AX-76651532	rs315215922	35383164
4	AX-76651590	rs314348777	35409416
4	AX-76651660	rs14452192	35448565
4	AX-76651693	rs315708815	35461031
4	AX-76651748	rs318084729	35493780
4	AX-76651798	rs316507509	35515546
4	AX-76651804	rs316159268	35517452
4	AX-76651817	rs317331402	35523071
4	AX-76651855	rs313310711	35545423
4	AX-76651867	rs312288434	35552123
4	AX-76651920	rs316127380	35584314
4	AX-76651968	rs314215687	35616245
4	AX-76652184	rs15542883	35740883
4	AX-76652312	rs315987307	35814795
4	AX-76652323	rs318026728	35820888
4	AX-76652379	rs314047379	35850179
4	AX-76652599	rs316759489	35973108
4	AX-76652632	rs314105464	35991438
4	AX-76652656	rs16391016	36010178
4	AX-76652687	rs316796664	36033478
4	AX-76652696	rs313422405	36039106
4	AX-76652708	rs316119883	36045337
4	AX-76652741	rs316374210	36062896
4	AX-76652756	rs15543393	36074251
4	AX-76652779	rs313294069	36085588
4	AX-76652791	rs315954068	36093892
4	AX-76652796	rs312697283	36098114
4	AX-76652837	rs315930595	36122166
4	AX-76652842	rs16391067	36124514
4	AX-76652895	rs318213018	36151163
4	AX-76652896	rs15543558	36151685
4	AX-76652917	rs315471206	36162674
4	AX-76652924	rs312665117	36166189
4	AX-76652943	rs315380711	36176911
4	AX-76652973	rs15543662	36195213
4	AX-76653035	rs315907469	36229336
4	AX-76653043	rs312745260	36233505
4	AX-76653055	rs15543784	36239130
4	AX-76680347	rs317585396	50541956
4	AX-76681373	rs16410450	51094556
4	AX-76681375	rs15577677	51094827
4	AX-76709247	rs14483210	64685593
4	AX-76716382	rs316586687	68295570
4	AX-76720613	rs317078777	70426326
4	AX-76720988	rs16433622	70610958
4	AX-76721100	rs314665105	70665094
4	AX-76721814	rs313005817	71063500
4	AX-76722524	rs317517596	71452576
4	AX-76743598	rs14497757	81548176
4	AX-76743624	rs312811040	81563033
4	AX-76743629	rs316534651	81565460
4	AX-76743643	rs317079840	81571327
4	AX-76743674	rs14497812	81587496
4	AX-76743676	rs14497816	81588075
4	AX-76743819	rs312460369	81648072
4	AX-76747112	rs316648903	83171205
4	AX-76747235	rs312538232	83234039
4	AX-76747275	rs315590818	83254441
4	AX-80738209	rs315939167	35287852
4	AX-80752029	rs314948518	35879320
4	AX-80781248	rs315512926	81510600
4	AX-80788958	rs314788845	36098921
4	AX-80799718	rs313471876	35812185
4	AX-80835386	rs314611105	81588291
4	AX-80863032	rs315875401	35169543
4	AX-80865907	rs312453593	83680407
4	AX-80877604	rs312491580	36113883
4	AX-80881099	rs314021133	35439263
4	AX-80883402	rs313473450	35690083
4	AX-80894335	rs312829767	36128197
4	AX-80901077	rs313309172	36162358
4	AX-80949517	rs315253558	36028465
4	AX-81003824	rs15604394	64690273
5	AX-76833682	rs16495709	38407526
5	AX-76839139	rs312551633	40819290
5	AX-76841448	rs315675394	41816646
5	AX-76867621	rs15735607	53346101
5	AX-76875178	rs316191700	56395963
5	AX-76888411	rs318204644	8233488
5	AX-76888413	rs313284511	8234357
5	AX-76888428	rs314654516	8243683
5	AX-76888457	rs314335499	8258394
5	AX-76888467	rs13705391	8261967
5	AX-76888544	rs316928417	8297521
5	AX-76888549	rs314991437	8299937
5	AX-76888935	rs313286156	8456045
5	AX-76888950	rs315096953	8461793
5	AX-76888987	rs316375772	8474405
6	AX-76911048	rs315934908	17505808
6	AX-76911080	rs316215942	17520410
6	AX-76911148	rs317368172	17553772
6	AX-76911172	rs10728665	17563499
6	AX-76911177	rs316857123	17566900
6	AX-76911183	rs316397856	17569705
6	AX-76911274	rs16549548	17618550
6	AX-76911279	rs16549557	17620743
6	AX-76912022	rs314176508	17923058
6	AX-76912210	rs316124251	17988266
6	AX-76912347	rs313518903	18033720
6	AX-76912365	rs317728508	18041690
6	AX-76912659	rs313697007	18155054
6	AX-76912727	rs316187616	18187266
6	AX-76913257	rs312713528	18380137
6	AX-76913294	rs315573374	18395279
6	AX-76913868	rs316779082	18612447
6	AX-76913991	rs317010504	18657086
6	AX-76914065	rs315931070	18681195
6	AX-76914080	rs317972126	18686077
6	AX-76914091	rs14580606	18693159
6	AX-76914191	rs13568855	18728884
6	AX-76914466	rs14580760	18823071
6	AX-76914584	rs13568986	18867329
6	AX-80811441	rs316730034	18025240
6	AX-80831985	rs313158376	17547561
6	AX-80922075	rs15791412	17836241
6	AX-80994706	rs14581010	19036845
6	AX-81004334	rs318070147	17511392
7	AX-76973230	rs15841256	10032366
7	AX-76973238	rs316218632	10036889
7	AX-76973260	rs315021936	10046360
7	AX-76973301	rs314700847	10061955
7	AX-76973305	rs16582566	10064295
7	AX-76973312	rs313091448	10068044
7	AX-76973327	rs317786785	10077394
7	AX-76973349	rs313204363	10085316
7	AX-76973358	rs312291140	10089187
7	AX-76973396	rs316267522	10104946
7	AX-76973403	rs317797465	10108266
7	AX-76973414	rs316721702	10113392
7	AX-76973449	rs317163513	10123807
7	AX-76973484	rs16582688	10139509
7	AX-76973488	rs315400672	10141955
7	AX-76973499	rs317191527	10146344
7	AX-76973523	rs317807474	10156671
7	AX-76973529	rs315172986	10158107
7	AX-76973571	rs315045958	10175457
7	AX-76973597	rs316874281	10184654
7	AX-76973626	rs316602996	10194281
7	AX-76973723	rs317517847	10233356
7	AX-76973748	rs13742509	10244732
7	AX-76973752	rs317686732	10246678
7	AX-76973761	rs312963481	10251119
7	AX-76973914	rs317457680	10316373
7	AX-76979460	rs315129496	12503400
7	AX-76979535	rs313931899	12537114
7	AX-76979567	rs80626309	12548135
7	AX-76979635	rs315685412	12578115
7	AX-76979705	rs314744231	12614737
7	AX-76979721	rs314419139	12621383
7	AX-76979723	rs315434849	12622538
7	AX-76979738	rs313608251	12627754
7	AX-76979767	rs317299524	12639956
7	AX-76979779	rs315082605	12645594
7	AX-76979827	rs315370088	12661722
7	AX-76979910	rs316883446	12702275
7	AX-76979954	rs15846156	12722001
7	AX-76979998	rs16714417	12738453
7	AX-76980118	rs313341422	12781866
7	AX-76980236	rs13737404	12830062
7	AX-76981692	rs317838357	13372720
7	AX-76982018	rs317567451	13502303
7	AX-76982043	rs316118031	13513583
7	AX-76982074	rs313658724	13523678
7	AX-76982170	rs313338511	13562066
7	AX-76982178	rs14609775	13564100
7	AX-76982184	rs313351080	13567412
7	AX-76982222	rs313605645	13581342
7	AX-76982224	rs16587456	13581947
7	AX-76982229	rs312953930	13584681
7	AX-76982236	rs14609815	13587943
7	AX-76982241	rs315994944	13590515
7	AX-76982270	rs16587490	13601185
7	AX-76982272	rs314452124	13603188
7	AX-76982375	rs14609852	13641031
7	AX-76982409	rs314977097	13652530
7	AX-76982411	rs315981659	13653587
7	AX-76982425	rs312530108	13662524
7	AX-76982443	rs313315697	13669595
7	AX-76982489	rs316760205	13686950
7	AX-76990639	rs315027167	16868065
7	AX-76991327	rs315119858	17114853
7	AX-76991372	rs315274394	17134335
7	AX-76991401	rs312543258	17144908
7	AX-76991566	rs80682867	17205037
7	AX-76991970	rs314966466	17371791
7	AX-76992039	rs80665845	17396374
7	AX-76992881	rs317947230	17698003
7	AX-76993341	rs314374767	17857298
7	AX-76994052	rs318182843	18096419
7	AX-76994395	rs14612765	18212450
7	AX-76994487	rs15856014	18240725
7	AX-76994504	rs317019856	18246649
7	AX-76994728	rs13780766	18317869
7	AX-76995045	rs14612957	18428261
7	AX-76995065	rs13780806	18434119
7	AX-76995435	rs313345500	18568513
7	AX-76995575	rs312476629	18618441
7	AX-76995598	rs314052421	18627303
7	AX-76995643	rs317802140	18643440
7	AX-76995731	rs15856633	18674985
7	AX-76995876	rs313577270	18732296
7	AX-76996010	rs313526130	18781236
7	AX-76996034	rs316325623	18789152
7	AX-76996241	rs315967688	18868362
7	AX-76996740	rs317876161	19050458
7	AX-76996821	rs317541937	19080210
7	AX-76996828	rs317889830	19083484
7	AX-76997036	rs312620948	19154466
7	AX-76997149	rs312489423	19198492
7	AX-76997293	rs313361506	19256121
7	AX-76997402	rs313911958	19297793
7	AX-76999686	rs316522835	20152912
7	AX-76999764	rs313169791	20180170
7	AX-76999907	rs315368240	20236148
7	AX-76999947	rs313613544	20253797
7	AX-76999962	rs316540283	20260639
7	AX-77000083	rs317129052	20307897
7	AX-77000135	rs318223958	20326335
7	AX-77000137	rs14614621	20326552
7	AX-77000165	rs312316703	20335460
7	AX-77000204	rs312385121	20350221
7	AX-77000213	rs314582107	20352408
7	AX-77000221	rs317656324	20356386
7	AX-77000252	rs315654450	20369954
7	AX-77000258	rs312978141	20373013
7	AX-77000280	rs313590897	20379005
7	AX-77000335	rs318223703	20397237
7	AX-77000348	rs317224173	20402053
7	AX-77000368	rs14614663	20413623
7	AX-77000431	rs315592469	20435791
7	AX-77000575	rs316876810	20493747
7	AX-77000598	rs14614708	20502594
7	AX-77000604	rs14614709	20505696
7	AX-77000664	rs14614739	20530425
7	AX-77000706	rs313911820	20542675
7	AX-77000729	rs314367257	20550095
7	AX-77000739	rs312679565	20554228
7	AX-77000747	rs317184435	20556681
7	AX-77000753	rs316303314	20561090
7	AX-77000756	rs314513232	20563625
7	AX-77000772	rs14614755	20569302
7	AX-77000793	rs312701171	20577350
7	AX-77000946	rs14614777	20634727
7	AX-77000974	rs316703165	20645092
7	AX-77001018	rs314943806	20661675
7	AX-77001024	rs312552170	20663393
7	AX-77001045	rs317019627	20672071
7	AX-77001047	rs14614783	20672788
7	AX-77001052	rs317097990	20673454
7	AX-77001196	rs312689337	20725073
7	AX-77001200	rs80727082	20725555
7	AX-77001219	rs317378564	20731160
7	AX-77001227	rs314220940	20735842
7	AX-77001230	rs14614802	20738052
7	AX-77001257	rs317026238	20747964
7	AX-77001275	rs314925899	20757441
7	AX-77001637	rs16595168	20894464
7	AX-77001651	rs318221951	20900839
7	AX-77001658	rs14614904	20904306
7	AX-77001929	rs316716411	20998137
7	AX-77001975	rs312358831	21017435
7	AX-77001979	rs312646552	21020396
7	AX-77001988	rs318100913	21024970
7	AX-77002049	rs16595354	21044598
7	AX-77002069	rs312884665	21050056
7	AX-77002143	rs314431946	21074015
7	AX-77002159	rs15859678	21081549
7	AX-77002281	rs316282198	21128242
7	AX-77002300	rs14615067	21133246
7	AX-77002307	rs14615071	21135706
7	AX-77002446	rs313719899	21184690
7	AX-77002451	rs14615093	21186309
7	AX-77002467	rs16595537	21191580
7	AX-77002543	rs316986431	21215224
7	AX-77002548	rs312902242	21217023
7	AX-77002563	rs317346983	21224684
7	AX-77002574	rs313635452	21229172
7	AX-77002609	rs314082927	21241631
7	AX-77002615	rs313123550	21244069
7	AX-77002619	rs15859901	21245018
7	AX-77002635	rs14615159	21249731
7	AX-77002669	rs14615170	21262325
7	AX-77002698	rs14615177	21270788
7	AX-77002713	rs16595681	21276237
7	AX-77014349	rs314453100	25745352
7	AX-77014618	rs316160090	25850101
7	AX-77014915	rs314883862	25967272
7	AX-77015288	rs315740341	26110218
7	AX-77015322	rs318193901	26124020
7	AX-77015335	rs313223427	26127417
7	AX-77017255	rs16602829	26854620
7	AX-77017369	rs316817123	26891750
7	AX-77046117	rs313426011	5178962
7	AX-77046292	rs15834727	5251748
7	AX-77056286	rs14605916	9765057
7	AX-77056938	rs316201795	10027344
7	AX-77056939	rs312771677	10027867
7	AX-80737101	rs313767545	20587400
7	AX-80738312	rs316875837	12624667
7	AX-80741705	rs316812316	20393029
7	AX-80777404	rs313578133	13610528
7	AX-80788580	rs315493497	26110429
7	AX-80789478	rs312873342	20667573
7	AX-80804780	rs316132679	20552226
7	AX-80822154	rs313208591	21130805
7	AX-80827362	rs315335818	20438820
7	AX-80862523	rs313294536	10051072
7	AX-80867754	rs313863545	19265535
7	AX-80901127	rs316516852	21137052
7	AX-80906729	rs317243208	20463346
7	AX-80912785	rs16595465	21148746
7	AX-80914279	rs317734543	20525825
7	AX-80931192	rs313513560	25742992
7	AX-80934772	rs314362434	25739655
7	AX-80946731	rs313899935	26883237
7	AX-80959725	rs313174565	26713026
7	AX-80973142	rs313477691	17500583
7	AX-80981018	rs313285327	13665632
7	AX-80995243	rs14606284	10193126
7	AX-80999493	rs312494844	10017638
7	AX-81000870	rs13780797	18381855
8	AX-77108948	rs315100795	3808861
8	AX-77108958	rs314662607	3812548
8	AX-77108966	rs13615152	3815199
8	AX-77108995	rs316797870	3832160
8	AX-77109049	rs16620641	3856658
8	AX-77109053	rs313283902	3857636
8	AX-77114865	rs313410083	6228071
8	AX-77115281	rs314235423	6381731
8	AX-77115328	rs314724951	6403144
8	AX-80815047	rs10731528	3820926
9	AX-77124754	rs16654791	10212895
9	AX-77128586	rs314917396	11483895
9	AX-77129780	rs16667844	11896265
9	AX-77161971	rs313617341	22179637
9	AX-77161985	rs317782435	22182859
9	AX-77161999	rs314202505	22187572
9	AX-77162020	rs312848436	22193076
9	AX-77162049	rs313303335	22201715
9	AX-77162115	rs16680769	22223410
9	AX-77162164	rs314890974	22239149
9	AX-77162178	rs317801745	22242024
9	AX-77162352	rs314007799	22301071
9	AX-77163251	rs313112873	22568912
9	AX-77163462	rs14683465	22632777
9	AX-77163484	rs312771368	22639422
9	AX-77163595	rs312470041	22670976
9	AX-77163807	rs13737132	22726636
9	AX-77164004	rs316940644	22783729
9	AX-77164026	rs314417990	22789709
9	AX-77164060	rs14683710	22799810
9	AX-77164115	rs14683735	22817295
9	AX-77164417	rs317719829	22918021
9	AX-77164421	rs317579420	22919935
9	AX-77164430	rs312650462	22922314
9	AX-77164676	rs316547737	22998404
9	AX-77165019	rs317804550	23109122
9	AX-77165582	rs29005783	23307608
9	AX-77165714	rs313478812	23353541
9	AX-77165870	rs14684174	23399899
9	AX-77168155	rs16665092	3065607
9	AX-77168188	rs313091233	3079686
9	AX-80808563	rs315502393	11301744
9	AX-80813613	rs317642461	22902690
9	AX-80950464	rs317449597	11917182
10	AX-75571202	rs13818910	10776107
10	AX-75573092	rs313862065	11297466
10	AX-75573138	rs315172277	11308497
10	AX-75578024	rs318123575	12677917
10	AX-75578195	rs317080689	12730226
10	AX-75578973	rs313272074	12957613
10	AX-75627409	rs315377840	9383859
10	AX-80792004	rs318124578	11292289
11	AX-75631247	rs80630945	10789958
11	AX-75631251	rs80622858	10790565
11	AX-75634462	rs318150573	1187442
11	AX-75634931	rs14957789	1203786
11	AX-75634932	rs315399606	1203810
11	AX-75635007	rs15600601	1206653
11	AX-75635085	rs316304440	1209381
11	AX-75635325	rs314065901	1217331
11	AX-75635467	rs313194513	1222751
11	AX-75635694	rs13627907	1232191
11	AX-75636064	rs317046605	1245148
11	AX-75636206	rs316890204	1249957
11	AX-75636388	rs315707040	1256254
11	AX-75636549	rs314150592	1262476
11	AX-75636575	rs313337236	1263285
11	AX-75636643	rs317554217	1265544
11	AX-75636861	rs15600737	1273382
11	AX-75636960	rs315165494	1277166
11	AX-75638524	rs16713924	1328657
11	AX-75639827	rs313161629	13824922
11	AX-75643215	rs317779373	1517655
11	AX-75643247	rs312562887	1518902
11	AX-75644821	rs312336315	1577777
11	AX-75645055	rs318096234	1586212
11	AX-75645240	rs315087465	1592674
11	AX-75645480	rs315652687	1600249
11	AX-75645574	rs317953685	1603925
11	AX-75646013	rs313140514	1619094
11	AX-75646442	rs14958291	1633005
11	AX-75646604	rs316173506	1638747
11	AX-75646609	rs318075305	1638856
11	AX-75646887	rs313846131	1648598
11	AX-75647473	rs315807840	1669940
11	AX-75648396	rs14958388	1702136
11	AX-75648664	rs313308368	1711137
11	AX-75648771	rs15601626	1714668
11	AX-75648892	rs313849135	1719110
11	AX-75649290	rs13628209	1733250
11	AX-75649397	rs315667170	1737840
11	AX-75649437	rs312266425	1739401
11	AX-75650719	rs13628243	1785951
11	AX-75651238	rs313577999	1804832
11	AX-75651263	rs313650938	1805628
11	AX-75651403	rs14958525	1810594
11	AX-75651545	rs14958540	1815254
11	AX-75651830	rs312816365	1825700
11	AX-75652049	rs313454548	1834102
11	AX-75652603	rs15602034	1856968
11	AX-75652973	rs313038985	1869830
11	AX-75653235	rs14958645	1879214
11	AX-75653276	rs315135518	1880263
11	AX-75653745	rs317831486	1896722
11	AX-75654137	rs14018588	1910824
11	AX-75654324	rs313374172	1918161
11	AX-75654521	rs314308806	1926159
11	AX-75655525	rs313490450	1997787
11	AX-75655536	rs314942282	2000794
11	AX-75655549	rs14958761	2005592
11	AX-75655601	rs13628348	2019378
11	AX-75655666	rs15602416	2044566
11	AX-75655690	rs317914261	2052790
11	AX-75655887	rs313681448	2124419
11	AX-75655889	rs314851469	2125307
11	AX-75655918	rs10725992	2134394
11	AX-75656160	rs315489080	2218157
11	AX-75656195	rs14958967	2232780
11	AX-75656227	rs313827855	2244328
11	AX-75656343	rs13628413	2284709
11	AX-75656374	rs318118670	2296136
11	AX-75656911	rs317915914	2507383
11	AX-75657010	rs317212077	2547329
11	AX-75657197	rs312747617	2630296
11	AX-75657579	rs15603242	2796992
11	AX-75657798	rs316557754	2890881
11	AX-75657830	rs314908804	2904146
11	AX-75657896	rs315426523	2933241
11	AX-75658033	rs312331540	2998794
11	AX-75658201	rs314220502	3074601
11	AX-75658428	rs315643723	3180688
11	AX-75658449	rs315313772	3189183
11	AX-75658585	rs316158529	3243101
11	AX-75658682	rs317407775	3279023
11	AX-75658738	rs312525049	3302434
11	AX-75658963	rs14019202	3390281
11	AX-75658970	rs312280832	3393751
11	AX-75658981	rs313748386	3399202
11	AX-75659654	rs314494427	3645320
11	AX-75659664	rs312510097	3648194
11	AX-75659789	rs317287821	3692397
11	AX-75660149	rs317094122	3810902
11	AX-75660195	rs317297461	3826288
11	AX-75660413	rs317852407	3899631
11	AX-75660445	rs317970295	3912271
11	AX-75660469	rs316797259	3920580
11	AX-75660810	rs316776774	4036893
11	AX-75660866	rs314332707	4055926
11	AX-75660873	rs314784118	4059571
11	AX-75660876	rs313851536	4060374
11	AX-75660892	rs313804573	4064903
11	AX-75661055	rs316218272	4125240
11	AX-75661268	rs313066211	4201016
11	AX-75665426	rs312595578	5611966
11	AX-75669400	rs14021496	7006108
11	AX-75670065	rs317256081	7229818
11	AX-75670308	rs15609780	7299686
11	AX-75670703	rs14021936	7420345
11	AX-75670950	rs315648904	7500758
11	AX-75671153	rs317375940	7567031
11	AX-75671308	rs13745753	7622678
11	AX-75671309	rs317170621	7623062
11	AX-75671313	rs315518184	7625063
11	AX-75671317	rs14022110	7625574
11	AX-75671328	rs14022111	7629378
11	AX-75671337	rs317327490	7633252
11	AX-75671341	rs314469875	7633823
11	AX-75671446	rs315805789	7670195
11	AX-75671459	rs315321426	7673466
11	AX-75671463	rs313067371	7674478
11	AX-75671478	rs317497417	7680452
11	AX-75671480	rs314545143	7681977
11	AX-75671488	rs317680366	7683761
11	AX-75671510	rs14022176	7691232
11	AX-75671554	rs314069546	7702838
11	AX-75671566	rs14962228	7706373
11	AX-75671649	rs313312738	7730651
11	AX-75671675	rs14022222	7739787
11	AX-75678037	rs317031847	9828846
11	AX-80747224	rs312948240	2566166
11	AX-80753134	rs316237821	7673341
11	AX-80756201	rs317413188	1745391
11	AX-80756756	rs14019438	3795781
11	AX-80778584	rs317519440	1341082
11	AX-80796061	rs317623217	3313541
11	AX-80800470	rs314758737	1629706
11	AX-80831420	rs313805787	1707140
11	AX-80835096	rs317123364	7670285
11	AX-80835339	rs313215149	1227944
11	AX-80853916	rs317721926	1797898
11	AX-80897269	rs313554701	2683167
11	AX-80900680	rs312377322	1607688
11	AX-80962697	rs313291728	2806068
11	AX-80981179	rs13628204	1726348
11	AX-80991984	rs316079239	18466909
11	AX-81001506	rs317132494	7679162
12	AX-75710814	rs14032753	3241069
12	AX-75711482	rs316674656	3477389
12	AX-75711593	rs315143910	3513909
12	AX-75711614	rs313150367	3521646
12	AX-75711923	rs14033312	3631662
12	AX-75711971	rs312561611	3647095
12	AX-75712018	rs313559760	3660492
12	AX-75712028	rs318220399	3663591
12	AX-75712076	rs312868376	3678142
12	AX-75712087	rs314528151	3680781
12	AX-75712120	rs315949136	3690585
12	AX-75712177	rs14033432	3708107
12	AX-75712224	rs316180674	3723629
12	AX-75712241	rs317033331	3728688
12	AX-75712242	rs317230858	3729273
12	AX-75712269	rs317032232	3736781
12	AX-75712295	rs315623342	3746648
12	AX-75712300	rs316592466	3747254
12	AX-75712307	rs313252105	3749027
12	AX-75712320	rs318094874	3751849
12	AX-75727933	rs317782558	9146135
12	AX-75727943	rs312966002	9150061
12	AX-75727944	rs315744449	9150237
12	AX-75727950	rs312511024	9153726
12	AX-75727954	rs314239748	9156051
12	AX-75727957	rs313785280	9156369
12	AX-75727978	rs13611325	9165448
12	AX-75727988	rs318158638	9168625
12	AX-80820524	rs317353027	3750977
12	AX-80854904	rs313498600	3750025
14	AX-75783425	rs317907169	13888043
14	AX-75783466	rs315584829	13899676
14	AX-75796586	rs13531683	4393897
14	AX-75796666	rs14072637	4420082
14	AX-75796678	rs15726142	4424328
14	AX-75796680	rs312863119	4425064
14	AX-75796705	rs15726165	4435396
14	AX-75796750	rs313125959	4448480
14	AX-75796757	rs316808302	4451023
14	AX-75796778	rs15006730	4457388
14	AX-75796788	rs315917346	4461994
14	AX-75796794	rs13531698	4464449
14	AX-75796847	rs313635349	4481117
14	AX-75796853	rs312621002	4483658
14	AX-75796854	rs314804642	4483975
14	AX-75796862	rs15006768	4485631
14	AX-75796871	rs314469162	4487508
14	AX-75796873	rs313251894	4488655
14	AX-75796878	rs316215561	4490142
14	AX-75796888	rs15726330	4493134
14	AX-75796899	rs315136985	4496690
14	AX-75796915	rs313141332	4502248
14	AX-75796923	rs318177389	4503986
14	AX-75796928	rs314566276	4506579
14	AX-75796945	rs15726372	4512845
14	AX-75796946	rs314979943	4512931
14	AX-75796963	rs317597091	4520816
14	AX-75796970	rs14072753	4524400
14	AX-75796986	rs317745907	4529961
14	AX-75796993	rs316884338	4532413
14	AX-75796995	rs312510255	4533517
14	AX-75797008	rs14072761	4537577
14	AX-75797011	rs316894391	4538386
14	AX-75797015	rs14072780	4540015
14	AX-75797020	rs314963251	4542056
14	AX-75797025	rs316369047	4543934
14	AX-75797155	rs317901943	4585815
14	AX-75797176	rs314777119	4591337
14	AX-75797200	rs313518104	4599658
14	AX-75797219	rs15726558	4606143
14	AX-75797230	rs314551639	4608896
14	AX-75797234	rs312741995	4610509
14	AX-75797241	rs317279231	4612843
14	AX-75797252	rs316213513	4616119
14	AX-75797255	rs313003427	4617261
14	AX-75797262	rs15726637	4620277
14	AX-75797267	rs313088456	4622823
14	AX-75797333	rs15006884	4642133
14	AX-75797338	rs313459522	4643983
14	AX-75797428	rs13531818	4672887
14	AX-75797454	rs15006912	4682634
14	AX-75797461	rs315194317	4683986
14	AX-75797511	rs318098488	4699943
14	AX-75797521	rs15726853	4702230
14	AX-75797525	rs317398254	4704100
14	AX-75797590	rs314937340	4725147
14	AX-75797683	rs314102893	4753913
14	AX-75797730	rs15006994	4765532
14	AX-75797773	rs15726982	4778157
14	AX-75797868	rs316562673	4810627
14	AX-75797877	rs314857892	4813288
14	AX-75797884	rs312567329	4816034
14	AX-75797888	rs314881075	4817383
14	AX-75797946	rs312712782	4837974
14	AX-75797958	rs312802655	4845227
14	AX-75797972	rs314176923	4848912
14	AX-75798098	rs316714862	4890037
14	AX-75798110	rs14073153	4894340
14	AX-75798116	rs315269735	4896899
14	AX-75798135	rs314143102	4902873
14	AX-75798190	rs314435583	4923811
14	AX-75798220	rs317671138	4931043
14	AX-75798224	rs13531909	4932386
14	AX-75798245	rs316163153	4939411
14	AX-75798249	rs15007101	4941105
14	AX-75798270	rs315755330	4949921
14	AX-75798290	rs318038444	4957530
14	AX-75798296	rs313349337	4959618
14	AX-75798323	rs312490562	4965568
14	AX-75798326	rs13531933	4966538
14	AX-75798339	rs318217415	4969867
14	AX-75798354	rs313921125	4973445
14	AX-75798372	rs15727331	4977694
14	AX-75798418	rs315045848	4992266
14	AX-75798432	rs316692752	4997970
14	AX-75798447	rs316889569	5002647
14	AX-75798454	rs315256709	5004537
14	AX-75798576	rs313678910	5045421
14	AX-75798600	rs14744810	5054287
14	AX-75798641	rs313938580	5067437
14	AX-75798703	rs316528421	5085438
14	AX-75798844	rs314478371	5128675
14	AX-75799410	rs315423472	5305006
14	AX-75799424	rs314162833	5309763
14	AX-75799955	rs316214676	5485492
14	AX-75800414	rs14073978	5641711
14	AX-75800419	rs317585751	5645244
14	AX-75800541	rs315747031	5680060
14	AX-75800896	rs316557877	5798784
14	AX-75800912	rs312968861	5803693
14	AX-75800965	rs315032983	5821807
14	AX-75801245	rs314554853	5923776
14	AX-75801509	rs313336989	6009072
14	AX-75801539	rs315680312	6019846
14	AX-75801565	rs315690495	6026605
14	AX-80736773	rs317989702	4484523
14	AX-80740985	rs15006888	4646467
14	AX-80765889	rs314926572	4723272
14	AX-80772247	rs317114513	4723557
14	AX-80806203	rs13531931	4960169
14	AX-80816501	rs315337604	4510518
14	AX-80845163	rs15006728	4454781
14	AX-80867423	rs15726824	4689726
14	AX-80879796	rs15008074	5860274
14	AX-80893218	rs314760539	5002333
14	AX-80903419	rs317879554	4651358
14	AX-80911243	rs316830244	5000562
14	AX-80937308	rs14073010	4699360
15	AX-75821408	rs15786422	11673148
15	AX-75822331	rs316122447	11937055
15	AX-75822951	rs15787281	12133582
15	AX-75823156	rs313716857	12189805
15	AX-75832153	rs14089112	3830537
15	AX-75833167	rs317984361	4167581
15	AX-75833219	rs314321774	4184777
15	AX-75833268	rs316749934	4201661
15	AX-75833296	rs316416542	4209905
15	AX-75833327	rs318092846	4218260
15	AX-75833411	rs318168983	4247256
15	AX-75833412	rs314379371	4247722
15	AX-75833438	rs312512347	4255289
15	AX-75833459	rs313016557	4261058
15	AX-75833543	rs317539646	4287458
15	AX-75833545	rs313017212	4288222
15	AX-75833560	rs314094822	4292834
15	AX-75833567	rs312429602	4294375
15	AX-75833578	rs315950261	4298614
15	AX-75833583	rs313957265	4299735
15	AX-75833612	rs15768903	4306372
15	AX-75833627	rs312837080	4313503
15	AX-75833718	rs313037910	4337490
15	AX-75833723	rs317189055	4339991
15	AX-75833733	rs14089405	4342880
15	AX-75833758	rs15769003	4351551
15	AX-75833777	rs313127921	4355756
15	AX-75833810	rs317377149	4367044
15	AX-75833813	rs316503083	4367461
15	AX-75833838	rs313836484	4375689
15	AX-75833855	rs315444627	4379998
15	AX-75833880	rs317321425	4387791
15	AX-75834009	rs13629414	4429020
15	AX-75834043	rs317291052	4438834
15	AX-75834201	rs15769387	4489711
15	AX-75834251	rs316663274	4504885
15	AX-75836512	rs15020434	5273745
15	AX-75841475	rs312372325	6928728
15	AX-75841530	rs315062399	6946797
15	AX-75841531	rs316784549	6946970
15	AX-75841538	rs314705404	6949328
15	AX-75841551	rs313939736	6952411
15	AX-75841555	rs315931881	6954578
15	AX-75841556	rs317243390	6955414
15	AX-75841562	rs313354761	6957542
15	AX-75841563	rs317112002	6958082
15	AX-75841568	rs15021585	6959770
15	AX-75841600	rs15774362	6970052
15	AX-75841604	rs312726042	6971158
15	AX-75841630	rs316329871	6979381
15	AX-75841631	rs314142797	6980718
15	AX-75841632	rs315532893	6981032
15	AX-75841640	rs314120210	6983799
15	AX-75841651	rs315728449	6987308
15	AX-75841652	rs318115070	6987540
15	AX-75841653	rs312486194	6988222
15	AX-75841654	rs314917577	6988277
15	AX-75841670	rs15774432	6993667
15	AX-75841703	rs318039358	7006611
15	AX-75841711	rs317936707	7008469
15	AX-75841747	rs317019257	7021181
15	AX-75841785	rs317705359	7032619
15	AX-75841881	rs15021698	7061121
15	AX-75841891	rs14091627	7064190
15	AX-75841905	rs312520815	7068507
15	AX-75841911	rs314704199	7070869
15	AX-75841913	rs312977987	7071067
15	AX-75841925	rs314210461	7076525
15	AX-75841980	rs313401017	7094198
15	AX-75841991	rs312292451	7097575
15	AX-75842019	rs315101241	7105279
15	AX-75842065	rs314419891	7122967
15	AX-80783886	rs317540717	4460551
15	AX-80811332	rs314287487	6967163
15	AX-80814028	rs315378995	7788298
15	AX-80898158	rs313853653	4313911
15	AX-80898339	rs317074495	4314045
15	AX-80961346	rs313768166	7001620
15	AX-80992619	rs316480423	7799604
17	AX-80971227	rs313491068	3446086
18	AX-75895953	rs315458722	3709696
18	AX-75896039	rs314700185	3735952
18	AX-75904466	rs317493726	6211888
18	AX-75905766	rs15040815	6585170
18	AX-75905778	rs15040817	6588439
18	AX-75905781	rs316520934	6589414
18	AX-75905792	rs15826695	6592847
18	AX-75905823	rs318030414	6603081
18	AX-75905832	rs313237949	6605106
18	AX-75905850	rs314058087	6609493
18	AX-75905851	rs317505505	6609626
18	AX-75905882	rs15040830	6617120
18	AX-75905926	rs312619002	6630331
18	AX-75905930	rs315292665	6631422
18	AX-75905949	rs317334039	6638389
18	AX-75905957	rs14112541	6641078
18	AX-75905971	rs10727042	6647747
18	AX-75906112	rs13508366	6694084
18	AX-75906117	rs317801488	6695133
18	AX-75906732	rs312899312	6865829
18	AX-75908846	rs314900952	7770807
18	AX-75909219	rs15041639	7874112
18	AX-75910109	rs314616900	8124256
18	AX-75911256	rs317683796	8433405
18	AX-75912742	rs312445820	8831120
18	AX-75913001	rs14114428	8905182
18	AX-80901596	rs317174245	3722630
19	AX-75938085	rs317656808	6768907
19	AX-75941191	rs315171330	7662616
20	AX-76198004	rs314892638	10469098
20	AX-76198095	rs16171953	10502208
20	AX-76198191	rs316488871	10534970
20	AX-76216616	rs16164099	4659026
20	AX-76216929	rs318229514	4770441
20	AX-76216977	rs13631993	4785676
20	AX-76223309	rs317789665	7030115
20	AX-76224109	rs316192950	7309522
20	AX-76224371	rs318194845	7400161
20	AX-76224374	rs315137435	7400598
20	AX-76224614	rs16167625	7490349
20	AX-76224633	rs312516420	7498361
20	AX-76224725	rs317810814	7534371
20	AX-76224833	rs317793061	7579115
20	AX-76224956	rs316890350	7619129
20	AX-76225026	rs16167858	7641531
20	AX-76225063	rs315391175	7653875
20	AX-76225082	rs13633310	7660296
20	AX-76225111	rs315993430	7671792
20	AX-76225160	rs313826307	7688643
20	AX-76225167	rs316897121	7691393
20	AX-76225172	rs315968892	7694849
20	AX-76225189	rs15174851	7700276
20	AX-76225205	rs312600262	7705810
20	AX-76226235	rs315450769	8105787
20	AX-76226265	rs312866972	8116379
20	AX-76226384	rs16168692	8158699
20	AX-76226413	rs314097255	8167547
20	AX-76226414	rs314296778	8169335
20	AX-76226445	rs316328510	8178604
20	AX-76231433	rs16171599	10154104
20	AX-80802427	rs312991802	9159224
20	AX-80858786	rs15174631	7477624
20	AX-80919279	rs15174562	7381685
20	AX-80996567	rs315223843	8159587
20	AX-80997063	rs16168606	8099965
21	AX-76231805	rs313813921	996463
21	AX-76231983	rs314956049	1040014
21	AX-76231999	rs14281740	1043395
21	AX-76232017	rs313319255	1046827
21	AX-76232024	rs314366976	1048307
21	AX-76232145	rs314578129	1077235
21	AX-76246487	rs317849555	4369974
21	AX-76257930	rs314176589	742439
21	AX-76257984	rs316562679	756698
21	AX-76257995	rs315018617	759822
21	AX-76258125	rs313527451	793727
21	AX-76258128	rs315311445	794644
21	AX-76258139	rs316279398	796061
21	AX-76258140	rs316303641	796559
21	AX-76258154	rs13602442	800504
21	AX-76258253	rs317824660	827632
21	AX-76258275	rs316633110	834120
21	AX-76258351	rs312842027	853936
21	AX-76258378	rs312742783	859954
21	AX-76258389	rs16177129	863170
23	AX-76285367	rs317088438	3291337
23	AX-76285387	rs314318046	3294718
23	AX-76285392	rs16189439	3295432
23	AX-76285409	rs315665934	3298923
23	AX-76285494	rs312768888	3318050
23	AX-76285503	rs315503824	3319843
23	AX-76285690	rs317011441	3357844
23	AX-76288659	rs312391311	4020053
23	AX-76288660	rs317701991	4020198
23	AX-76288951	rs316922826	4079427
23	AX-76291774	rs315815612	4679048
23	AX-80938556	rs316143365	4584801
24	AX-76301431	rs313115089	1771002
24	AX-76301472	rs314458586	1780934
24	AX-76310084	rs314807823	3851866
24	AX-76310085	rs316434460	3852388
24	AX-76310088	rs317996292	3852895
24	AX-76310122	rs318073220	3862228
24	AX-76310144	rs317891993	3869383
24	AX-76310160	rs312801471	3872788
24	AX-76311429	rs315887097	4163790
24	AX-76311838	rs313022817	4266167
24	AX-76311859	rs316837725	4271105
24	AX-76311903	rs316318998	4282850
24	AX-76311991	rs317192815	4302599
24	AX-76312041	rs16197717	4313919
24	AX-76312052	rs317515999	4316448
24	AX-76312077	rs317842759	4324210
24	AX-76312078	rs15222381	4324358
24	AX-76312083	rs316193368	4324582
24	AX-76312112	rs314079147	4332431
24	AX-76312149	rs315750132	4340076
24	AX-76312162	rs10726160	4342328
24	AX-76312169	rs313232117	4344172
24	AX-76312192	rs312515902	4348151
24	AX-76312194	rs315208154	4348658
24	AX-76312198	rs315072710	4349072
24	AX-76312201	rs314078347	4349451
24	AX-76312207	rs317531342	4351838
24	AX-76312210	rs312993375	4353463
24	AX-76312214	rs316806342	4353768
24	AX-76312226	rs15222553	4355752
24	AX-76312232	rs16197785	4356674
24	AX-76312243	rs317778054	4358020
24	AX-76312249	rs15222571	4360013
24	AX-76312272	rs317434849	4365064
24	AX-76312274	rs16197806	4365223
24	AX-76312416	rs15222681	4398317
24	AX-76312421	rs317600741	4399491
24	AX-76312432	rs15222717	4401878
24	AX-76312435	rs315197073	4402377
24	AX-76312441	rs315248734	4403889
24	AX-76312447	rs314519197	4405029
24	AX-76315096	rs317740884	5035029
24	AX-76316826	rs318167763	5488157
24	AX-76316838	rs314226056	5490777
24	AX-76316888	rs313106579	5500070
24	AX-76316909	rs315333502	5502455
24	AX-76316928	rs316199104	5507463
24	AX-76317237	rs16198864	5561699
24	AX-76317353	rs314621024	5587692
24	AX-76317383	rs316208098	5592730
24	AX-76317405	rs315624183	5599298
24	AX-76317429	rs315886626	5603254
24	AX-76317467	rs316428116	5616267
24	AX-76317611	rs317480159	5653783
24	AX-76317636	rs312955273	5657788
24	AX-76317857	rs317865938	559147
24	AX-76317970	rs315357698	5730793
24	AX-76318438	rs314586709	5827264
24	AX-76318829	rs13725122	5900294
24	AX-80771868	rs317192663	4345956
24	AX-80782964	rs316891016	5565267
24	AX-80896283	rs16197714	4312845
25	AX-76322229	rs16078264	91951
25	AX-76322330	rs80779240	93144
25	AX-76322508	rs316016130	95876
25	AX-76323212	rs313121079	106229
25	AX-76328052	rs80778074	31062
25	AX-76328112	rs316649695	34152
25	AX-76328186	rs314328794	35682
25	AX-76328225	rs315926057	36480
25	AX-76328483	rs312780310	42508
25	AX-76329372	rs16070178	63844
25	AX-76329518	rs316333914	67464
25	AX-76330062	rs315689241	76508
27	AX-76352354	rs16207124	1212921
27	AX-76352389	rs14303173	1219940
27	AX-76352490	rs13716470	1238847
27	AX-76352776	rs315876918	1307722
27	AX-76353480	rs15241293	1477133
27	AX-76353571	rs316934320	1495136
27	AX-76353874	rs315411246	1584194
27	AX-76353907	rs313683718	1591520
27	AX-76353915	rs317747410	1593920
27	AX-76353924	rs315927584	1595048
27	AX-76353952	rs314516922	1599690
27	AX-76353976	rs314170503	1605920
27	AX-76353992	rs16205087	1608407
27	AX-76353999	rs315014654	1609609
27	AX-76354004	rs312583313	1610556
27	AX-76354024	rs316429762	1613782
27	AX-76354038	rs314627018	1616856
27	AX-76354045	rs14301485	1618691
27	AX-76354051	rs14301489	1619950
27	AX-76354075	rs315316741	1625854
27	AX-76354103	rs14301501	1633383
27	AX-76354117	rs314012480	1636014
27	AX-76354144	rs317175392	1640707
27	AX-76354153	rs14697636	1644296
27	AX-76354156	rs14697630	1644627
27	AX-76354168	rs312659996	1646697
27	AX-76354171	rs318190029	1647523
27	AX-76354178	rs315169967	1648917
27	AX-76354185	rs315290255	1650428
27	AX-76354188	rs313848658	1650832
27	AX-76354194	rs317998260	1652542
27	AX-76354200	rs314812269	1654904
27	AX-76354211	rs16205119	1657186
27	AX-76354262	rs315518961	1667143
27	AX-76354270	rs312449373	1669811
27	AX-76354289	rs314021424	1674563
27	AX-76354297	rs313125493	1676760
27	AX-76354312	rs315360476	1681189
27	AX-76354326	rs312479335	1684099
27	AX-76354331	rs314835292	1685655
27	AX-76354344	rs316590700	1689076
27	AX-76354352	rs15237713	1691574
27	AX-76354367	rs316813151	1695655
27	AX-76354419	rs313541999	1704890
27	AX-76354424	rs316902958	1706604
27	AX-76354434	rs16205164	1710341
27	AX-76354437	rs316377379	1711790
27	AX-76354484	rs14301574	1724885
27	AX-76354498	rs312452150	1727222
27	AX-76354504	rs14301586	1728740
27	AX-76354533	rs14301625	1736371
27	AX-76354549	rs316406485	1738987
27	AX-76354575	rs13620070	1745947
27	AX-76354590	rs313405418	1748982
27	AX-76354632	rs14301660	1758315
27	AX-76354637	rs314718153	1759285
27	AX-76354657	rs317908081	1763753
27	AX-76354663	rs312975624	1764644
27	AX-76354704	rs16205255	1773893
27	AX-76354706	rs315622138	1774376
27	AX-76354710	rs316473832	1775589
27	AX-76354712	rs312617600	1775741
27	AX-76354719	rs317617069	1777043
27	AX-76354722	rs317100661	1777860
27	AX-76354725	rs316899355	1778242
27	AX-76354728	rs16205266	1779100
27	AX-76354735	rs15237982	1780115
27	AX-76354737	rs312976154	1780921
27	AX-76354742	rs317665445	1783021
27	AX-76354749	rs317258612	1784259
27	AX-76354757	rs14715025	1785299
27	AX-76354766	rs312934621	1787116
27	AX-76354769	rs312510373	1788223
27	AX-76354781	rs314501801	1791154
27	AX-76354798	rs313831920	1793795
27	AX-76354801	rs315895664	1794402
27	AX-76354807	rs15238021	1795183
27	AX-76354814	rs312754636	1797238
27	AX-76354842	rs315835438	1804522
27	AX-76354846	rs317023942	1805166
27	AX-76354876	rs318072251	1812341
27	AX-76354880	rs314763596	1812936
27	AX-76354890	rs315627856	1815403
27	AX-76354924	rs315198320	1821482
27	AX-76354930	rs317608642	1822716
27	AX-76354931	rs317272731	1822806
27	AX-76354965	rs316781734	1831195
27	AX-76354978	rs314944303	1833448
27	AX-76354990	rs313831635	1836516
27	AX-76355031	rs317964349	1845595
27	AX-76355036	rs316891076	1846670
27	AX-76355061	rs313710240	1851928
27	AX-76355114	rs317180279	1860506
27	AX-76355178	rs312313537	1874995
27	AX-76355210	rs16205419	1881112
27	AX-76355262	rs313545654	1894010
27	AX-76355293	rs312423710	1900205
27	AX-76355304	rs13620128	1902353
27	AX-76355346	rs313961592	1910227
27	AX-76355354	rs312717821	1910507
27	AX-76355377	rs317708703	1914106
27	AX-76355389	rs313462580	1916744
27	AX-76355437	rs312993580	1926235
27	AX-76355451	rs14301817	1927931
27	AX-76355470	rs14301820	1930464
27	AX-76355495	rs314090119	1934348
27	AX-76355498	rs312912983	1934762
27	AX-76355511	rs16205508	1938212
27	AX-76355516	rs317244495	1938700
27	AX-76355518	rs314010406	1939463
27	AX-76355522	rs15238460	1940013
27	AX-76355527	rs13620146	1941426
27	AX-76355537	rs314308915	1942875
27	AX-76355549	rs316578080	1944383
27	AX-76355574	rs313173283	1950176
27	AX-76355583	rs14301849	1951692
27	AX-76355588	rs317136460	1953047
27	AX-76355599	rs15238583	1954966
27	AX-76355605	rs315880392	1955426
27	AX-76355609	rs314920021	1956270
27	AX-76355626	rs13620153	1959156
27	AX-76355631	rs315422059	1960775
27	AX-76355656	rs316703255	1966514
27	AX-76355703	rs312918814	1976637
27	AX-76355727	rs317832705	1981597
27	AX-76355740	rs316925591	1983445
27	AX-76355744	rs315391396	1985435
27	AX-76355777	rs316117290	1991038
27	AX-76355778	rs318083575	1991098
27	AX-76355819	rs314635578	1999350
27	AX-76355837	rs16205572	2002247
27	AX-76355841	rs13620178	2003463
27	AX-76355846	rs315936574	2004490
27	AX-76355870	rs317589368	2008832
27	AX-76355879	rs313605120	2010111
27	AX-76355881	rs314107556	2010404
27	AX-76355884	rs16205579	2011102
27	AX-76355885	rs16205582	2011263
27	AX-76355890	rs16205583	2011632
27	AX-76355892	rs315508533	2012191
27	AX-76355909	rs315839257	2015059
27	AX-76355910	rs313521147	2015381
27	AX-76355915	rs314656858	2016987
27	AX-76355968	rs15238780	2026650
27	AX-76355972	rs14301933	2027629
27	AX-76355980	rs13620190	2030871
27	AX-76355999	rs317803221	2034104
27	AX-76356000	rs314105238	2034124
27	AX-76356017	rs316390143	2038872
27	AX-76356033	rs313718202	2041050
27	AX-76356038	rs312719114	2041882
27	AX-76356143	rs312453042	2061001
27	AX-76356155	rs316733133	2064158
27	AX-76356182	rs13620209	2068887
27	AX-76356193	rs316845626	2071414
27	AX-76356260	rs14301989	2083983
27	AX-76356337	rs314986624	2098008
27	AX-76356340	rs314492864	2098507
27	AX-76356642	rs313750966	2155651
27	AX-76356661	rs316241244	2159261
27	AX-76356682	rs315497087	2164899
27	AX-76356691	rs14302105	2167579
27	AX-76356710	rs312570061	2170617
27	AX-76357087	rs313327962	2253610
27	AX-76357096	rs316171379	2255873
27	AX-76357157	rs317318436	2269121
27	AX-76357453	rs13620298	2337130
27	AX-76357555	rs316240417	2357784
27	AX-76357909	rs312343449	2432528
27	AX-76357962	rs312539883	2444008
27	AX-76358038	rs15239938	2457728
27	AX-76358862	rs318202806	2634225
27	AX-76358886	rs317888268	2640141
27	AX-76358898	rs315800882	2642243
27	AX-76358917	rs315004808	2645836
27	AX-76358955	rs313902692	2655583
27	AX-76358973	rs15240539	2660754
27	AX-76359081	rs14302600	2685307
27	AX-76359177	rs16206484	2705625
27	AX-76359224	rs318047136	2716404
27	AX-76359279	rs312636485	2727260
27	AX-76359447	rs312884626	2754780
27	AX-76359470	rs16206571	2759566
27	AX-76359472	rs313865958	2759806
27	AX-76359485	rs313683645	2761968
27	AX-76359720	rs317368324	2809626
27	AX-76359995	rs316871698	2859935
27	AX-77280792	rs14301698	1811305
27	AX-77280794	rs14302569	2653933
27	AX-77284913	rs15238525	1952848
27	AX-77284914	rs15241802	1247486
27	AX-80754294	rs317644724	1704845
27	AX-80784217	rs318114241	1678313
27	AX-80786435	rs15240809	2799951
27	AX-80791264	rs16205224	1764412
27	AX-80800938	rs14301546	1702739
27	AX-80837304	rs314755158	1749247
27	AX-80844591	rs316336314	1816698
27	AX-80846190	rs315502424	1784474
27	AX-80863724	rs314855948	1797580
27	AX-80875048	rs317587390	1786297
27	AX-80886008	rs13620147	1942559
27	AX-80890875	rs314225912	1694004
27	AX-80892184	rs316073918	1589458
27	AX-80908821	rs316762791	2716698
27	AX-80923701	rs317898084	2682164
27	AX-80936142	rs314453609	1881291
27	AX-80937831	rs15240627	2721751
27	AX-80938393	rs313037490	1931376
27	AX-80946268	rs316283256	2017973
27	AX-80957343	rs316675103	1986294
27	AX-80964255	rs316235267	1840858
27	AX-80964270	rs317234743	1697665
27	AX-80964746	rs313557150	1983402
27	AX-80973102	rs313848245	1875872
27	AX-80979521	rs317244835	1776229
27	AX-80998698	rs15238830	2049990
