# Supplementary material for: Identification of Age-Specific and Common Key Regulatory Mechanisms Governing Eggshell Strength in Chicken Using Random Forests
Source: Genes (Basel). 2020 Apr 24;11(4):464. doi: 10.3390/genes11040464 (PMC7230204; doi:10.3390/genes11040464)
Supplement: Supplementary file 1 [file genes-11-00464-s001.zip › supplementary_files/Suppl_TableS2_Genes_Info_ESS.xlsx]

## Sheet: ImpGenes_Info_ESS2
Ensembl gene id	Start position	End position	Gene biotype	External gene name
ENSGALG00000009029	23467910	23513135	protein_coding	TSPAN12
ENSGALG00000032986	24554513	24638605	protein_coding	CFTR
ENSGALG00000009424	25908848	26098946	protein_coding	FOXP2
ENSGALG00000009530	29041613	29287618	protein_coding	PDZRN4
ENSGALG00000039595	53427816	53497435	protein_coding	BTBD11
ENSGALG00000012638	53642388	53676704	protein_coding	CRY1
ENSGALG00000012640	53686093	53698882	protein_coding	TMEM263
ENSGALG00000029484	53725544	53757828	protein_coding	RIC8B
ENSGALG00000012647	53763373	53853263	protein_coding	RFX4
ENSGALG00000012655	53862170	53929219	protein_coding	POLR3B
ENSGALG00000012658	53933832	53945137	protein_coding	Tcp11
ENSGALG00000012659	53953941	53959022	protein_coding	CKAP4
ENSGALG00000012662	53983409	54028357	protein_coding	NUAK1
ENSGALG00000013037	61870544	61907992	protein_coding	BCL2L13
ENSGALG00000013045	62121851	62125401	protein_coding	TUBA8B
ENSGALG00000003466	62176428	62231369	protein_coding	AKR1B1L
ENSGALG00000015193	83535298	83558902	protein_coding	CCDC80
ENSGALG00000027579	105648428	105695763	protein_coding	MRPS6
ENSGALG00000016022	106016234	106164482	protein_coding	RUNX1
ENSGALG00000016024	106560582	106570024	protein_coding	SETD4
ENSGALG00000016027	106570974	106577329	protein_coding	CBR1
ENSGALG00000016036	106583143	106626008	protein_coding	DOPEY2
ENSGALG00000036556	106636951	106657721	protein_coding	MORC3
ENSGALG00000016042	106660194	106677742	protein_coding	CHAF1B
ENSGALG00000016044	106801831	106857046	protein_coding	SIM2
ENSGALG00000016047	106864786	106977050	protein_coding	HLCS
ENSGALG00000016050	107001974	107060482	protein_coding	TTC3
ENSGALG00000016053	107160884	107182204	protein_coding	DYRK1A
ENSGALG00000016054	107227585	107265433	protein_coding	KCNJ6
ENSGALG00000016058	107579602	107693888	protein_coding	ERG
ENSGALG00000016059	107802189	107815381	protein_coding	ETS2
ENSGALG00000016062	107931746	107940716	protein_coding	PSMG1
ENSGALG00000016065	107943223	107993948	protein_coding	BRWD1
ENSGALG00000016127	108027675	108053510	protein_coding	SH3BGR
ENSGALG00000016185	109473644	109505549	protein_coding	SLC37A1
ENSGALG00000016191	109623483	109660483	protein_coding	PKNOX1
ENSGALG00000016199	109772354	109775958	protein_coding	CRYAA
ENSGALG00000016202	109998577	110032898	protein_coding	HSF2BP
ENSGALG00000035696	110033196	110055218	protein_coding	RRP1B
ENSGALG00000031932	110164243	110252690	protein_coding	AGPAT3
ENSGALG00000019171	110334367	110341333	protein_coding	C1H21ORF33
ENSGALG00000042400	111777485	111982403	protein_coding	CASK
ENSGALG00000016231	112021560	112038987	protein_coding	DDX3X
ENSGALG00000016232	112065359	112069618	protein_coding	RPL8
ENSGALG00000016238	112228091	112262154	protein_coding	MED14
ENSGALG00000016241	112273190	112282375	protein_coding	ATP6AP2
ENSGALG00000016806	136270007	136292419	protein_coding	GCC2
ENSGALG00000030125	139241471	139275735	protein_coding	ANKRD10
ENSGALG00000016862	142793488	142804098	protein_coding	KDELC1
ENSGALG00000017125	178436449	178570966	protein_coding	MICU2
ENSGALG00000017142	179181002	179243149	protein_coding	PSPC1
ENSGALG00000017153	179631235	179664820	protein_coding	RDX
ENSGALG00000017154	179682113	179698604	protein_coding	ZC3H12C
ENSGALG00000030084	43265788	43285281	protein_coding	EXOSC7
ENSGALG00000029266	43286880	43312371	protein_coding	ZDHHC3
ENSGALG00000015112	103906763	104138860	protein_coding	ZNF521
ENSGALG00000015119	104380897	104423704	protein_coding	SS18
ENSGALG00000015122	104463654	104519187	protein_coding	TAF4B
ENSGALG00000015153	106560774	106595265	protein_coding	OPN5L1
ENSGALG00000015181	106747799	106844648	protein_coding	GAREM1
ENSGALG00000036969	106913658	106974273	protein_coding	KLHL14
ENSGALG00000015196	107222706	107350660	protein_coding	ASXL3
ENSGALG00000015211	107653915	107871854	protein_coding	DTNA
ENSGALG00000031578	133691901	134258240	protein_coding	CSMD3
ENSGALG00000009881	22556822	22703601	protein_coding	HHAT
ENSGALG00000013647	50738394	50765171	protein_coding	TFB1M
ENSGALG00000013659	50785550	50822797	protein_coding	NOX3
ENSGALG00000013695	51721301	51828330	protein_coding	ZDHHC14
ENSGALG00000013803	53020301	53127121	protein_coding	GPR126
ENSGALG00000013810	53162675	53191480	protein_coding	VTA1
ENSGALG00000013900	55230298	55350427	protein_coding	MAP7
ENSGALG00000013941	55446630	55524722	protein_coding	PDE7B
ENSGALG00000013993	56992998	57019930	protein_coding	VNN1
ENSGALG00000015434	70383444	70747010	protein_coding	GRIK2
ENSGALG00000016631	106484693	106552294	protein_coding	INTS9
ENSGALG00000028032	106882967	107143719	protein_coding	MSRA
ENSGALG00000010316	35018318	35181390	protein_coding	FRAS1
ENSGALG00000010324	35192841	35208343	protein_coding	MRPL1
ENSGALG00000010347	35277597	35281300	protein_coding	CCNG2
ENSGALG00000010363	35309881	35353739	protein_coding	HERC3
ENSGALG00000010371	35356333	35477008	protein_coding	FAM13A
ENSGALG00000010379	35648927	35715824	protein_coding	SNCA
ENSGALG00000010391	35737241	35779227	protein_coding	MMRN1
ENSGALG00000011642	51063217	51142345	protein_coding	ANKRD17
ENSGALG00000041373	70658678	70767342	protein_coding	ARAP2
ENSGALG00000015591	81526790	81561931	protein_coding	ACOX3
ENSGALG00000015594	81560984	81574770	protein_coding	TRMT44
ENSGALG00000015668	83162316	83178370	protein_coding	RNF4
ENSGALG00000005584	8411034	8518307	protein_coding	GALNT18
ENSGALG00000010340	38373626	38492125	protein_coding	TTLL5
ENSGALG00000010572	40811286	40858950	protein_coding	TSHR
ENSGALG00000005739	17493789	17509405	protein_coding	SCD
ENSGALG00000005794	17562696	17567599	protein_coding	BLOC1S2
ENSGALG00000005978	17985127	17999587	protein_coding	RBP3
ENSGALG00000005985	18019223	18032465	protein_coding	GDF10
ENSGALG00000030822	18692802	18707309	protein_coding	DRGX
ENSGALG00000004045	5204645	5492354	protein_coding	AGAP1
ENSGALG00000007841	9683028	9793346	protein_coding	DNAH7
ENSGALG00000007958	10009681	10029718	protein_coding	GTF3C3
ENSGALG00000043322	10030005	10033873	protein_coding	C2orf66
ENSGALG00000007996	10074584	10185212	protein_coding	ANKRD44
ENSGALG00000038440	10227768	10237493	protein_coding	COQ10B
ENSGALG00000008094	10239404	10248714	protein_coding	HSPD1
ENSGALG00000009070	10247822	10254145	protein_coding	HSPE1
ENSGALG00000036160	10311922	10329111	protein_coding	BOLL
ENSGALG00000008582	12503089	12568588	protein_coding	ADAM23
ENSGALG00000008589	12620689	12621741	protein_coding	GPR1
ENSGALG00000008590	12624638	12628825	protein_coding	EEF1B2
ENSGALG00000008606	12629321	12643088	protein_coding	NDUFS1
ENSGALG00000029701	12652295	12683284	protein_coding	INO80D
ENSGALG00000008621	12719089	12797247	protein_coding	NRP2
ENSGALG00000042645	12818948	13182726	protein_coding	PARD3B
ENSGALG00000008669	13495614	13507829	protein_coding	CD28
ENSGALG00000008714	13652565	13706800	protein_coding	ABI2
ENSGALG00000009301	16865856	16875595	protein_coding	CHRNA1
ENSGALG00000009325	17030281	17116055	protein_coding	OLA1
ENSGALG00000030703	18094028	18102411	protein_coding	CYBRD1
ENSGALG00000009569	18156880	18244068	protein_coding	TLK1
ENSGALG00000009602	18424887	18536636	protein_coding	MYO3B
ENSGALG00000009677	18671815	18679877	protein_coding	SSB
ENSGALG00000010858	18831986	18938041	protein_coding	LRP2
ENSGALG00000010902	19039829	19149307	protein_coding	CERS6
ENSGALG00000010930	19192558	19263800	protein_coding	STK39
ENSGALG00000011068	20140771	20213740	protein_coding	COBLL1
ENSGALG00000020703	20231963	20298979	protein_coding	GRB14
ENSGALG00000038543	21044195	21149299	protein_coding	KCNH7
ENSGALG00000011099	21188928	21226178	protein_coding	FAP
ENSGALG00000011104	21234151	21245324	protein_coding	GCG
ENSGALG00000042452	21251160	21289953	protein_coding	DPP4
ENSGALG00000011630	25930783	26109391	protein_coding	GLI2
ENSGALG00000011686	26700264	26882259	protein_coding	SEMA5B
ENSGALG00000037852	3807434	3813304	protein_coding	HSD17B7
ENSGALG00000039322	3813929	3819587	protein_coding	DDR2
ENSGALG00000002734	3827710	3841196	protein_coding	UHMK1
ENSGALG00000004273	6315603	6425139	protein_coding	RALGPS2
ENSGALG00000009537	22099920	22180778	protein_coding	PPM1L
ENSGALG00000009549	22212627	22235709	protein_coding	KPNA4
ENSGALG00000023571	22240453	22247776	protein_coding	TRIM59
ENSGALG00000009559	22283868	22328871	protein_coding	IFT80
ENSGALG00000009654	22568320	22583670	protein_coding	MLF1
ENSGALG00000009669	22593316	22706455	protein_coding	RSRC1
ENSGALG00000009682	22805637	22856828	protein_coding	VEPH1
ENSGALG00000028284	22816706	22822292	protein_coding	PTX3
ENSGALG00000010269	22988102	23016472	protein_coding	KCNAB1
ENSGALG00000010312	23080040	23133003	protein_coding	PLCH1
ENSGALG00000023451	10771190	10824262	protein_coding	TRPM7
ENSGALG00000006041	11295144	11301673	protein_coding	BNC1
ENSGALG00000006658	12952635	12975485	protein_coding	FANCI
ENSGALG00000001817	1167098	1199514	protein_coding	CTCF
ENSGALG00000021442	1199475	1217413	protein_coding	CARMIL2
ENSGALG00000002091	1263535	1277515	protein_coding	ZDHHC1
ENSGALG00000002301	1472262	1526040	protein_coding	CNOT1
ENSGALG00000002407	1604963	1708650	protein_coding	HYDIN
ENSGALG00000002458	1709328	1760287	protein_coding	VAC14
ENSGALG00000002531	1780997	1809537	protein_coding	SF3B3
ENSGALG00000002603	1810719	1825379	protein_coding	COG4
ENSGALG00000002648	1825436	1834812	protein_coding	FUK
ENSGALG00000002651	1833806	1839959	protein_coding	ST3GAL2
ENSGALG00000002690	1843314	1860236	protein_coding	PDPR
ENSGALG00000039818	1864846	1920332	protein_coding	GLG1
ENSGALG00000002798	1960586	2009093	protein_coding	WDR59
ENSGALG00000029017	2009940	2021478	protein_coding	ZNRF1
ENSGALG00000023828	2019039	2026719	protein_coding	LDHD
ENSGALG00000002853	2038996	2091965	protein_coding	CFDP1
ENSGALG00000003010	2102368	2172556	protein_coding	NUP93
ENSGALG00000003084	2215971	2222614	protein_coding	NUDT21
ENSGALG00000003107	2223302	2243233	protein_coding	AMFR
ENSGALG00000003163	2264902	2382477	protein_coding	GNAO1
ENSGALG00000003195	2506515	2515056	protein_coding	TRADD
ENSGALG00000003258	2540321	2553499	protein_coding	DNAAF1
ENSGALG00000003293	2563345	2589694	protein_coding	MBTPS1
ENSGALG00000003323	2658956	2694119	protein_coding	OSGIN1
ENSGALG00000003374	3355582	3399130	protein_coding	ESRP2
ENSGALG00000003560	3672299	3735390	protein_coding	SLC6A2
ENSGALG00000003580	3807841	3842546	protein_coding	MMP2
ENSGALG00000003891	6819994	7018204	protein_coding	ZNF423
ENSGALG00000003907	7410707	7427408	protein_coding	N4BP1
ENSGALG00000003942	7500731	7540487	protein_coding	LONP2
ENSGALG00000004004	7629815	7701347	protein_coding	PHKB
ENSGALG00000004049	7701484	7916741	protein_coding	ITFG1
ENSGALG00000004903	10629242	10799049	protein_coding	CHST8
ENSGALG00000004813	3503111	3593092	protein_coding	IARS
ENSGALG00000005902	9136507	9163214	protein_coding	RAB7A
ENSGALG00000005907	9161973	9169544	protein_coding	RPN1
ENSGALG00000036552	4391619	4396704	protein_coding	PDAP1
ENSGALG00000004721	4461703	4462992	protein_coding	KCNJ12
ENSGALG00000041285	4510613	4536085	protein_coding	MAP2K3
ENSGALG00000024122	4680386	4683518	protein_coding	TNFRSF13B
ENSGALG00000004798	4691169	4749364	protein_coding	MPRIP
ENSGALG00000004834	4767396	4781731	protein_coding	COPS3
ENSGALG00000004860	4811826	4813672	protein_coding	RASD1
ENSGALG00000004875	4818942	4856344	protein_coding	PEMT
ENSGALG00000004888	4926676	4933844	protein_coding	RAI1
ENSGALG00000027188	4936539	4946817	protein_coding	SREBF1
ENSGALG00000004902	4948185	4999287	protein_coding	TOM1L2
ENSGALG00000004916	5000566	5014849	protein_coding	DRC3
ENSGALG00000014408	5083778	5094261	protein_coding	LLGL1
ENSGALG00000005215	5264613	5339317	protein_coding	CACNA1H
ENSGALG00000040157	6005683	6016988	protein_coding	CHTF18
ENSGALG00000005315	6017312	6020622	protein_coding	RPUSD1
ENSGALG00000002742	4292353	4478144	protein_coding	TMEM132B
ENSGALG00000002899	4478299	4515607	protein_coding	AACS
ENSGALG00000003743	5272665	5282778	protein_coding	VPS37B
ENSGALG00000040844	6912286	6935598	protein_coding	p95-APP2
ENSGALG00000005379	6959394	6984189	protein_coding	SGSM1
ENSGALG00000005512	7015758	7039441	protein_coding	KIAA1671
ENSGALG00000037097	7052925	7093489	protein_coding	GRK3
ENSGALG00000008238	11625300	11802311	protein_coding	MED13L
ENSGALG00000003105	6179731	6229305	protein_coding	ANKFN1
ENSGALG00000003260	6643044	6652817	protein_coding	UTP6
ENSGALG00000003284	6685106	6696264	protein_coding	CRLF3
ENSGALG00000004193	7861212	7900439	protein_coding	ARSG
ENSGALG00000004162	7872473	7878562	protein_coding	SLC16A6
ENSGALG00000005295	7659287	7972906	protein_coding	BCAS3
ENSGALG00000005102	7546069	7840288	protein_coding	CDH4
ENSGALG00000005822	9133050	9191331	protein_coding	KCNQ2
ENSGALG00000006197	10136352	10159591	protein_coding	CSNK2A1
ENSGALG00000006657	10465102	10472787	protein_coding	MAPRE1
ENSGALG00000006666	10498385	10503032	protein_coding	BPIFB2
ENSGALG00000036728	1025570	1224055	protein_coding	PRDM16
ENSGALG00000002144	4072481	4087807	protein_coding	THRAP3
ENSGALG00000030229	4634006	4862095	protein_coding	CSMD2
ENSGALG00000029197	454235	690429	protein_coding	KIRREL3
ENSGALG00000001425	1769657	1795190	protein_coding	SNX19
ENSGALG00000042360	3868816	3890585	protein_coding	TRIM29
ENSGALG00000006795	4264395	4280072	protein_coding	NLRX1
ENSGALG00000006809	4312184	4324263	protein_coding	POU2AF1
ENSGALG00000006818	4346754	4388918	protein_coding	KMT2A
ENSGALG00000031134	4395941	4410290	protein_coding	UBE4A
ENSGALG00000007438	5484062	5488400	protein_coding	IFT46
ENSGALG00000033064	5551128	5564568	protein_coding	DDX6
ENSGALG00000007685	5578946	5589603	protein_coding	BCL9L
ENSGALG00000007659	5645283	5662009	protein_coding	HYOU1
ENSGALG00000007794	5726541	5731611	protein_coding	DRD2
ENSGALG00000007839	5780707	5862536	protein_coding	NCAM1
ENSGALG00000039205	33889	44203	protein_coding	CCT3
ENSGALG00000013899	92319	119425	protein_coding	VPS45
ENSGALG00000001109	1212097	1223346	protein_coding	GTSF1
ENSGALG00000001107	1231001	1242818	protein_coding	GOSR2
ENSGALG00000001079	1291171	1312214	protein_coding	WNT3
ENSGALG00000031553	1471055	1478984	protein_coding	KIF18B
ENSGALG00000000870	1489883	1496485	protein_coding	DCAKD
ENSGALG00000000674	1585859	1658806	protein_coding	MYO1D
ENSGALG00000041556	1679275	1709692	protein_coding	GPATCH8
ENSGALG00000000201	1757583	1772756	protein_coding	PLEKHM1
ENSGALG00000000243	1782741	1787570	protein_coding	RDM1
ENSGALG00000000249	1787635	1791141	protein_coding	GH
ENSGALG00000000251	1793526	1797961	protein_coding	CD79B
ENSGALG00000034427	1801386	1824248	protein_coding	SCN4A
ENSGALG00000000349	1872536	1876047	protein_coding	PSMC5
ENSGALG00000029304	1877240	1888868	protein_coding	SMARCD2
ENSGALG00000000367	1939764	2017578	protein_coding	ASIC2
ENSGALG00000000505	2857567	2882929	protein_coding	KCNH6

## Sheet: ImpGenes_Info_ESS1
Ensembl gene id	Start position	End position	Gene biotype	External gene name
ENSGALG00000008477	1421469	1841500	protein_coding	EXOC4
ENSGALG00000006489	2002536	2187486	protein_coding	CHCHD3
ENSGALG00000006473	2317554	2737972	protein_coding	PLXNA4
ENSGALG00000033051	6522549	6602832	protein_coding	CAMK1D
ENSGALG00000013738	6691790	6714988	protein_coding	OPTN
ENSGALG00000034198	6714748	6729461	protein_coding	MCM10
ENSGALG00000035636	6734021	6746700	protein_coding	PHYH
ENSGALG00000014575	6753307	6777163	protein_coding	SEPHS1
ENSGALG00000006682	6790345	6838577	protein_coding	BEND7
ENSGALG00000009424	25908848	26098946	protein_coding	FOXP2
ENSGALG00000009492	28438278	28446016	protein_coding	DNAJB9
ENSGALG00000009505	28527080	28560261	protein_coding	PNPLA8
ENSGALG00000009514	28579093	28718391	protein_coding	NRCAM
ENSGALG00000029135	35427329	35432184	protein_coding	GAS41
ENSGALG00000010152	36146151	36163273	protein_coding	TSPAN8
ENSGALG00000010163	36248569	36332580	protein_coding	LGR5
ENSGALG00000010200	36640691	36854570	protein_coding	TRHDE
ENSGALG00000010253	38168139	38234137	protein_coding	ZDHHC17
ENSGALG00000011421	45679241	45691863	protein_coding	HAL
ENSGALG00000039595	53427816	53497435	protein_coding	BTBD11
ENSGALG00000012655	53862170	53929219	protein_coding	POLR3B
ENSGALG00000012662	53983409	54028357	protein_coding	NUAK1
ENSGALG00000012849	56807019	56827366	protein_coding	SLC37A3
ENSGALG00000012850	56827540	56831694	protein_coding	RAB19
ENSGALG00000012852	56836124	56858052	protein_coding	MKRN1
ENSGALG00000012986	60300831	60346518	protein_coding	KDM5A
ENSGALG00000013036	61860171	61869779	protein_coding	ATP6V1E1
ENSGALG00000013037	61870544	61907992	protein_coding	BCL2L13
ENSGALG00000003466	62176428	62231369	protein_coding	AKR1B1L
ENSGALG00000015389	88606497	88632094	protein_coding	TMPRSS7
ENSGALG00000015396	88719957	88732879	protein_coding	CD200
ENSGALG00000015418	90965321	91199379	protein_coding	EPHA6
ENSGALG00000027579	105648428	105695763	protein_coding	MRPS6
ENSGALG00000016014	105909217	105918527	protein_coding	RCAN1
ENSGALG00000016022	106016234	106164482	protein_coding	RUNX1
ENSGALG00000016027	106570974	106577329	protein_coding	CBR1
ENSGALG00000016036	106583143	106626008	protein_coding	DOPEY2
ENSGALG00000036556	106636951	106657721	protein_coding	MORC3
ENSGALG00000016042	106660194	106677742	protein_coding	CHAF1B
ENSGALG00000016044	106801831	106857046	protein_coding	SIM2
ENSGALG00000016047	106864786	106977050	protein_coding	HLCS
ENSGALG00000016050	107001974	107060482	protein_coding	TTC3
ENSGALG00000016053	107160884	107182204	protein_coding	DYRK1A
ENSGALG00000016054	107227585	107265433	protein_coding	KCNJ6
ENSGALG00000016058	107579602	107693888	protein_coding	ERG
ENSGALG00000016059	107802189	107815381	protein_coding	ETS2
ENSGALG00000016062	107931746	107940716	protein_coding	PSMG1
ENSGALG00000016065	107943223	107993948	protein_coding	BRWD1
ENSGALG00000016127	108027675	108053510	protein_coding	SH3BGR
ENSGALG00000016202	109998577	110032898	protein_coding	HSF2BP
ENSGALG00000035696	110033196	110055218	protein_coding	RRP1B
ENSGALG00000031932	110164243	110252690	protein_coding	AGPAT3
ENSGALG00000019171	110334367	110341333	protein_coding	C1H21ORF33
ENSGALG00000042400	111777485	111982403	protein_coding	CASK
ENSGALG00000016231	112021560	112038987	protein_coding	DDX3X
ENSGALG00000016238	112228091	112262154	protein_coding	MED14
ENSGALG00000016241	112273190	112282375	protein_coding	ATP6AP2
ENSGALG00000005259	1742703	1846900	protein_coding	VIPR1
ENSGALG00000006372	8000159	8085723	protein_coding	RBM33
ENSGALG00000006461	8614944	8678699	protein_coding	UBE3C
ENSGALG00000037769	18140059	18382967	protein_coding	lasp-2
ENSGALG00000009641	23601205	23640175	protein_coding	COL1A2
ENSGALG00000013200	88215971	88673271	protein_coding	GABBR2
ENSGALG00000013397	89212619	89230651	protein_coding	EXOC3
ENSGALG00000013400	89230899	89237386	protein_coding	PDCD6
ENSGALG00000013402	89281165	89346954	protein_coding	AHRR
ENSGALG00000013462	89613158	89644897	protein_coding	STX17
ENSGALG00000013568	89674440	89694916	protein_coding	NR4A3
ENSGALG00000028821	90052383	90077309	protein_coding	GLIPR2
ENSGALG00000013594	90091922	90150000	protein_coding	PARD6G
ENSGALG00000013605	90220685	90394975	protein_coding	LRRC16A
ENSGALG00000013657	90890703	90959306	protein_coding	ZNF236
ENSGALG00000013660	91127586	91184075	protein_coding	ZNF516
ENSGALG00000015112	103906763	104138860	protein_coding	ZNF521
ENSGALG00000015119	104380897	104423704	protein_coding	SS18
ENSGALG00000015122	104463654	104519187	protein_coding	TAF4B
ENSGALG00000015142	106423071	106443930	protein_coding	DSG2
ENSGALG00000015151	106483864	106507860	protein_coding	B4GALT6
ENSGALG00000015153	106560774	106595265	protein_coding	OPN5L1
ENSGALG00000015181	106747799	106844648	protein_coding	GAREM1
ENSGALG00000036969	106913658	106974273	protein_coding	KLHL14
ENSGALG00000015196	107222706	107350660	protein_coding	ASXL3
ENSGALG00000015198	107444685	107585379	protein_coding	NOL4
ENSGALG00000015211	107653915	107871854	protein_coding	DTNA
ENSGALG00000015215	107909067	107990806	protein_coding	MAPRE2
ENSGALG00000042469	108253971	108338935	protein_coding	PRKDC
ENSGALG00000015248	109104378	109432794	protein_coding	SNTG1
ENSGALG00000015254	109912486	110095605	protein_coding	ST18
ENSGALG00000033960	147757835	147961009	protein_coding	ADGRB1
ENSGALG00000008735	11489065	11507709	protein_coding	BFSP1
ENSGALG00000008734	11512295	11607100	protein_coding	PCSK2
ENSGALG00000009037	12782787	12862752	protein_coding	SPTLC3
ENSGALG00000009967	25325348	25411162	protein_coding	LRPPRC
ENSGALG00000036005	50653163	50738444	protein_coding	TIAM2
ENSGALG00000029011	63481716	63713128	protein_coding	SLC35F1
ENSGALG00000015001	65864380	65965590	protein_coding	LAMA4
ENSGALG00000015070	66952374	67018849	protein_coding	FIG4
ENSGALG00000015224	67019660	67075231	protein_coding	AK9
ENSGALG00000015237	67090619	67099687	protein_coding	PPIL6
ENSGALG00000015297	67450300	67533242	protein_coding	FOXO3
ENSGALG00000015303	67559787	67620535	protein_coding	LACE1
ENSGALG00000015308	67728234	67782328	protein_coding	SEC63
ENSGALG00000015434	70383444	70747010	protein_coding	GRIK2
ENSGALG00000016267	85916977	85953217	protein_coding	PHF3
ENSGALG00000016276	86406473	86714063	protein_coding	KHDRBS2
ENSGALG00000016289	87201225	87461978	protein_coding	DST
ENSGALG00000016293	87685181	87738505	protein_coding	BMP5
ENSGALG00000016299	88024634	88068395	protein_coding	FAM83B
ENSGALG00000016332	88911211	89032405	protein_coding	MCPH1
ENSGALG00000035230	90162525	90533217	protein_coding	CSMD1
ENSGALG00000031726	105024023	105028422	protein_coding	MAPRE3
ENSGALG00000016662	107785815	107811652	protein_coding	GATA4
ENSGALG00000016664	107812743	107816159	protein_coding	NEIL2
ENSGALG00000019846	107863811	107866429	protein_coding	AvBD11
ENSGALG00000019845	107891531	107894588	protein_coding	AvBD9
ENSGALG00000019844	107895577	107898246	protein_coding	AvBD8
ENSGALG00000022817	107900662	107902267	protein_coding	AvBD7
ENSGALG00000016669	107910925	107913428	protein_coding	AvBD2
ENSGALG00000016670	107919467	107922010	protein_coding	AvBD3
ENSGALG00000016676	108001150	108010607	protein_coding	MCM3
ENSGALG00000042136	108086835	108298578	protein_coding	PKHD1
ENSGALG00000016680	108690400	108715816	protein_coding	TFAP2B
ENSGALG00000019842	108736673	108786566	protein_coding	TFAP2D
ENSGALG00000016705	109538319	109811858	protein_coding	SUPT3H
ENSGALG00000040276	109770191	109917314	protein_coding	RUNX2
ENSGALG00000016707	110100695	110163451	protein_coding	CLIC5
ENSGALG00000029652	503169	547399	protein_coding	OPHN1
ENSGALG00000005930	2970093	3014546	protein_coding	PLS3
ENSGALG00000005957	3062274	3075508	protein_coding	SLC6A14
ENSGALG00000006886	8317080	8581041	protein_coding	DACH2
ENSGALG00000007902	12963772	12981841	protein_coding	ATP7A
ENSGALG00000007936	12987162	13001599	protein_coding	PGK1
ENSGALG00000007952	13029175	13067695	protein_coding	AMOT
ENSGALG00000007993	13283140	13356242	protein_coding	DCX
ENSGALG00000008076	13750565	13788735	protein_coding	TMEM164
ENSGALG00000008652	16618013	16621740	protein_coding	CXorf56
ENSGALG00000008682	16628241	16646654	protein_coding	SLC25A43
ENSGALG00000009568	24674468	24837683	protein_coding	SPOCK3
ENSGALG00000043555	38830535	38873394	protein_coding	NPNT
ENSGALG00000010885	45191555	45248570	protein_coding	BMP2K
ENSGALG00000036492	118310	171738	protein_coding	DAGLA
ENSGALG00000005415	7745139	7884786	protein_coding	TEAD1
ENSGALG00000005438	7919891	7948685	protein_coding	PARVA
ENSGALG00000005540	8028138	8078046	protein_coding	MICAL2
ENSGALG00000005569	8163486	8216191	protein_coding	USP47
ENSGALG00000005584	8411034	8518307	protein_coding	GALNT18
ENSGALG00000005618	8778424	8796646	protein_coding	CTR9
ENSGALG00000005716	8990150	9220219	protein_coding	SBF2
ENSGALG00000005807	9365314	9396636	protein_coding	IPO7
ENSGALG00000005815	9410536	9418217	protein_coding	TMEM41B
ENSGALG00000005840	9422736	9478597	protein_coding	DENND5A
ENSGALG00000005958	9747967	9778578	protein_coding	TRIM66
ENSGALG00000005986	10198620	10320514	protein_coding	TUB
ENSGALG00000006022	10409526	10417004	protein_coding	PSMA1
ENSGALG00000006035	10434605	10509846	protein_coding	PDE3B
ENSGALG00000006172	11859274	11923796	protein_coding	ABCC8
ENSGALG00000000296	27201732	27283175	protein_coding	PCNX1
ENSGALG00000037326	27302590	27346161	protein_coding	MAP3K9
ENSGALG00000017652	27380946	27407910	protein_coding	TTC9
ENSGALG00000029743	27427120	27435659	protein_coding	MED6
ENSGALG00000035537	27443274	27450430	protein_coding	SYNJ2BP
ENSGALG00000020449	27534217	27573025	protein_coding	COX16
ENSGALG00000009400	27618375	27715345	protein_coding	SLC8A3
ENSGALG00000009415	27718429	27835276	protein_coding	SMOC1
ENSGALG00000009916	34184092	34228758	protein_coding	SCFD1
ENSGALG00000010258	37973837	38033648	protein_coding	LTBP2
ENSGALG00000010340	38373626	38492125	protein_coding	TTLL5
ENSGALG00000010346	38502120	38518149	protein_coding	TGFB3
ENSGALG00000020415	38520058	38563636	protein_coding	IFT43
ENSGALG00000041775	38681505	38799468	protein_coding	ESRRB
ENSGALG00000010518	39613134	39992277	protein_coding	NRXN3
ENSGALG00000027255	40155940	40505519	protein_coding	NRXN3
ENSGALG00000010562	40711035	40805874	protein_coding	CEP128
ENSGALG00000010572	40811286	40858950	protein_coding	TSHR
ENSGALG00000010576	40868271	40894704	protein_coding	GTF2A1
ENSGALG00000010579	40913516	40968803	protein_coding	STON2
ENSGALG00000029996	49461085	49507757	protein_coding	PPP2R5C
ENSGALG00000011330	49511538	49554155	protein_coding	DYNC1H1
ENSGALG00000005857	17636489	17657686	protein_coding	ALOX5
ENSGALG00000005867	17666577	17751971	protein_coding	2008-03-01
ENSGALG00000005893	17763903	17784063	protein_coding	ZFAND4
ENSGALG00000005978	17985127	17999587	protein_coding	RBP3
ENSGALG00000005981	18011390	18014610	protein_coding	GDF2
ENSGALG00000005985	18019223	18032465	protein_coding	GDF10
ENSGALG00000006109	18235847	18278189	protein_coding	MAPK8
ENSGALG00000006174	18562592	18595001	protein_coding	VSTM4
ENSGALG00000030822	18692802	18707309	protein_coding	DRGX
ENSGALG00000006254	18735599	18779135	protein_coding	ERCC6
ENSGALG00000007820	22831879	22943782	protein_coding	BTRC
ENSGALG00000009502	31045102	31115203	protein_coding	ATE1
ENSGALG00000031112	470717	578692	protein_coding	COL5A2
ENSGALG00000035584	578995	896831	protein_coding	COL3A1
ENSGALG00000002750	2252338	2303003	protein_coding	NCKAP1
ENSGALG00000002763	2312660	2328060	protein_coding	FRZB
ENSGALG00000002891	2747214	2760913	protein_coding	ACADL
ENSGALG00000002921	2801672	2817362	protein_coding	LANCL1
ENSGALG00000002944	2817507	2918510	protein_coding	CPS1
ENSGALG00000003136	3645916	3763784	protein_coding	IKZF2
ENSGALG00000007958	10009681	10029718	protein_coding	GTF3C3
ENSGALG00000008590	12624638	12628825	protein_coding	EEF1B2
ENSGALG00000008621	12719089	12797247	protein_coding	NRP2
ENSGALG00000008669	13495614	13507829	protein_coding	CD28
ENSGALG00000008714	13652565	13706800	protein_coding	ABI2
ENSGALG00000009293	16782707	16862730	protein_coding	CHN1
ENSGALG00000009301	16865856	16875595	protein_coding	CHRNA1
ENSGALG00000036441	16881232	16929088	protein_coding	WIPF1
ENSGALG00000014209	16944994	16968285	protein_coding	GPR155
ENSGALG00000031796	17146429	17176689	protein_coding	SP3
ENSGALG00000040833	17400290	17406361	protein_coding	CDCA7
ENSGALG00000043694	17506100	17667800	protein_coding	RAPGEF4
ENSGALG00000034007	17799837	17838429	protein_coding	ITGA6
ENSGALG00000009525	17979542	17997855	protein_coding	HAT1
ENSGALG00000009545	17998010	18044455	protein_coding	SLC25A12
ENSGALG00000009551	18047049	18071958	protein_coding	DYNC1I2
ENSGALG00000009564	18131243	18146980	protein_coding	METTL8
ENSGALG00000009569	18156880	18244068	protein_coding	TLK1
ENSGALG00000009602	18424887	18536636	protein_coding	MYO3B
ENSGALG00000009839	18713102	18729536	protein_coding	PPIG
ENSGALG00000010858	18831986	18938041	protein_coding	LRP2
ENSGALG00000010902	19039829	19149307	protein_coding	CERS6
ENSGALG00000010930	19192558	19263800	protein_coding	STK39
ENSGALG00000011068	20140771	20213740	protein_coding	COBLL1
ENSGALG00000020703	20231963	20298979	protein_coding	GRB14
ENSGALG00000038543	21044195	21149299	protein_coding	KCNH7
ENSGALG00000041192	21157246	21184178	protein_coding	IFIH1
ENSGALG00000011099	21188928	21226178	protein_coding	FAP
ENSGALG00000011104	21234151	21245324	protein_coding	GCG
ENSGALG00000042452	21251160	21289953	protein_coding	DPP4
ENSGALG00000011472	23457913	23460537	protein_coding	RPL37A
ENSGALG00000011630	25930783	26109391	protein_coding	GLI2
ENSGALG00000011686	26700264	26882259	protein_coding	SEMA5B
ENSGALG00000012207	30610000	30632948	protein_coding	CCNT2
ENSGALG00000039327	992070	1140063	protein_coding	VAV3
ENSGALG00000002090	1308937	1333215	protein_coding	GPSM2
ENSGALG00000002106	1330224	1344472	protein_coding	CLCC1
ENSGALG00000026810	3606473	3611372	protein_coding	RGS13
ENSGALG00000032278	3720750	3789997	protein_coding	ATF6
ENSGALG00000029245	3843470	3844574	protein_coding	C1orf111
ENSGALG00000025896	12223292	12251722	protein_coding	PLPPR4
ENSGALG00000004966	8727389	8844775	protein_coding	NYAP2
ENSGALG00000002958	9938711	10044440	protein_coding	DNER
ENSGALG00000002612	10631746	10674055	protein_coding	U2SURP
ENSGALG00000002374	10731068	10904722	protein_coding	SLC9A9
ENSGALG00000006783	11509334	11558301	protein_coding	PLOD2
ENSGALG00000009537	22099920	22180778	protein_coding	PPM1L
ENSGALG00000009549	22212627	22235709	protein_coding	KPNA4
ENSGALG00000023571	22240453	22247776	protein_coding	TRIM59
ENSGALG00000009553	22249790	22281434	protein_coding	SMC4
ENSGALG00000009559	22283868	22328871	protein_coding	IFT80
ENSGALG00000039468	22370706	22384584	protein_coding	SCHIP1
ENSGALG00000009593	22510000	22520540	protein_coding	MFSD1
ENSGALG00000009594	22539912	22550592	protein_coding	RARRES1
ENSGALG00000009634	22550001	22568375	protein_coding	GFM1
ENSGALG00000009651	22554296	22558789	protein_coding	LXN
ENSGALG00000009654	22568320	22583670	protein_coding	MLF1
ENSGALG00000009669	22593316	22706455	protein_coding	RSRC1
ENSGALG00000009682	22805637	22856828	protein_coding	VEPH1
ENSGALG00000028284	22816706	22822292	protein_coding	PTX3
ENSGALG00000010256	22949726	22969414	protein_coding	TIPARP
ENSGALG00000010269	22988102	23016472	protein_coding	KCNAB1
ENSGALG00000010284	23031518	23052770	protein_coding	GMPS
ENSGALG00000010302	23053718	23062957	protein_coding	SLC33A1
ENSGALG00000010312	23080040	23133003	protein_coding	PLCH1
ENSGALG00000010331	23162941	23198332	protein_coding	MME
ENSGALG00000010337	23262167	23283365	protein_coding	GPR149
ENSGALG00000043082	23286957	23303895	protein_coding	DHX36
ENSGALG00000010352	23309859	23353078	protein_coding	ARHGEF26
ENSGALG00000004087	6291443	6524226	protein_coding	THSD4
ENSGALG00000004096	6597145	6637179	protein_coding	CHRNA7
ENSGALG00000004103	6654750	6665773	protein_coding	FAM81A
ENSGALG00000004150	6672861	6750075	protein_coding	MYO1E
ENSGALG00000004161	6752260	6759677	protein_coding	CCNB2
ENSGALG00000004171	6760760	6811000	protein_coding	RNF111
ENSGALG00000035935	8129598	8287922	protein_coding	UNC13C
ENSGALG00000004545	8304412	8398284	protein_coding	WDR72
ENSGALG00000038618	8640075	8652609	protein_coding	ONECUT1
ENSGALG00000042839	8687069	8718926	protein_coding	FAM214A
ENSGALG00000031987	8734575	8826134	protein_coding	MYO5A
ENSGALG00000030120	10716285	10719049	protein_coding	ITGB1BP3
ENSGALG00000031348	10733680	10761449	protein_coding	SPPL2A
ENSGALG00000023451	10771190	10824262	protein_coding	TRPM7
ENSGALG00000023440	10854224	10873634	protein_coding	GABPB1
ENSGALG00000006002	11085565	11097261	protein_coding	WHAMM
ENSGALG00000007012	16471589	16478235	protein_coding	ARRDC4
ENSGALG00000038688	17119378	17280787	protein_coding	ADAMTS17
ENSGALG00000001817	1167098	1199514	protein_coding	CTCF
ENSGALG00000021442	1199475	1217413	protein_coding	CARMIL2
ENSGALG00000002091	1263535	1277515	protein_coding	ZDHHC1
ENSGALG00000002301	1472262	1526040	protein_coding	CNOT1
ENSGALG00000003891	6819994	7018204	protein_coding	ZNF423
ENSGALG00000003942	7500731	7540487	protein_coding	LONP2
ENSGALG00000004004	7629815	7701347	protein_coding	PHKB
ENSGALG00000004049	7701484	7916741	protein_coding	ITFG1
ENSGALG00000004071	7779861	7806013	protein_coding	NETO2
ENSGALG00000004115	7836916	7847795	protein_coding	DNAJA2
ENSGALG00000021225	7850347	7856535	protein_coding	CDCA9
ENSGALG00000033338	7859581	7880632	protein_coding	GPT2
ENSGALG00000004334	7910949	8059103	protein_coding	MYLK3
ENSGALG00000004375	7949456	7976331	protein_coding	VPS35
ENSGALG00000004444	7987726	8002145	protein_coding	SHCBP1
ENSGALG00000004648	9991611	9995152	protein_coding	PDCD5
ENSGALG00000004671	9998400	10038995	protein_coding	ANKRD27
ENSGALG00000004839	10156095	10276444	protein_coding	GPATCH1
ENSGALG00000004853	10195971	10217994	protein_coding	LRP3
ENSGALG00000004729	10226274	10258509	protein_coding	SLC7A10
ENSGALG00000004903	10629242	10799049	protein_coding	CHST8
ENSGALG00000005347	13995378	14063388	protein_coding	ADAMTS18
ENSGALG00000002863	9079518	9134685	protein_coding	ERGIC1
ENSGALG00000004420	3530847	3884236	protein_coding	SDK1
ENSGALG00000036552	4391619	4396704	protein_coding	PDAP1
ENSGALG00000033001	4414437	4415527	protein_coding	ATP5J2
ENSGALG00000004721	4461703	4462992	protein_coding	KCNJ12
ENSGALG00000041285	4510613	4536085	protein_coding	MAP2K3
ENSGALG00000024122	4680386	4683518	protein_coding	TNFRSF13B
ENSGALG00000004798	4691169	4749364	protein_coding	MPRIP
ENSGALG00000004834	4767396	4781731	protein_coding	COPS3
ENSGALG00000004875	4818942	4856344	protein_coding	PEMT
ENSGALG00000004888	4926676	4933844	protein_coding	RAI1
ENSGALG00000027188	4936539	4946817	protein_coding	SREBF1
ENSGALG00000004902	4948185	4999287	protein_coding	TOM1L2
ENSGALG00000004916	5000566	5014849	protein_coding	DRC3
ENSGALG00000004953	5030233	5038727	protein_coding	DRG2
ENSGALG00000014408	5083778	5094261	protein_coding	LLGL1
ENSGALG00000004997	5095977	5104206	protein_coding	FLII
ENSGALG00000005028	5109954	5121859	protein_coding	TOP3A
ENSGALG00000024082	5122026	5127232	protein_coding	SMCR8
ENSGALG00000005064	5147451	5162079	protein_coding	PRPSAP2
ENSGALG00000005083	5163793	5192508	protein_coding	SLC5A10
ENSGALG00000005087	5172989	5184911	protein_coding	FAM83G
ENSGALG00000035919	5208518	5246954	protein_coding	EPN2
ENSGALG00000005215	5264613	5339317	protein_coding	CACNA1H
ENSGALG00000001652	711033	740520	protein_coding	SEPT2L
ENSGALG00000041182	931178	938903	protein_coding	TBX1
ENSGALG00000001925	943694	984275	protein_coding	GNB1L
ENSGALG00000001988	1006748	1038156	protein_coding	TXNRD2
ENSGALG00000002024	1048379	1057055	protein_coding	COMT
ENSGALG00000043373	1064142	1189296	protein_coding	ARVCF
ENSGALG00000002056	1269478	1286149	protein_coding	TANGO2
ENSGALG00000033126	1294032	1304354	protein_coding	DGCR8
ENSGALG00000002671	3525979	3717176	protein_coding	TMEM132D
ENSGALG00000002679	3736274	3781857	protein_coding	GLT1D1
ENSGALG00000002714	3832161	4010395	protein_coding	TMEM132C
ENSGALG00000002742	4292353	4478144	protein_coding	TMEM132B
ENSGALG00000002899	4478299	4515607	protein_coding	AACS
ENSGALG00000002964	4523964	4558143	protein_coding	DHX37
ENSGALG00000003120	4635075	4766293	protein_coding	NCOR2
ENSGALG00000003146	4884285	4896278	protein_coding	CCDC92
ENSGALG00000043806	4902090	4954747	protein_coding	DNAH10
ENSGALG00000003194	4955473	4970589	protein_coding	ATP6V0A2
ENSGALG00000023683	4970847	4979321	protein_coding	TCTN2
ENSGALG00000023682	4979447	4984378	protein_coding	GTF2H3
ENSGALG00000003259	4984384	4988102	protein_coding	EIF2B1
ENSGALG00000003298	4988119	4994687	protein_coding	DDX55
ENSGALG00000003314	5010026	5020830	protein_coding	RILPL1
ENSGALG00000003325	5032733	5039363	protein_coding	KMT5A
ENSGALG00000003392	5043164	5072326	protein_coding	SBNO1
ENSGALG00000034919	5081945	5097271	protein_coding	CDK2AP1
ENSGALG00000003419	5102375	5123800	protein_coding	MPHOSPH9
ENSGALG00000003736	5254763	5265560	protein_coding	ABCB9
ENSGALG00000003743	5272665	5282778	protein_coding	VPS37B
ENSGALG00000031511	5289267	5303607	protein_coding	HIP1R
ENSGALG00000004818	6428446	6441550	protein_coding	RPL6
ENSGALG00000004821	6441766	6463211	protein_coding	PTPN11
ENSGALG00000008859	1957160	1961688	protein_coding	WDR31
ENSGALG00000007121	3107319	3120945	protein_coding	TNFSF8
ENSGALG00000039990	3145480	3214636	protein_coding	TNC
ENSGALG00000007079	3545578	3713843	protein_coding	PAPPA
ENSGALG00000001163	1725865	1763503	protein_coding	NDEL1
ENSGALG00000001183	1762822	1855756	protein_coding	MYH10
ENSGALG00000026167	2023339	2072419	protein_coding	PIK3R5
ENSGALG00000003227	6382936	6470026	protein_coding	RAB11FIP4
ENSGALG00000003260	6643044	6652817	protein_coding	UTP6
ENSGALG00000003294	6696138	6712562	protein_coding	ATAD5
ENSGALG00000003319	6713489	6719964	protein_coding	ADAP2
ENSGALG00000003426	6752226	6795369	protein_coding	RHBDL3
ENSGALG00000005160	7319453	7375427	protein_coding	VMP1
ENSGALG00000005420	8421269	8462726	protein_coding	AATF
ENSGALG00000005439	8467524	8567212	protein_coding	ACACA
ENSGALG00000005102	7546069	7840288	protein_coding	CDH4
ENSGALG00000006738	10535101	10540894	protein_coding	CDK5RAP1
ENSGALG00000023906	2669898	2671465	protein_coding	RNF223
ENSGALG00000001366	4917508	4923271	protein_coding	CASP9
ENSGALG00000001639	3552052	3564494	protein_coding	MTF1
ENSGALG00000006567	3140328	3192167	protein_coding	UBASH3B
ENSGALG00000042360	3868816	3890585	protein_coding	TRIM29
ENSGALG00000039196	4031766	4073048	protein_coding	NECTIN1
ENSGALG00000006818	4346754	4388918	protein_coding	KMT2A
ENSGALG00000031134	4395941	4410290	protein_coding	UBE4A
ENSGALG00000033064	5551128	5564568	protein_coding	DDX6
ENSGALG00000007675	5567223	5572244	protein_coding	CXCR5
ENSGALG00000007685	5578946	5589603	protein_coding	BCL9L
ENSGALG00000007699	5634320	5636087	protein_coding	RPS25
ENSGALG00000007839	5780707	5862536	protein_coding	NCAM1
ENSGALG00000000692	2156419	2171476	protein_coding	CDK18
ENSGALG00000001109	1212097	1223346	protein_coding	GTSF1
ENSGALG00000001107	1231001	1242818	protein_coding	GOSR2
ENSGALG00000001079	1291171	1312214	protein_coding	WNT3
ENSGALG00000000674	1585859	1658806	protein_coding	MYO1D
ENSGALG00000041556	1679275	1709692	protein_coding	GPATCH8
ENSGALG00000000201	1757583	1772756	protein_coding	PLEKHM1
ENSGALG00000000243	1782741	1787570	protein_coding	RDM1
ENSGALG00000000251	1793526	1797961	protein_coding	CD79B
ENSGALG00000034427	1801386	1824248	protein_coding	SCN4A
ENSGALG00000000367	1939764	2017578	protein_coding	ASIC2
ENSGALG00000000498	2830975	2847223	protein_coding	ACE
ENSGALG00000001962	2817697	2846212	protein_coding	PTBP1
