# Supplementary material for: Identification of Age-Specific and Common Key Regulatory Mechanisms Governing Eggshell Strength in Chicken Using Random Forests
Source: Genes (Basel). 2020 Apr 24;11(4):464. doi: 10.3390/genes11040464 (PMC7230204; doi:10.3390/genes11040464)
Supplement: Supplementary file 1 [file genes-11-00464-s001.zip › supplementary_files/Suppl_TableS3_GeneSetAnalysis.xlsx]

## Sheet: MolecularFunctions_ESS1
GO term	Level	Ontology	GO title	Number of hits	Adjusted P-value	Genes	Gene names
GO:0005515	3	molecular function	protein binding	281	0.0000000510857861996774	["ENSG00000006071","ENSG00000006432","ENSG00000007312","ENSG00000008196","ENSG00000008197","ENSG00000009335","ENSG00000011304","ENSG00000012779","ENSG00000021645","ENSG00000021826","ENSG00000025796","ENSG00000030419","ENSG00000034152","ENSG00000041982","E	["AACS","ABCB9","ABCC8","ABI2","ACE","ADAP2","AHRR","ALOX5","AMOT","ANKRD27","ARVCF","ASIC2","ATE1","ATF6","ATP6AP2","ATP6V0A2","ATP6V1E1","ATP7A","BCL2L13","BCL9L","BEND7","BFSP1","BMP5","BRWD1","BTBD11","BTRC","CACNA1H","CAMK1D","CARMIL2","CASK","CASP9"
GO:0005488	2	molecular function	binding	331	0.000000197102835206832	["ENSG00000006071","ENSG00000006432","ENSG00000007312","ENSG00000008196","ENSG00000008197","ENSG00000009335","ENSG00000011304","ENSG00000012779","ENSG00000013503","ENSG00000021645","ENSG00000021826","ENSG00000025796","ENSG00000030419","ENSG00000034152","E	["AACS","ABCB9","ABCC8","ABI2","ACADL","ACE","ADAMTS17","ADAMTS18","ADAP2","AHRR","AK9","ALOX5","AMOT","ANKRD27","ARVCF","ASIC2","ASXL3","ATAD5","ATE1","ATF6","ATP6AP2","ATP6V0A2","ATP6V1E1","ATP7A","B4GALT6","BCL2L13","BCL9L","BEND7","BFSP1","BMP2K","BMP
GO:0003674	1	molecular function	molecular_function	376	0.0000493778928993909	["ENSG00000006071","ENSG00000006432","ENSG00000007312","ENSG00000007314","ENSG00000008196","ENSG00000008197","ENSG00000009335","ENSG00000011304","ENSG00000012779","ENSG00000013503","ENSG00000021645","ENSG00000021826","ENSG00000025796","ENSG00000030419","E	["AACS","ABCB9","ABCC8","ABI2","ACADL","ACE","ADAMTS17","ADAMTS18","ADAP2","ADGRB1","AGPAT3","AHRR","AK9","ALOX5","AMOT","ANKRD27","ARHGEF26","ARRDC4","ARVCF","ASIC2","ASXL3","ATAD5","ATE1","ATF6","ATP6AP2","ATP6V0A2","ATP6V1E1","ATP7A","B4GALT6","BCL2L13
GO:0043167	3	molecular function	ion binding	155	0.00492573481855037	["ENSG00000006071","ENSG00000006432","ENSG00000012779","ENSG00000013503","ENSG00000021645","ENSG00000021826","ENSG00000030419","ENSG00000034152","ENSG00000046604","ENSG00000065328","ENSG00000069345","ENSG00000071909","ENSG00000072657","ENSG00000073614","E	["AACS","ABCB9","ABCC8","ACADL","ACE","ADAMTS17","ADAMTS18","ADAP2","AK9","ALOX5","ASXL3","ATAD5","ATP7A","B4GALT6","BMP2K","CACNA1H","CAMK1D","CASK","CDH4","CDK18","CDK5RAP1","CHN1","CHRNA1","CHRNA7","COL1A2","COL3A1","COL5A2","COMT","CPS1","CTCF","DAGLA
GO:0000146	9	molecular function	microfilament motor activity	5	0.00492573481855037	["ENSG00000071909","ENSG00000133026","ENSG00000157483","ENSG00000176658","ENSG00000197535"]	["MYH10","MYO1D","MYO1E","MYO3B","MYO5A"]
GO:0005070	5	molecular function	SH3/SH2 adaptor activity	7	0.005102823449314636	["ENSG00000112232","ENSG00000115290","ENSG00000128656","ENSG00000134215","ENSG00000178562","ENSG00000179295","ENSG00000185437"]	["CD28","CHN1","GRB14","KHDRBS2","PTPN11","SH3BGR","VAV3"]
GO:0003779	5	molecular function	actin binding	20	0.00689541616565122	["ENSG00000071909","ENSG00000079482","ENSG00000082438","ENSG00000092439","ENSG00000102024","ENSG00000115935","ENSG00000130787","ENSG00000133026","ENSG00000133030","ENSG00000133816","ENSG00000138095","ENSG00000147481","ENSG00000151914","ENSG00000156232","E	["ACE","COBLL1","DST","FLII","HIP1R","LRPPRC","MICAL2","MPRIP","MYH10","MYO1D","MYO1E","MYO3B","MYO5A","OPHN1","PARVA","PLS3","SNTG1","TRPM7","WHAMM","WIPF1"]
GO:0032559	6	molecular function	adenyl ribonucleotide binding	49	0.01471052016052348	["ENSG00000006071","ENSG00000006432","ENSG00000021826","ENSG00000034152","ENSG00000069345","ENSG00000071909","ENSG00000074590","ENSG00000080224","ENSG00000081760","ENSG00000086475","ENSG00000091428","ENSG00000092439","ENSG00000102144","ENSG00000102910","E	["AACS","ABCB9","ABCC8","AK9","ATAD5","ATP7A","BMP2K","CAMK1D","CASK","CDK18","CPS1","DDX3X","DDX55","DDX6","DHX36","DHX37","DNAH10","DNAJA2","DYNC1H1","DYRK1A","EPHA6","ERCC6","GMPS","HLCS","IFIH1","LONP2","MAP2K3","MAP3K9","MAPK8","MCM3","MYH10","MYLK3"
GO:0030554	6	molecular function	adenyl nucleotide binding	49	0.015089417590028926	["ENSG00000006071","ENSG00000006432","ENSG00000021826","ENSG00000034152","ENSG00000069345","ENSG00000071909","ENSG00000074590","ENSG00000080224","ENSG00000081760","ENSG00000086475","ENSG00000091428","ENSG00000092439","ENSG00000102144","ENSG00000102910","E	["AACS","ABCB9","ABCC8","AK9","ATAD5","ATP7A","BMP2K","CAMK1D","CASK","CDK18","CPS1","DDX3X","DDX55","DDX6","DHX36","DHX37","DNAH10","DNAJA2","DYNC1H1","DYRK1A","EPHA6","ERCC6","GMPS","HLCS","IFIH1","LONP2","MAP2K3","MAP3K9","MAPK8","MCM3","MYH10","MYLK3"
GO:0044877	3	molecular function	macromolecular complex binding	50	0.015389024172895796	["ENSG00000008196","ENSG00000021826","ENSG00000061676","ENSG00000072310","ENSG00000073614","ENSG00000074047","ENSG00000077279","ENSG00000077380","ENSG00000078098","ENSG00000081479","ENSG00000084764","ENSG00000091409","ENSG00000091428","ENSG00000101391","E	["ABI2","CASK","CDK5RAP1","CHAF1B","COL3A1","CPS1","CTCF","CTR9","DCX","DDX3X","DPP4","DST","DYNC1I2","ERCC6","EXOC4","FAP","FOXO3","GATA4","GLI2","IFIH1","ITGA6","KDM5A","KMT2A","LRP2","LRPPRC","MAPRE2","MAPRE3","MKRN1","MYH10","MYO1D","MYO1E","MYO5A","N
GO:0004683	8	molecular function	calmodulin-dependent protein kinase activity	5	0.015389024172895796	["ENSG00000077279","ENSG00000102893","ENSG00000140795","ENSG00000147044","ENSG00000183049"]	["CAMK1D","CASK","DCX","MYLK3","PHKB"]
GO:0005524	6	molecular function	ATP binding	47	0.020496999992688884	["ENSG00000006071","ENSG00000006432","ENSG00000021826","ENSG00000034152","ENSG00000069345","ENSG00000071909","ENSG00000074590","ENSG00000080224","ENSG00000081760","ENSG00000086475","ENSG00000092439","ENSG00000102144","ENSG00000102910","ENSG00000107643","E	["AACS","ABCB9","ABCC8","AK9","ATAD5","ATP7A","BMP2K","CAMK1D","CASK","CDK18","CPS1","DDX3X","DDX55","DDX6","DHX36","DHX37","DNAH10","DNAJA2","DYNC1H1","DYRK1A","EPHA6","ERCC6","GMPS","HLCS","IFIH1","LONP2","MAP2K3","MAP3K9","MAPK8","MCM3","MYH10","MYLK3"
GO:0032403	4	molecular function	protein complex binding	36	0.021673792211218183	["ENSG00000021826","ENSG00000061676","ENSG00000072310","ENSG00000077279","ENSG00000077380","ENSG00000078098","ENSG00000081479","ENSG00000084764","ENSG00000091409","ENSG00000091428","ENSG00000101391","ENSG00000125851","ENSG00000127324","ENSG00000131558","E	["ABI2","CASK","CDK5RAP1","COL3A1","CPS1","CTR9","DCX","DPP4","DST","DYNC1I2","ERCC6","EXOC4","FAP","ITGA6","LRP2","LRPPRC","MAPRE2","MAPRE3","MYH10","MYO1D","MYO1E","MYO5A","NCKAP1","NCOR2","NDEL1","NEIL2","NPNT","PCSK2","PIK3R5","PSMG1","PTPN11","RAPGEF
GO:0042623	9	molecular function	ATPase activity, coupled	16	0.022427267995253224	["ENSG00000006071","ENSG00000102910","ENSG00000110367","ENSG00000111358","ENSG00000111364","ENSG00000131100","ENSG00000133026","ENSG00000150967","ENSG00000150990","ENSG00000157483","ENSG00000165240","ENSG00000174953","ENSG00000176658","ENSG00000185344","E	["ABCB9","ABCC8","ATP6V0A2","ATP6V1E1","ATP7A","DDX3X","DDX55","DDX6","DHX36","DHX37","ERCC6","GTF2H3","LONP2","MYH10","MYO1D","MYO1E"]
GO:0035591	4	molecular function	signaling adaptor activity	7	0.022959337429533547	["ENSG00000112232","ENSG00000115290","ENSG00000128656","ENSG00000134215","ENSG00000178562","ENSG00000179295","ENSG00000185437"]	["CD28","CHN1","GRB14","KHDRBS2","PTPN11","SH3BGR","VAV3"]
GO:0008092	4	molecular function	cytoskeletal protein binding	30	0.03315919341803566	["ENSG00000071909","ENSG00000077279","ENSG00000079482","ENSG00000082438","ENSG00000084764","ENSG00000091129","ENSG00000092439","ENSG00000102024","ENSG00000105185","ENSG00000115935","ENSG00000130787","ENSG00000133026","ENSG00000133030","ENSG00000133816","E	["ABI2","ACE","COBLL1","DCX","DST","DYRK1A","FLII","HIP1R","LRPPRC","MAPRE2","MAPRE3","MICAL2","MPRIP","MYH10","MYO1D","MYO1E","MYO3B","MYO5A","NCAM1","NDEL1","NEIL2","NRCAM","OPHN1","PARVA","PDCD5","PLS3","SNTG1","TRPM7","WHAMM","WIPF1"]
GO:0030674	4	molecular function	protein binding, bridging	10	0.033610328381680016	["ENSG00000112232","ENSG00000115290","ENSG00000128656","ENSG00000134215","ENSG00000138443","ENSG00000164692","ENSG00000178562","ENSG00000179295","ENSG00000184060","ENSG00000185437"]	["ABI2","ADAP2","CD28","CHN1","COL1A2","GRB14","KHDRBS2","PTPN11","SH3BGR","VAV3"]
GO:0004175	6	molecular function	endopeptidase activity	19	0.033874023493363464	["ENSG00000021826","ENSG00000078098","ENSG00000102910","ENSG00000125851","ENSG00000129084","ENSG00000132906","ENSG00000138600","ENSG00000140470","ENSG00000140873","ENSG00000141314","ENSG00000159640","ENSG00000170242","ENSG00000176040","ENSG00000182220","E	["ACE","ADAMTS17","ADAMTS18","ATP6AP2","CASP9","CPS1","DPP4","FAP","LONP2","MME","PAPPA","PCSK2","PDCD6","PSMA1","RHBDL3","SPPL2A","THSD4","TMPRSS7","USP47"]
GO:0048407	5	molecular function	platelet-derived growth factor binding	3	0.033874023493363464	["ENSG00000106244","ENSG00000164692","ENSG00000168542"]	["COL1A2","COL3A1","PDAP1"]
GO:0043168	4	molecular function	anion binding	74	0.03925414349857408	["ENSG00000006071","ENSG00000006432","ENSG00000021826","ENSG00000034152","ENSG00000069345","ENSG00000071909","ENSG00000074590","ENSG00000079257","ENSG00000079482","ENSG00000080224","ENSG00000081760","ENSG00000086475","ENSG00000091428","ENSG00000092439","E	["AACS","ABCB9","ABCC8","ACADL","ACE","ADAP2","AK9","ATAD5","ATP7A","BMP2K","CAMK1D","CASK","CDK18","CPS1","DDX3X","DDX55","DDX6","DHX36","DHX37","DNAH10","DNAJA2","DRG2","DYNC1H1","DYRK1A","EIF2B1","EPHA6","ERCC6","GFM1","GMPS","GPT2","HIP1R","HLCS","IFI
GO:0046983	4	molecular function	protein dimerization activity	40	0.041461487613591905	["ENSG00000006432","ENSG00000008196","ENSG00000030419","ENSG00000063438","ENSG00000072310","ENSG00000078098","ENSG00000086475","ENSG00000104064","ENSG00000110400","ENSG00000112232","ENSG00000113810","ENSG00000118058","ENSG00000118217","ENSG00000119699","E	["ABCB9","AHRR","ATF6","BTBD11","BTRC","CD28","CHRNA7","DGCR8","DPP4","DST","FAP","FOXP2","GABPB1","GLIPR2","GRIK2","GTF2A1","HLCS","IKZF2","KHDRBS2","KMT2A","MAP3K9","MYO5A","NECTIN1","PDCD6","RAB11FIP4","RUNX1","SBF2","SCHIP1","SEPHS1","SIM2","SMC4","SP
GO:0060090	3	molecular function	binding, bridging	11	0.04439827122564546	["ENSG00000112232","ENSG00000115290","ENSG00000128656","ENSG00000134215","ENSG00000138443","ENSG00000164692","ENSG00000178562","ENSG00000179295","ENSG00000184060","ENSG00000185437","ENSG00000249915"]	["ABI2","ADAP2","CD28","CHN1","COL1A2","GRB14","KHDRBS2","PDCD6","PTPN11","SH3BGR","VAV3"]
GO:0001565	5	molecular function	phorbol ester receptor activity	2	0.045465569281494596	["ENSG00000128656","ENSG00000137766"]	["CHN1","UNC13C"]
GO:0019899	4	molecular function	enzyme binding	51	0.04585586755282728	["ENSG00000034152","ENSG00000061676","ENSG00000072310","ENSG00000077279","ENSG00000078098","ENSG00000082258","ENSG00000091428","ENSG00000101391","ENSG00000102910","ENSG00000105186","ENSG00000106554","ENSG00000107643","ENSG00000111328","ENSG00000118217","E	["ABI2","ACE","ANKRD27","ATF6","ATP6AP2","ATP6V0A2","ATP6V1E1","CASP9","CCNT2","CD28","CDK2AP1","CDK5RAP1","CHCHD3","CHRNA7","CTR9","DCX","DENND5A","DHX36","DPP4","EXOC4","FAP","FOXO3","GATA4","GMPS","GRIK2","HLCS","IPO7","LLGL1","LONP2","LRPPRC","MAP2K3"
GO:0017016	7	molecular function	Ras GTPase binding	12	0.04861961176780045	["ENSG00000061676","ENSG00000091428","ENSG00000105186","ENSG00000123240","ENSG00000131242","ENSG00000131558","ENSG00000131899","ENSG00000138443","ENSG00000156232","ENSG00000184014","ENSG00000197535","ENSG00000205339"]	["ABI2","ANKRD27","DENND5A","EXOC4","IPO7","LLGL1","MYO5A","NCKAP1","OPTN","RAB11FIP4","RAPGEF4","WHAMM"]
GO:0016887	8	molecular function	ATPase activity	18	0.05682482298269477	["ENSG00000006071","ENSG00000102910","ENSG00000110367","ENSG00000111358","ENSG00000111364","ENSG00000131100","ENSG00000133026","ENSG00000150967","ENSG00000150990","ENSG00000157483","ENSG00000165240","ENSG00000174953","ENSG00000176658","ENSG00000185344","E	["ABCB9","ABCC8","ATP6V0A2","ATP6V1E1","ATP7A","DDX3X","DDX55","DDX6","DHX36","DHX37","DNAH10","DYNC1H1","ERCC6","GTF2H3","LONP2","MYH10","MYO1D","MYO1E"]
GO:0004674	7	molecular function	protein serine/threonine kinase activity	18	0.05847708561867071	["ENSG00000006432","ENSG00000034152","ENSG00000071909","ENSG00000074590","ENSG00000077279","ENSG00000092439","ENSG00000102893","ENSG00000107643","ENSG00000111358","ENSG00000117266","ENSG00000138756","ENSG00000140795","ENSG00000147044","ENSG00000157540","E	["BMP2K","CAMK1D","CASK","CDK18","DCX","DYRK1A","GTF2H3","MAP2K3","MAP3K9","MAPK8","MYLK3","MYO3B","NUAK1","PHKB","PRKDC","STK39","TLK1","TRPM7"]
GO:0003713	5	molecular function	transcription coactivator activity	14	0.05872827955593424	["ENSG00000008196","ENSG00000073614","ENSG00000108379","ENSG00000118217","ENSG00000119715","ENSG00000133997","ENSG00000136574","ENSG00000141380","ENSG00000147044","ENSG00000165417","ENSG00000180182","ENSG00000186174","ENSG00000188786","ENSG00000196284"]	["ATF6","BCL9L","CASK","ESRRB","GATA4","GTF2A1","KDM5A","MED14","MED6","MTF1","SS18","SUPT3H","TFAP2B","WNT3"]
GO:0032555	5	molecular function	purine ribonucleotide binding	53	0.059800291206177664	["ENSG00000006071","ENSG00000006432","ENSG00000021826","ENSG00000034152","ENSG00000069345","ENSG00000071909","ENSG00000074590","ENSG00000080224","ENSG00000081760","ENSG00000086475","ENSG00000091428","ENSG00000092439","ENSG00000102144","ENSG00000102910","E	["AACS","ABCB9","ABCC8","AK9","ATAD5","ATP7A","BMP2K","CAMK1D","CASK","CDK18","CPS1","DDX3X","DDX55","DDX6","DHX36","DHX37","DNAH10","DNAJA2","DRG2","DYNC1H1","DYRK1A","EIF2B1","EPHA6","ERCC6","GFM1","GMPS","HLCS","IFIH1","LONP2","MAP2K3","MAP3K9","MAPK8"
GO:0017076	5	molecular function	purine nucleotide binding	53	0.06373424246950775	["ENSG00000006071","ENSG00000006432","ENSG00000021826","ENSG00000034152","ENSG00000069345","ENSG00000071909","ENSG00000074590","ENSG00000080224","ENSG00000081760","ENSG00000086475","ENSG00000091428","ENSG00000092439","ENSG00000102144","ENSG00000102910","E	["AACS","ABCB9","ABCC8","AK9","ATAD5","ATP7A","BMP2K","CAMK1D","CASK","CDK18","CPS1","DDX3X","DDX55","DDX6","DHX36","DHX37","DNAH10","DNAJA2","DRG2","DYNC1H1","DYRK1A","EIF2B1","EPHA6","ERCC6","GFM1","GMPS","HLCS","IFIH1","LONP2","MAP2K3","MAP3K9","MAPK8"
GO:0032549	5	molecular function	ribonucleoside binding	52	0.06444205802272444	["ENSG00000006071","ENSG00000006432","ENSG00000013503","ENSG00000021826","ENSG00000034152","ENSG00000069345","ENSG00000071909","ENSG00000074590","ENSG00000080224","ENSG00000081760","ENSG00000086475","ENSG00000092439","ENSG00000102144","ENSG00000102910","E	["AACS","ABCB9","ABCC8","AK9","ATAD5","ATP7A","BMP2K","CAMK1D","CASK","CDK18","CPS1","DDX3X","DDX55","DDX6","DHX36","DHX37","DNAH10","DNAJA2","DRG2","DYNC1H1","DYRK1A","EIF2B1","EPHA6","ERCC6","GFM1","GMPS","HLCS","IFIH1","LONP2","MAP2K3","MAP3K9","MAPK8"
GO:0032553	4	molecular function	ribonucleotide binding	53	0.06613696058692244	["ENSG00000006071","ENSG00000006432","ENSG00000021826","ENSG00000034152","ENSG00000069345","ENSG00000071909","ENSG00000074590","ENSG00000080224","ENSG00000081760","ENSG00000086475","ENSG00000091428","ENSG00000092439","ENSG00000102144","ENSG00000102910","E	["AACS","ABCB9","ABCC8","AK9","ATAD5","ATP7A","BMP2K","CAMK1D","CASK","CDK18","CPS1","DDX3X","DDX55","DDX6","DHX36","DHX37","DNAH10","DNAJA2","DRG2","DYNC1H1","DYRK1A","EIF2B1","EPHA6","ERCC6","GFM1","GMPS","HLCS","IFIH1","LONP2","MAP2K3","MAP3K9","MAPK8"
GO:0001882	4	molecular function	nucleoside binding	52	0.06758508960055132	["ENSG00000006071","ENSG00000006432","ENSG00000013503","ENSG00000021826","ENSG00000034152","ENSG00000069345","ENSG00000071909","ENSG00000074590","ENSG00000080224","ENSG00000081760","ENSG00000086475","ENSG00000092439","ENSG00000102144","ENSG00000102910","E	["AACS","ABCB9","ABCC8","AK9","ATAD5","ATP7A","BMP2K","CAMK1D","CASK","CDK18","CPS1","DDX3X","DDX55","DDX6","DHX36","DHX37","DNAH10","DNAJA2","DRG2","DYNC1H1","DYRK1A","EIF2B1","EPHA6","ERCC6","GFM1","GMPS","HLCS","IFIH1","LONP2","MAP2K3","MAP3K9","MAPK8"
GO:0031267	6	molecular function	small GTPase binding	12	0.0687228879884147	["ENSG00000061676","ENSG00000091428","ENSG00000105186","ENSG00000123240","ENSG00000131242","ENSG00000131558","ENSG00000131899","ENSG00000138443","ENSG00000156232","ENSG00000184014","ENSG00000197535","ENSG00000205339"]	["ABI2","ANKRD27","DENND5A","EXOC4","IPO7","LLGL1","MYO5A","NCKAP1","OPTN","RAB11FIP4","RAPGEF4","WHAMM"]
GO:0035639	5	molecular function	purine ribonucleoside triphosphate binding	51	0.07470179141560132	["ENSG00000006071","ENSG00000006432","ENSG00000021826","ENSG00000034152","ENSG00000069345","ENSG00000071909","ENSG00000074590","ENSG00000080224","ENSG00000081760","ENSG00000086475","ENSG00000092439","ENSG00000102144","ENSG00000102910","ENSG00000107643","E	["AACS","ABCB9","ABCC8","AK9","ATAD5","ATP7A","BMP2K","CAMK1D","CASK","CDK18","CPS1","DDX3X","DDX55","DDX6","DHX36","DHX37","DNAH10","DNAJA2","DRG2","DYNC1H1","DYRK1A","EIF2B1","EPHA6","ERCC6","GFM1","GMPS","HLCS","IFIH1","LONP2","MAP2K3","MAP3K9","MAPK8"
GO:0003774	8	molecular function	motor activity	8	0.07470179141560132	["ENSG00000071909","ENSG00000077380","ENSG00000133026","ENSG00000157483","ENSG00000176658","ENSG00000197102","ENSG00000197535","ENSG00000197653"]	["DNAH10","DYNC1H1","DYNC1I2","MYH10","MYO1D","MYO1E","MYO3B","MYO5A"]
GO:0097367	3	molecular function	carbohydrate derivative binding	61	0.07470179141560132	["ENSG00000006071","ENSG00000006432","ENSG00000013503","ENSG00000021826","ENSG00000034152","ENSG00000069345","ENSG00000071909","ENSG00000074590","ENSG00000079257","ENSG00000080224","ENSG00000081760","ENSG00000086475","ENSG00000091428","ENSG00000092439","E	["AACS","ABCB9","ABCC8","AK9","ATAD5","ATP7A","BMP2K","CAMK1D","CASK","CDK18","CPS1","DDX3X","DDX55","DDX6","DHX36","DHX37","DNAH10","DNAJA2","DRG2","DYNC1H1","DYRK1A","EIF2B1","EPHA6","ERCC6","GFM1","GMPS","HLCS","IFIH1","LONP2","LTBP2","LXN","MAP2K3","M
GO:0032550	6	molecular function	purine ribonucleoside binding	51	0.08265472013925532	["ENSG00000006071","ENSG00000006432","ENSG00000021826","ENSG00000034152","ENSG00000069345","ENSG00000071909","ENSG00000074590","ENSG00000080224","ENSG00000081760","ENSG00000086475","ENSG00000092439","ENSG00000102144","ENSG00000102910","ENSG00000107643","E	["AACS","ABCB9","ABCC8","AK9","ATAD5","ATP7A","BMP2K","CAMK1D","CASK","CDK18","CPS1","DDX3X","DDX55","DDX6","DHX36","DHX37","DNAH10","DNAJA2","DRG2","DYNC1H1","DYRK1A","EIF2B1","EPHA6","ERCC6","GFM1","GMPS","HLCS","IFIH1","LONP2","MAP2K3","MAP3K9","MAPK8"
GO:0001067	5	molecular function	regulatory region nucleic acid binding	25	0.0828563868814243	["ENSG00000008196","ENSG00000008197","ENSG00000011304","ENSG00000072310","ENSG00000074047","ENSG00000101493","ENSG00000102974","ENSG00000104064","ENSG00000108557","ENSG00000118058","ENSG00000118217","ENSG00000118689","ENSG00000119715","ENSG00000124813","E	["ATF6","CTCF","DHX36","ESRRB","ETS2","FOXO3","FOXP2","GABPB1","GATA4","GLI2","KMT2A","MTF1","NCOR2","PTBP1","RAI1","RUNX1","RUNX2","SP3","SREBF1","TBX1","TEAD1","TFAP2B","TFAP2D","TIPARP","ZNF516"]
GO:0001883	5	molecular function	purine nucleoside binding	51	0.08410104288842452	["ENSG00000006071","ENSG00000006432","ENSG00000021826","ENSG00000034152","ENSG00000069345","ENSG00000071909","ENSG00000074590","ENSG00000080224","ENSG00000081760","ENSG00000086475","ENSG00000092439","ENSG00000102144","ENSG00000102910","ENSG00000107643","E	["AACS","ABCB9","ABCC8","AK9","ATAD5","ATP7A","BMP2K","CAMK1D","CASK","CDK18","CPS1","DDX3X","DDX55","DDX6","DHX36","DHX37","DNAH10","DNAJA2","DRG2","DYNC1H1","DYRK1A","EIF2B1","EPHA6","ERCC6","GFM1","GMPS","HLCS","IFIH1","LONP2","MAP2K3","MAP3K9","MAPK8"
GO:0019904	4	molecular function	protein domain specific binding	24	0.08907180166293112	["ENSG00000081479","ENSG00000108379","ENSG00000110367","ENSG00000112232","ENSG00000115365","ENSG00000124813","ENSG00000125107","ENSG00000131558","ENSG00000132906","ENSG00000134769","ENSG00000138443","ENSG00000147044","ENSG00000149294","ENSG00000164418","E	["ABI2","CASK","CASP9","CNOT1","CTR9","DDX6","DTNA","EXOC4","GRIK2","KCNJ12","KHDRBS2","LANCL1","LRP2","MLF1","MYO1D","NCAM1","PARVA","PTPN11","RUNX2","SH3BGR","SHCBP1","USP47","WNT3","ZNF521"]
GO:0042803	5	molecular function	protein homodimerization activity	26	0.08981181079728992	["ENSG00000006432","ENSG00000008196","ENSG00000030419","ENSG00000078098","ENSG00000086475","ENSG00000110400","ENSG00000118058","ENSG00000122694","ENSG00000128191","ENSG00000128573","ENSG00000131242","ENSG00000133812","ENSG00000138600","ENSG00000150967","E	["ABCB9","CD28","CHRNA7","DGCR8","DPP4","DST","FAP","FOXP2","GLIPR2","GRIK2","HLCS","IKZF2","KMT2A","MAP3K9","NECTIN1","PDCD6","RAB11FIP4","RUNX1","SBF2","SCHIP1","SEPHS1","SPPL2A","TBX1","TFAP2B","TRIM66","TXNRD2"]
GO:0008233	4	molecular function	peptidase activity	22	0.09268213892501394	["ENSG00000021826","ENSG00000072657","ENSG00000078098","ENSG00000078304","ENSG00000102910","ENSG00000125851","ENSG00000129084","ENSG00000132906","ENSG00000138600","ENSG00000140470","ENSG00000140873","ENSG00000141314","ENSG00000159640","ENSG00000166579","E	["ACE","ADAMTS17","ADAMTS18","ATP6AP2","CASP9","CPS1","DPP4","FAP","LONP2","MME","NDEL1","PAPPA","PCSK2","PDCD6","PPP2R5C","PSMA1","RHBDL3","SPPL2A","THSD4","TMPRSS7","TRHDE","USP47"]
GO:0001047	8	molecular function	core promoter binding	8	0.0951871417889182	["ENSG00000008196","ENSG00000118058","ENSG00000118689","ENSG00000124813","ENSG00000159216","ENSG00000172845","ENSG00000174953","ENSG00000188786"]	["DHX36","FOXO3","KMT2A","MTF1","RUNX1","RUNX2","SP3","TFAP2B"]
GO:0005242	8	molecular function	inward rectifier potassium channel activity	3	0.0986501450509834	["ENSG00000157542","ENSG00000184185","ENSG00000184611"]	["KCNH7","KCNJ12","KCNJ6"]
GO:0004004	10	molecular function	ATP-dependent RNA helicase activity	5	0.09975650945745608	["ENSG00000110367","ENSG00000111364","ENSG00000150990","ENSG00000174953","ENSG00000215301"]	["DDX3X","DDX55","DDX6","DHX36","DHX37"]
GO:0008186	10	molecular function	RNA-dependent ATPase activity	5	0.09975650945745608	["ENSG00000110367","ENSG00000111364","ENSG00000150990","ENSG00000174953","ENSG00000215301"]	["DDX3X","DDX55","DDX6","DHX36","DHX37"]
GO:0017137	8	molecular function	Rab GTPase binding	6	0.10106590847346172	["ENSG00000105186","ENSG00000123240","ENSG00000131242","ENSG00000131899","ENSG00000184014","ENSG00000197535"]	["ANKRD27","DENND5A","LLGL1","MYO5A","OPTN","RAB11FIP4"]
GO:0051020	5	molecular function	GTPase binding	12	0.10106590847346172	["ENSG00000061676","ENSG00000091428","ENSG00000105186","ENSG00000123240","ENSG00000131242","ENSG00000131558","ENSG00000131899","ENSG00000138443","ENSG00000156232","ENSG00000184014","ENSG00000197535","ENSG00000205339"]	["ABI2","ANKRD27","DENND5A","EXOC4","IPO7","LLGL1","MYO5A","NCKAP1","OPTN","RAB11FIP4","RAPGEF4","WHAMM"]
GO:0044212	7	molecular function	transcription regulatory region DNA binding	24	0.10199505553586627	["ENSG00000008196","ENSG00000008197","ENSG00000072310","ENSG00000074047","ENSG00000101493","ENSG00000102974","ENSG00000104064","ENSG00000108557","ENSG00000118058","ENSG00000118217","ENSG00000118689","ENSG00000119715","ENSG00000124813","ENSG00000128573","E	["ATF6","CTCF","DHX36","ESRRB","ETS2","FOXO3","FOXP2","GABPB1","GATA4","GLI2","KMT2A","MTF1","NCOR2","RAI1","RUNX1","RUNX2","SP3","SREBF1","TBX1","TEAD1","TFAP2B","TFAP2D","TIPARP","ZNF516"]
GO:0000975	6	molecular function	regulatory region DNA binding	24	0.10632675609494559	["ENSG00000008196","ENSG00000008197","ENSG00000072310","ENSG00000074047","ENSG00000101493","ENSG00000102974","ENSG00000104064","ENSG00000108557","ENSG00000118058","ENSG00000118217","ENSG00000118689","ENSG00000119715","ENSG00000124813","ENSG00000128573","E	["ATF6","CTCF","DHX36","ESRRB","ETS2","FOXO3","FOXP2","GABPB1","GATA4","GLI2","KMT2A","MTF1","NCOR2","RAI1","RUNX1","RUNX2","SP3","SREBF1","TBX1","TEAD1","TFAP2B","TFAP2D","TIPARP","ZNF516"]
GO:0005516	4	molecular function	calmodulin binding	9	0.1114605580864416	["ENSG00000077279","ENSG00000100678","ENSG00000102893","ENSG00000133026","ENSG00000147044","ENSG00000157483","ENSG00000176658","ENSG00000183049","ENSG00000197535"]	["CAMK1D","CASK","DCX","MYH10","MYO1D","MYO1E","MYO5A","PHKB","SLC8A3"]
GO:0042802	4	molecular function	identical protein binding	37	0.11174518024925438	["ENSG00000006432","ENSG00000008196","ENSG00000030419","ENSG00000065328","ENSG00000078098","ENSG00000086475","ENSG00000110400","ENSG00000115263","ENSG00000118058","ENSG00000119699","ENSG00000121957","ENSG00000122694","ENSG00000123240","ENSG00000128191","E	["ABCB9","CD28","CHRNA7","COL1A2","DGCR8","DPP4","DST","DYRK1A","FAP","FOXP2","GCG","GLIPR2","GPSM2","GRIK2","HLCS","IKZF2","KMT2A","MAP3K9","MCM10","MCPH1","NCAM1","NECTIN1","OPTN","PDCD6","RAB11FIP4","RCAN1","RUNX1","SBF2","SCHIP1","SEPHS1","SPPL2A","TB
GO:0003824	2	molecular function	catalytic activity	132	0.11315651234543621	["ENSG00000006071","ENSG00000006432","ENSG00000009335","ENSG00000011304","ENSG00000012779","ENSG00000013503","ENSG00000021826","ENSG00000034152","ENSG00000071909","ENSG00000072657","ENSG00000073614","ENSG00000074590","ENSG00000077279","ENSG00000077380","E	["AACS","ABCB9","ABCC8","ACADL","ACE","ADAMTS17","ADAMTS18","AGPAT3","AK9","ALOX5","ATE1","ATP6AP2","ATP6V0A2","ATP6V1E1","ATP7A","B4GALT6","BMP2K","BTRC","CAMK1D","CASK","CASP9","CBR1","CDK18","CDK5RAP1","CERS6","CHST8","CNOT1","COMT","CPS1","DAGLA","DCX
GO:0008324	6	molecular function	cation transmembrane transporter activity	21	0.11640368107583297	["ENSG00000006071","ENSG00000007314","ENSG00000092439","ENSG00000100678","ENSG00000108684","ENSG00000130876","ENSG00000131100","ENSG00000138435","ENSG00000157542","ENSG00000165240","ENSG00000168778","ENSG00000169282","ENSG00000169359","ENSG00000175344","E	["ABCC8","ASIC2","ATP6V0A2","ATP6V1E1","ATP7A","CACNA1H","CHRNA1","CHRNA7","DENND5A","KCNAB1","KCNH7","KCNJ12","KCNJ6","SCN4A","SLC33A1","SLC7A10","SLC8A3","SLC9A9","TCTN2","TRPM7","ZDHHC17"]
GO:0000149	4	molecular function	SNARE binding	7	0.11860144466481104	["ENSG00000006071","ENSG00000092108","ENSG00000105186","ENSG00000108433","ENSG00000136874","ENSG00000180104","ENSG00000197535"]	["ABCC8","ANKRD27","EXOC3","GOSR2","MYO5A","SCFD1","STX17"]
GO:0003724	9	molecular function	RNA helicase activity	5	0.11860144466481104	["ENSG00000110367","ENSG00000111364","ENSG00000150990","ENSG00000174953","ENSG00000215301"]	["DDX3X","DDX55","DDX6","DHX36","DHX37"]
GO:0050839	4	molecular function	cell adhesion molecule binding	9	0.11938404783329806	["ENSG00000021645","ENSG00000046604","ENSG00000078098","ENSG00000091409","ENSG00000110400","ENSG00000127324","ENSG00000151914","ENSG00000168542","ENSG00000168743"]	["COL3A1","DSG2","DST","FAP","ITGA6","NECTIN1","NPNT","NRXN3","TSPAN8"]
GO:0005216	6	molecular function	ion channel activity	15	0.11938404783329806	["ENSG00000006071","ENSG00000007314","ENSG00000092439","ENSG00000108684","ENSG00000112782","ENSG00000121940","ENSG00000138435","ENSG00000157542","ENSG00000164418","ENSG00000169282","ENSG00000175344","ENSG00000184014","ENSG00000184185","ENSG00000184611","E	["ABCC8","ASIC2","CACNA1H","CHRNA1","CHRNA7","CLCC1","CLIC5","DENND5A","GRIK2","KCNAB1","KCNH7","KCNJ12","KCNJ6","SCN4A","TRPM7"]
GO:0005261	7	molecular function	cation channel activity	12	0.12056119235836704	["ENSG00000006071","ENSG00000007314","ENSG00000092439","ENSG00000108684","ENSG00000138435","ENSG00000157542","ENSG00000169282","ENSG00000175344","ENSG00000184014","ENSG00000184185","ENSG00000184611","ENSG00000196557"]	["ABCC8","ASIC2","CACNA1H","CHRNA1","CHRNA7","DENND5A","KCNAB1","KCNH7","KCNJ12","KCNJ6","SCN4A","TRPM7"]
GO:0015075	5	molecular function	ion transmembrane transporter activity	26	0.12056119235836704	["ENSG00000006071","ENSG00000007314","ENSG00000092439","ENSG00000100678","ENSG00000108684","ENSG00000112782","ENSG00000115840","ENSG00000121940","ENSG00000130876","ENSG00000131100","ENSG00000138435","ENSG00000157542","ENSG00000157800","ENSG00000164418","E	["ABCC8","ASIC2","ATP6V0A2","ATP6V1E1","ATP7A","CACNA1H","CHRNA1","CHRNA7","CLCC1","CLIC5","DENND5A","GRIK2","KCNAB1","KCNH7","KCNJ12","KCNJ6","SCN4A","SLC25A12","SLC33A1","SLC37A3","SLC7A10","SLC8A3","SLC9A9","TCTN2","TRPM7","ZDHHC17"]
GO:0016462	6	molecular function	pyrophosphatase activity	26	0.12056119235836704	["ENSG00000006071","ENSG00000071909","ENSG00000077380","ENSG00000102910","ENSG00000110367","ENSG00000111358","ENSG00000111364","ENSG00000112118","ENSG00000115267","ENSG00000131100","ENSG00000133026","ENSG00000146955","ENSG00000150967","ENSG00000150990","E	["ABCB9","ABCC8","ATP6V0A2","ATP6V1E1","ATP7A","DDX3X","DDX55","DDX6","DHX36","DHX37","DNAH10","DYNC1H1","DYNC1I2","ERCC6","GFM1","GMPS","GTF2H3","IFIH1","LONP2","MCM3","MYH10","MYO1D","MYO1E","MYO3B","MYO5A","RAB19"]
GO:0017154	6	molecular function	semaphorin receptor activity	2	0.12056119235836704	["ENSG00000118257","ENSG00000221866"]	["NRP2","PLXNA4"]
GO:0086080	4	molecular function	protein binding involved in heterotypic cell-cell adhesion	2	0.12056119235836704	["ENSG00000046604","ENSG00000091129"]	["DSG2","NRCAM"]
GO:0017111	7	molecular function	nucleoside-triphosphatase activity	25	0.1210415364126478	["ENSG00000006071","ENSG00000071909","ENSG00000077380","ENSG00000102910","ENSG00000110367","ENSG00000111358","ENSG00000111364","ENSG00000112118","ENSG00000115267","ENSG00000131100","ENSG00000133026","ENSG00000146955","ENSG00000150967","ENSG00000150990","E	["ABCB9","ABCC8","ATP6V0A2","ATP6V1E1","ATP7A","DDX3X","DDX55","DDX6","DHX36","DHX37","DNAH10","DYNC1H1","DYNC1I2","ERCC6","GFM1","GTF2H3","IFIH1","LONP2","MCM3","MYH10","MYO1D","MYO1E","MYO3B","MYO5A","RAB19"]
GO:0046332	4	molecular function	SMAD binding	5	0.12154321702944139	["ENSG00000136574","ENSG00000157450","ENSG00000164692","ENSG00000168542","ENSG00000204262"]	["COL1A2","COL3A1","COL5A2","GATA4","RNF111"]
GO:0016818	5	molecular function	hydrolase activity, acting on acid anhydrides, in phosphorus-containing anhydrides	26	0.12154321702944139	["ENSG00000006071","ENSG00000071909","ENSG00000077380","ENSG00000102910","ENSG00000110367","ENSG00000111358","ENSG00000111364","ENSG00000112118","ENSG00000115267","ENSG00000131100","ENSG00000133026","ENSG00000146955","ENSG00000150967","ENSG00000150990","E	["ABCB9","ABCC8","ATP6V0A2","ATP6V1E1","ATP7A","DDX3X","DDX55","DDX6","DHX36","DHX37","DNAH10","DYNC1H1","DYNC1I2","ERCC6","GFM1","GMPS","GTF2H3","IFIH1","LONP2","MCM3","MYH10","MYO1D","MYO1E","MYO3B","MYO5A","RAB19"]
GO:0016817	4	molecular function	hydrolase activity, acting on acid anhydrides	26	0.1242162946262102	["ENSG00000006071","ENSG00000071909","ENSG00000077380","ENSG00000102910","ENSG00000110367","ENSG00000111358","ENSG00000111364","ENSG00000112118","ENSG00000115267","ENSG00000131100","ENSG00000133026","ENSG00000146955","ENSG00000150967","ENSG00000150990","E	["ABCB9","ABCC8","ATP6V0A2","ATP6V1E1","ATP7A","DDX3X","DDX55","DDX6","DHX36","DHX37","DNAH10","DYNC1H1","DYNC1I2","ERCC6","GFM1","GMPS","GTF2H3","IFIH1","LONP2","MCM3","MYH10","MYO1D","MYO1E","MYO3B","MYO5A","RAB19"]
GO:0004672	6	molecular function	protein kinase activity	20	0.12559312914939877	["ENSG00000006432","ENSG00000034152","ENSG00000071909","ENSG00000074590","ENSG00000077279","ENSG00000080224","ENSG00000092439","ENSG00000102893","ENSG00000107643","ENSG00000111358","ENSG00000117266","ENSG00000118257","ENSG00000138756","ENSG00000140795","E	["BMP2K","CAMK1D","CASK","CDK18","DCX","DYRK1A","EPHA6","GTF2H3","MAP2K3","MAP3K9","MAPK8","MYLK3","MYO3B","NRP2","NUAK1","PHKB","PRKDC","STK39","TLK1","TRPM7"]
GO:0000166	4	molecular function	nucleotide binding	60	0.1292054564131371	["ENSG00000006071","ENSG00000006432","ENSG00000011304","ENSG00000021826","ENSG00000034152","ENSG00000069345","ENSG00000071909","ENSG00000074590","ENSG00000080224","ENSG00000081760","ENSG00000086475","ENSG00000091428","ENSG00000092439","ENSG00000102144","E	["AACS","ABCB9","ABCC8","ACADL","AK9","ATAD5","ATP7A","BMP2K","CAMK1D","CASK","CDK18","CPS1","DDX3X","DDX55","DDX6","DHX36","DHX37","DNAH10","DNAJA2","DRG2","DYNC1H1","DYRK1A","EIF2B1","EPHA6","ERCC6","GFM1","GMPS","HLCS","IFIH1","KCNAB1","LONP2","MAP2K3"
GO:1901265	4	molecular function	nucleoside phosphate binding	60	0.1299225681758336	["ENSG00000006071","ENSG00000006432","ENSG00000011304","ENSG00000021826","ENSG00000034152","ENSG00000069345","ENSG00000071909","ENSG00000074590","ENSG00000080224","ENSG00000081760","ENSG00000086475","ENSG00000091428","ENSG00000092439","ENSG00000102144","E	["AACS","ABCB9","ABCC8","ACADL","AK9","ATAD5","ATP7A","BMP2K","CAMK1D","CASK","CDK18","CPS1","DDX3X","DDX55","DDX6","DHX36","DHX37","DNAH10","DNAJA2","DRG2","DYNC1H1","DYRK1A","EIF2B1","EPHA6","ERCC6","GFM1","GMPS","HLCS","IFIH1","KCNAB1","LONP2","MAP2K3"
GO:0022838	5	molecular function	substrate-specific channel activity	15	0.13261786448966306	["ENSG00000006071","ENSG00000007314","ENSG00000092439","ENSG00000108684","ENSG00000112782","ENSG00000121940","ENSG00000138435","ENSG00000157542","ENSG00000164418","ENSG00000169282","ENSG00000175344","ENSG00000184014","ENSG00000184185","ENSG00000184611","E	["ABCC8","ASIC2","CACNA1H","CHRNA1","CHRNA7","CLCC1","CLIC5","DENND5A","GRIK2","KCNAB1","KCNH7","KCNJ12","KCNJ6","SCN4A","TRPM7"]
GO:0070011	5	molecular function	peptidase activity, acting on L-amino acid peptides	20	0.13261786448966306	["ENSG00000021826","ENSG00000072657","ENSG00000078098","ENSG00000102910","ENSG00000125851","ENSG00000129084","ENSG00000132906","ENSG00000138600","ENSG00000140470","ENSG00000140873","ENSG00000141314","ENSG00000159640","ENSG00000170242","ENSG00000176040","E	["ACE","ADAMTS17","ADAMTS18","ATP6AP2","CASP9","CPS1","DPP4","FAP","LONP2","MME","PAPPA","PCSK2","PDCD6","PSMA1","RHBDL3","SPPL2A","THSD4","TMPRSS7","TRHDE","USP47"]
GO:0022892	3	molecular function	substrate-specific transporter activity	31	0.13261786448966306	["ENSG00000006071","ENSG00000007314","ENSG00000025796","ENSG00000069329","ENSG00000081479","ENSG00000092439","ENSG00000100678","ENSG00000108684","ENSG00000112782","ENSG00000115840","ENSG00000121940","ENSG00000130876","ENSG00000131100","ENSG00000138435","E	["ABCB9","ABCC8","ASIC2","ATP6V0A2","ATP6V1E1","ATP7A","CACNA1H","CHRNA1","CHRNA7","CLCC1","CLIC5","DENND5A","GRIK2","KCNAB1","KCNH7","KCNJ12","KCNJ6","KPNA4","LRP2","SCN4A","SEC63","SLC25A12","SLC33A1","SLC37A3","SLC7A10","SLC8A3","SLC9A9","TCTN2","TRPM7
GO:0008239	8	molecular function	dipeptidyl-peptidase activity	2	0.13261786448966306	["ENSG00000078098","ENSG00000197635"]	["DPP4","FAP"]
GO:0046790	3	molecular function	virion binding	2	0.13261786448966306	["ENSG00000110400","ENSG00000163661"]	["NECTIN1","PTX3"]
GO:0000981	4	molecular function	sequence-specific DNA binding RNA polymerase II transcription factor activity	21	0.13483877372194306	["ENSG00000008196","ENSG00000008197","ENSG00000072310","ENSG00000074047","ENSG00000102974","ENSG00000106554","ENSG00000118689","ENSG00000119508","ENSG00000119715","ENSG00000124813","ENSG00000128573","ENSG00000136574","ENSG00000157554","ENSG00000157557","E	["CHCHD3","CTCF","ERG","ESRRB","ETS2","FOXO3","FOXP2","GATA4","GLI2","MTF1","NR4A3","ONECUT1","RUNX1","RUNX2","SIM2","SP3","SREBF1","TBX1","TEAD1","TFAP2B","TFAP2D"]
GO:0022891	4	molecular function	substrate-specific transmembrane transporter activity	27	0.1353585189987533	["ENSG00000006071","ENSG00000007314","ENSG00000092439","ENSG00000100678","ENSG00000108684","ENSG00000112782","ENSG00000115840","ENSG00000121940","ENSG00000130876","ENSG00000131100","ENSG00000138435","ENSG00000150967","ENSG00000157542","ENSG00000157800","E	["ABCB9","ABCC8","ASIC2","ATP6V0A2","ATP6V1E1","ATP7A","CACNA1H","CHRNA1","CHRNA7","CLCC1","CLIC5","DENND5A","GRIK2","KCNAB1","KCNH7","KCNJ12","KCNJ6","SCN4A","SLC25A12","SLC33A1","SLC37A3","SLC7A10","SLC8A3","SLC9A9","TCTN2","TRPM7","ZDHHC17"]
GO:0004386	8	molecular function	helicase activity	8	0.1401657864319634	["ENSG00000110367","ENSG00000111364","ENSG00000112118","ENSG00000115267","ENSG00000150990","ENSG00000174953","ENSG00000215301","ENSG00000225830"]	["DDX3X","DDX55","DDX6","DHX36","DHX37","ERCC6","IFIH1","MCM3"]
GO:0030234	2	molecular function	enzyme regulator activity	28	0.1427763589790646	["ENSG00000008196","ENSG00000078304","ENSG00000079257","ENSG00000079482","ENSG00000091428","ENSG00000099968","ENSG00000101391","ENSG00000105185","ENSG00000105186","ENSG00000107643","ENSG00000111361","ENSG00000121957","ENSG00000127074","ENSG00000128656","E	["ADAP2","ANKRD27","ATP7A","BCL2L13","BMP2K","CASP9","CDK5RAP1","CHN1","EIF2B1","ERCC6","GPSM2","IPO7","LLGL1","LXN","MAPK8","OPHN1","PDCD5","PIK3R5","PPP2R5C","PRPSAP2","RAPGEF4","RCAN1","RGS13","SBF2","SPOCK3","TFAP2B","TIAM2","VAV3"]
GO:0000979	9	molecular function	RNA polymerase II core promoter sequence-specific DNA binding	4	0.1431118351745552	["ENSG00000008196","ENSG00000124813","ENSG00000172845","ENSG00000188786"]	["MTF1","RUNX2","SP3","TFAP2B"]
GO:0003677	5	molecular function	DNA binding	62	0.14467392719358904	["ENSG00000008196","ENSG00000008197","ENSG00000011304","ENSG00000013503","ENSG00000030419","ENSG00000063438","ENSG00000065328","ENSG00000072310","ENSG00000073614","ENSG00000074047","ENSG00000089009","ENSG00000101493","ENSG00000102935","ENSG00000102974","E	["ABI2","AHRR","ASXL3","ATF6","CERS6","CTCF","DACH2","DDX3X","DHX36","DRGX","ERCC6","ERG","ESRRB","ETS2","FOXO3","FOXP2","GABPB1","GATA4","GLI2","GTF2A1","GTF2H3","GTF3C3","IFIH1","IKZF2","KDM5A","KMT2A","LRPPRC","MCM10","MCM3","MED6","MLF1","MTF1","NCOR2
GO:0008270	7	molecular function	zinc ion binding	34	0.14467392719358904	["ENSG00000072657","ENSG00000073614","ENSG00000074047","ENSG00000102974","ENSG00000108557","ENSG00000115267","ENSG00000115365","ENSG00000118058","ENSG00000118482","ENSG00000119508","ENSG00000119715","ENSG00000133606","ENSG00000133816","ENSG00000134769","E	["ACE","ADAMTS17","ADAMTS18","CTCF","DTNA","ESRRB","GATA4","GLI2","IFIH1","KDM5A","KMT2A","LANCL1","MARCH8","MICAL2","MKRN1","MME","MORC3","NEIL2","NR4A3","PAPPA","PHF3","RAI1","RNF111","RNF223","ST18","TOP3A","TRHDE","TRIM29","TRIM59","TRIM66","TTC3","ZD
GO:0016884	5	molecular function	carbon-nitrogen ligase activity, with glutamine as amido-N-donor	2	0.14467392719358904	["ENSG00000021826","ENSG00000163655"]	["CPS1","GMPS"]
GO:0098632	4	molecular function	protein binding involved in cell-cell adhesion	2	0.14467392719358904	["ENSG00000046604","ENSG00000091129"]	["DSG2","NRCAM"]
GO:0004222	7	molecular function	metalloendopeptidase activity	6	0.15155958198569544	["ENSG00000078098","ENSG00000140470","ENSG00000140873","ENSG00000182752","ENSG00000187720","ENSG00000196549"]	["ADAMTS17","ADAMTS18","FAP","MME","PAPPA","THSD4"]
GO:0030898	10	molecular function	actin-dependent ATPase activity	2	0.1573788230187417	["ENSG00000133026","ENSG00000176658"]	["MYH10","MYO1D"]
GO:0005178	5	molecular function	integrin binding	6	0.1589550149817953	["ENSG00000078098","ENSG00000091409","ENSG00000127324","ENSG00000151914","ENSG00000168542","ENSG00000168743"]	["COL3A1","DST","FAP","ITGA6","NPNT","TSPAN8"]
GO:1901363	3	molecular function	heterocyclic compound binding	133	0.15993387753274005	["ENSG00000006071","ENSG00000006432","ENSG00000008196","ENSG00000008197","ENSG00000011304","ENSG00000013503","ENSG00000021826","ENSG00000025796","ENSG00000030419","ENSG00000034152","ENSG00000063438","ENSG00000065328","ENSG00000069345","ENSG00000071909","E	["AACS","ABCB9","ABCC8","ABI2","ACADL","AHRR","AK9","ASXL3","ATAD5","ATF6","ATP7A","BMP2K","CAMK1D","CASK","CDK18","CERS6","CNOT1","CPS1","CTCF","DACH2","DDX3X","DDX55","DDX6","DGCR8","DHX36","DHX37","DNAH10","DNAJA2","DRG2","DRGX","DYNC1H1","DYRK1A","EEF
GO:0030165	5	molecular function	PDZ domain binding	6	0.1627623449379386	["ENSG00000081479","ENSG00000131558","ENSG00000134769","ENSG00000147044","ENSG00000164418","ENSG00000184185"]	["CASK","DTNA","EXOC4","GRIK2","KCNJ12","LRP2"]
GO:0042169	5	molecular function	SH2 domain binding	3	0.16307270430196844	["ENSG00000112232","ENSG00000171241","ENSG00000198730"]	["CTR9","KHDRBS2","SHCBP1"]
GO:0008191	5	molecular function	metalloendopeptidase inhibitor activity	2	0.16612224262690142	["ENSG00000079257","ENSG00000196104"]	["LXN","SPOCK3"]
GO:0042166	4	molecular function	acetylcholine binding	2	0.16612224262690142	["ENSG00000138435","ENSG00000175344"]	["CHRNA1","CHRNA7"]
GO:0048551	4	molecular function	metalloenzyme inhibitor activity	2	0.16612224262690142	["ENSG00000079257","ENSG00000196104"]	["LXN","SPOCK3"]
GO:0043169	4	molecular function	cation binding	98	0.16612224262690142	["ENSG00000012779","ENSG00000013503","ENSG00000021645","ENSG00000021826","ENSG00000030419","ENSG00000046604","ENSG00000065328","ENSG00000069345","ENSG00000072657","ENSG00000073614","ENSG00000074047","ENSG00000074590","ENSG00000081479","ENSG00000091409","E	["ACE","ADAMTS17","ADAMTS18","ADAP2","ALOX5","ASXL3","ATP7A","B4GALT6","CACNA1H","CDH4","CDK5RAP1","CHN1","CHRNA1","CHRNA7","COL1A2","COL3A1","COL5A2","COMT","CPS1","CTCF","DAGLA","DGCR8","DNAJA2","DNER","DSG2","DST","DTNA","ESRRB","FOXP2","GALNT18","GATA
GO:0046872	5	molecular function	metal ion binding	96	0.16676466339469045	["ENSG00000012779","ENSG00000013503","ENSG00000021645","ENSG00000021826","ENSG00000030419","ENSG00000046604","ENSG00000065328","ENSG00000069345","ENSG00000072657","ENSG00000073614","ENSG00000074047","ENSG00000074590","ENSG00000081479","ENSG00000091409","E	["ACE","ADAMTS17","ADAMTS18","ADAP2","ALOX5","ASXL3","ATP7A","B4GALT6","CACNA1H","CDH4","CDK5RAP1","CHN1","COL1A2","COL3A1","COL5A2","COMT","CPS1","CTCF","DAGLA","DGCR8","DNAJA2","DNER","DSG2","DST","DTNA","ESRRB","FOXP2","GALNT18","GATA4","GLI2","GPATCH8
GO:0015267	5	molecular function	channel activity	15	0.16676466339469045	["ENSG00000006071","ENSG00000007314","ENSG00000092439","ENSG00000108684","ENSG00000112782","ENSG00000121940","ENSG00000138435","ENSG00000157542","ENSG00000164418","ENSG00000169282","ENSG00000175344","ENSG00000184014","ENSG00000184185","ENSG00000184611","E	["ABCC8","ASIC2","CACNA1H","CHRNA1","CHRNA7","CLCC1","CLIC5","DENND5A","GRIK2","KCNAB1","KCNH7","KCNJ12","KCNJ6","SCN4A","TRPM7"]
GO:0022803	4	molecular function	passive transmembrane transporter activity	15	0.16676466339469045	["ENSG00000006071","ENSG00000007314","ENSG00000092439","ENSG00000108684","ENSG00000112782","ENSG00000121940","ENSG00000138435","ENSG00000157542","ENSG00000164418","ENSG00000169282","ENSG00000175344","ENSG00000184014","ENSG00000184185","ENSG00000184611","E	["ABCC8","ASIC2","CACNA1H","CHRNA1","CHRNA7","CLCC1","CLIC5","DENND5A","GRIK2","KCNAB1","KCNH7","KCNJ12","KCNJ6","SCN4A","TRPM7"]
GO:0015276	7	molecular function	ligand-gated ion channel activity	7	0.16900971118337402	["ENSG00000108684","ENSG00000138435","ENSG00000157542","ENSG00000164418","ENSG00000175344","ENSG00000184185","ENSG00000184611"]	["ASIC2","CHRNA1","CHRNA7","GRIK2","KCNH7","KCNJ12","KCNJ6"]
GO:0022834	7	molecular function	ligand-gated channel activity	7	0.16900971118337402	["ENSG00000108684","ENSG00000138435","ENSG00000157542","ENSG00000164418","ENSG00000175344","ENSG00000184185","ENSG00000184611"]	["ASIC2","CHRNA1","CHRNA7","GRIK2","KCNH7","KCNJ12","KCNJ6"]
GO:0001046	8	molecular function	core promoter sequence-specific DNA binding	5	0.1703359238484682	["ENSG00000008196","ENSG00000118058","ENSG00000124813","ENSG00000172845","ENSG00000188786"]	["KMT2A","MTF1","RUNX2","SP3","TFAP2B"]
GO:0022843	8	molecular function	voltage-gated cation channel activity	7	0.17122348908199767	["ENSG00000007314","ENSG00000108684","ENSG00000157542","ENSG00000169282","ENSG00000184185","ENSG00000184611","ENSG00000196557"]	["ASIC2","CACNA1H","KCNAB1","KCNH7","KCNJ12","KCNJ6","SCN4A"]
GO:0022890	7	molecular function	inorganic cation transmembrane transporter activity	17	0.17254558945788442	["ENSG00000006071","ENSG00000007314","ENSG00000092439","ENSG00000100678","ENSG00000108684","ENSG00000131100","ENSG00000157542","ENSG00000165240","ENSG00000168778","ENSG00000169282","ENSG00000181804","ENSG00000184014","ENSG00000184185","ENSG00000184611","E	["ABCC8","ASIC2","ATP6V0A2","ATP6V1E1","ATP7A","CACNA1H","DENND5A","KCNAB1","KCNH7","KCNJ12","KCNJ6","SCN4A","SLC8A3","SLC9A9","TCTN2","TRPM7","ZDHHC17"]
GO:0010576	3	molecular function	metalloenzyme regulator activity	2	0.17254558945788442	["ENSG00000079257","ENSG00000196104"]	["LXN","SPOCK3"]
GO:0046873	8	molecular function	metal ion transmembrane transporter activity	14	0.17327827451724798	["ENSG00000006071","ENSG00000007314","ENSG00000092439","ENSG00000100678","ENSG00000108684","ENSG00000157542","ENSG00000165240","ENSG00000169282","ENSG00000181804","ENSG00000184014","ENSG00000184185","ENSG00000184611","ENSG00000186908","ENSG00000196557"]	["ABCC8","ASIC2","ATP7A","CACNA1H","DENND5A","KCNAB1","KCNH7","KCNJ12","KCNJ6","SCN4A","SLC8A3","SLC9A9","TRPM7","ZDHHC17"]
GO:0008237	6	molecular function	metallopeptidase activity	8	0.17401540169169935	["ENSG00000072657","ENSG00000078098","ENSG00000140470","ENSG00000140873","ENSG00000159640","ENSG00000182752","ENSG00000187720","ENSG00000196549"]	["ACE","ADAMTS17","ADAMTS18","FAP","MME","PAPPA","THSD4","TRHDE"]
GO:0001012	8	molecular function	RNA polymerase II regulatory region DNA binding	17	0.17575379293907864	["ENSG00000008196","ENSG00000008197","ENSG00000072310","ENSG00000074047","ENSG00000102974","ENSG00000118217","ENSG00000119715","ENSG00000124813","ENSG00000128573","ENSG00000136574","ENSG00000157557","ENSG00000159216","ENSG00000172845","ENSG00000184058","E	["ATF6","CTCF","ESRRB","ETS2","FOXP2","GATA4","GLI2","MTF1","NCOR2","RUNX1","RUNX2","SP3","SREBF1","TBX1","TEAD1","TFAP2B","TFAP2D"]
GO:0098772	2	molecular function	molecular function regulator	34	0.17695472582946578	["ENSG00000008196","ENSG00000021645","ENSG00000078304","ENSG00000079257","ENSG00000079482","ENSG00000091428","ENSG00000099968","ENSG00000101391","ENSG00000105185","ENSG00000105186","ENSG00000107643","ENSG00000108379","ENSG00000111361","ENSG00000114790","E	["ADAP2","ANKRD27","ARHGEF26","ATP7A","BCL2L13","BMP2K","CASP9","CDK5RAP1","CHN1","CHRNA7","DENND5A","EIF2B1","ERCC6","GPSM2","IPO7","KCNAB1","LLGL1","LXN","MAPK8","NRXN3","OPHN1","PDCD5","PIK3R5","PPP2R5C","PRPSAP2","RAPGEF4","RCAN1","RGS13","SBF2","SPOC
GO:0017124	5	molecular function	SH3 domain binding	6	0.17836488499850753	["ENSG00000081479","ENSG00000112232","ENSG00000115365","ENSG00000132906","ENSG00000138443","ENSG00000185437"]	["ABI2","CASP9","KHDRBS2","LANCL1","LRP2","SH3BGR"]
GO:0005085	2	molecular function	guanyl-nucleotide exchange factor activity	8	0.17961686543253486	["ENSG00000091428","ENSG00000105186","ENSG00000111361","ENSG00000114790","ENSG00000133812","ENSG00000134215","ENSG00000146426","ENSG00000184014"]	["ANKRD27","ARHGEF26","DENND5A","EIF2B1","RAPGEF4","SBF2","TIAM2","VAV3"]
GO:0005244	7	molecular function	voltage-gated ion channel activity	8	0.17961686543253486	["ENSG00000007314","ENSG00000108684","ENSG00000112782","ENSG00000157542","ENSG00000169282","ENSG00000184185","ENSG00000184611","ENSG00000196557"]	["ASIC2","CACNA1H","CLIC5","KCNAB1","KCNH7","KCNJ12","KCNJ6","SCN4A"]
GO:0022832	7	molecular function	voltage-gated channel activity	8	0.17961686543253486	["ENSG00000007314","ENSG00000108684","ENSG00000112782","ENSG00000157542","ENSG00000169282","ENSG00000184185","ENSG00000184611","ENSG00000196557"]	["ASIC2","CACNA1H","CLIC5","KCNAB1","KCNH7","KCNJ12","KCNJ6","SCN4A"]
GO:0005215	2	molecular function	transporter activity	34	0.17961686543253486	["ENSG00000006071","ENSG00000007314","ENSG00000025796","ENSG00000069329","ENSG00000081479","ENSG00000092439","ENSG00000100678","ENSG00000108433","ENSG00000108684","ENSG00000112782","ENSG00000115840","ENSG00000121940","ENSG00000130876","ENSG00000131100","E	["ABCB9","ABCC8","ASIC2","ATP6V0A2","ATP6V1E1","ATP7A","CACNA1H","CHRNA1","CHRNA7","CLCC1","CLIC5","DENND5A","GOSR2","GRIK2","IPO7","KCNAB1","KCNH7","KCNJ12","KCNJ6","KPNA4","LRP2","SCN4A","SEC63","SLC25A12","SLC33A1","SLC37A3","SLC5A10","SLC7A10","SLC8A3
GO:0008187	7	molecular function	poly-pyrimidine tract binding	2	0.17961686543253486	["ENSG00000011304","ENSG00000112232"]	["KHDRBS2","PTBP1"]
GO:0035259	8	molecular function	glucocorticoid receptor binding	2	0.17961686543253486	["ENSG00000157557","ENSG00000196498"]	["ETS2","NCOR2"]
GO:0019838	4	molecular function	growth factor binding	6	0.18156790210076723	["ENSG00000106244","ENSG00000118257","ENSG00000119681","ENSG00000119699","ENSG00000164692","ENSG00000168542"]	["COL1A2","COL3A1","LTBP2","NRP2","PDAP1","TGFB3"]
GO:0046982	5	molecular function	protein heterodimerization activity	17	0.18198936337383093	["ENSG00000008196","ENSG00000030419","ENSG00000086475","ENSG00000104064","ENSG00000110400","ENSG00000112232","ENSG00000113810","ENSG00000118217","ENSG00000119699","ENSG00000128573","ENSG00000141384","ENSG00000151136","ENSG00000159216","ENSG00000159263","E	["ATF6","BTBD11","FOXP2","GABPB1","GTF2A1","IKZF2","KHDRBS2","MYO5A","NECTIN1","RUNX1","SEPHS1","SIM2","SMC4","SUPT3H","TAF4B","TFAP2B","TGFB3"]
GO:0048487	6	molecular function	beta-tubulin binding	3	0.18451554129760678	["ENSG00000105185","ENSG00000138095","ENSG00000166579"]	["LRPPRC","NDEL1","PDCD5"]
GO:0008017	5	molecular function	microtubule binding	8	0.18488875037568916	["ENSG00000077279","ENSG00000084764","ENSG00000138095","ENSG00000151914","ENSG00000154328","ENSG00000156232","ENSG00000166579","ENSG00000166974"]	["DCX","DST","LRPPRC","MAPRE2","MAPRE3","NDEL1","NEIL2","WHAMM"]
GO:0005088	3	molecular function	Ras guanyl-nucleotide exchange factor activity	6	0.18736582874379074	["ENSG00000091428","ENSG00000114790","ENSG00000133812","ENSG00000134215","ENSG00000146426","ENSG00000184014"]	["ARHGEF26","DENND5A","RAPGEF4","SBF2","TIAM2","VAV3"]
GO:0097159	3	molecular function	organic cyclic compound binding	133	0.18736582874379074	["ENSG00000006071","ENSG00000006432","ENSG00000008196","ENSG00000008197","ENSG00000011304","ENSG00000013503","ENSG00000021826","ENSG00000025796","ENSG00000030419","ENSG00000034152","ENSG00000063438","ENSG00000065328","ENSG00000069345","ENSG00000071909","E	["AACS","ABCB9","ABCC8","ABI2","ACADL","AHRR","AK9","ASXL3","ATAD5","ATF6","ATP7A","BMP2K","CAMK1D","CASK","CDK18","CERS6","CNOT1","CPS1","CTCF","DACH2","DDX3X","DDX55","DDX6","DGCR8","DHX36","DHX37","DNAH10","DNAJA2","DRG2","DRGX","DYNC1H1","DYRK1A","EEF
GO:0035326	8	molecular function	enhancer binding	5	0.18736582874379074	["ENSG00000008196","ENSG00000108557","ENSG00000119715","ENSG00000136574","ENSG00000163659"]	["ESRRB","GATA4","RAI1","TFAP2B","TIPARP"]
GO:0003727	6	molecular function	single-stranded RNA binding	4	0.18736582874379074	["ENSG00000011304","ENSG00000112232","ENSG00000115267","ENSG00000215301"]	["DDX3X","IFIH1","KHDRBS2","PTBP1"]
GO:0048306	4	molecular function	calcium-dependent protein binding	4	0.18736582874379074	["ENSG00000139722","ENSG00000176658","ENSG00000197535","ENSG00000249915"]	["MYO1D","MYO5A","PDCD6","VPS37B"]
GO:0000989	3	molecular function	transcription factor binding transcription factor activity	18	0.18736582874379074	["ENSG00000008196","ENSG00000063438","ENSG00000073614","ENSG00000102974","ENSG00000108379","ENSG00000118217","ENSG00000119715","ENSG00000133997","ENSG00000136574","ENSG00000141380","ENSG00000147044","ENSG00000165417","ENSG00000180182","ENSG00000183955","E	["AHRR","ATF6","BCL9L","CASK","CTCF","ESRRB","GATA4","GTF2A1","KDM5A","KMT5A","MED14","MED6","MTF1","NCOR2","SS18","SUPT3H","TFAP2B","WNT3"]
GO:0036094	3	molecular function	small molecule binding	64	0.18736582874379074	["ENSG00000006071","ENSG00000006432","ENSG00000011304","ENSG00000013503","ENSG00000021826","ENSG00000034152","ENSG00000069345","ENSG00000071909","ENSG00000074590","ENSG00000080224","ENSG00000081760","ENSG00000086475","ENSG00000091428","ENSG00000092439","E	["AACS","ABCB9","ABCC8","ACADL","ADAP2","AK9","ATAD5","ATP7A","BMP2K","CAMK1D","CASK","CDK18","CPS1","DDX3X","DDX55","DDX6","DHX36","DHX37","DNAH10","DNAJA2","DRG2","DYNC1H1","DYRK1A","EIF2B1","EPHA6","ERCC6","GFM1","GMPS","HLCS","IFIH1","KCNAB1","LONP2",
GO:0003712	4	molecular function	transcription cofactor activity	17	0.18736582874379074	["ENSG00000008196","ENSG00000073614","ENSG00000102974","ENSG00000108379","ENSG00000118217","ENSG00000119715","ENSG00000133997","ENSG00000136574","ENSG00000141380","ENSG00000147044","ENSG00000165417","ENSG00000180182","ENSG00000183955","ENSG00000186174","E	["ATF6","BCL9L","CASK","CTCF","ESRRB","GATA4","GTF2A1","KDM5A","KMT5A","MED14","MED6","MTF1","NCOR2","SS18","SUPT3H","TFAP2B","WNT3"]
GO:0004889	8	molecular function	acetylcholine-activated cation-selective channel activity	2	0.18736582874379074	["ENSG00000138435","ENSG00000175344"]	["CHRNA1","CHRNA7"]
GO:0005112	5	molecular function	Notch binding	2	0.18736582874379074	["ENSG00000187957","ENSG00000196498"]	["DNER","NCOR2"]
GO:0016500	7	molecular function	protein-hormone receptor activity	2	0.18736582874379074	["ENSG00000139292","ENSG00000165409"]	["LGR5","TSHR"]
GO:0070696	6	molecular function	transmembrane receptor protein serine/threonine kinase binding	2	0.18736582874379074	["ENSG00000112175","ENSG00000213463"]	["BMP5","SYNJ2BP"]
GO:0016740	3	molecular function	transferase activity	56	0.1887917787264697	["ENSG00000006432","ENSG00000009335","ENSG00000013503","ENSG00000034152","ENSG00000071909","ENSG00000074590","ENSG00000077279","ENSG00000080224","ENSG00000086475","ENSG00000092439","ENSG00000093010","ENSG00000101391","ENSG00000102144","ENSG00000102893","E	["ACE","AGPAT3","AK9","ATE1","B4GALT6","BMP2K","BTRC","CAMK1D","CASK","CDK18","CDK5RAP1","CERS6","CHST8","COMT","DCX","DYRK1A","EPHA6","GALNT18","GLT1D1","GPT2","GTF2H3","HAT1","KMT2A","KMT5A","MAP2K3","MAP3K9","MAPK8","MARCH8","MED6","METTL8","MKRN1","MY
GO:0000976	7	molecular function	transcription regulatory region sequence-specific DNA binding	18	0.1914139043886272	["ENSG00000008196","ENSG00000008197","ENSG00000072310","ENSG00000074047","ENSG00000101493","ENSG00000102974","ENSG00000118058","ENSG00000118217","ENSG00000119715","ENSG00000124813","ENSG00000128573","ENSG00000136574","ENSG00000157557","ENSG00000159216","E	["ATF6","CTCF","ESRRB","ETS2","FOXP2","GATA4","GLI2","KMT2A","MTF1","RUNX1","RUNX2","SP3","SREBF1","TBX1","TEAD1","TFAP2B","TFAP2D","ZNF516"]
GO:0000988	2	molecular function	protein binding transcription factor activity	18	0.1914139043886272	["ENSG00000008196","ENSG00000063438","ENSG00000073614","ENSG00000102974","ENSG00000108379","ENSG00000118217","ENSG00000119715","ENSG00000133997","ENSG00000136574","ENSG00000141380","ENSG00000147044","ENSG00000165417","ENSG00000180182","ENSG00000183955","E	["AHRR","ATF6","BCL9L","CASK","CTCF","ESRRB","GATA4","GTF2A1","KDM5A","KMT5A","MED14","MED6","MTF1","NCOR2","SS18","SUPT3H","TFAP2B","WNT3"]
GO:0004177	7	molecular function	aminopeptidase activity	3	0.19599559289062732	["ENSG00000072657","ENSG00000078098","ENSG00000197635"]	["DPP4","FAP","TRHDE"]
GO:0008143	8	molecular function	poly(A) binding	2	0.1984695584507024	["ENSG00000112232","ENSG00000215301"]	["DDX3X","KHDRBS2"]
GO:0015464	6	molecular function	acetylcholine receptor activity	2	0.1984695584507024	["ENSG00000138435","ENSG00000175344"]	["CHRNA1","CHRNA7"]
GO:0033612	5	molecular function	receptor serine/threonine kinase binding	2	0.1984695584507024	["ENSG00000112175","ENSG00000213463"]	["BMP5","SYNJ2BP"]
GO:0098631	4	molecular function	protein binding involved in cell adhesion	2	0.1984695584507024	["ENSG00000046604","ENSG00000091129"]	["DSG2","NRCAM"]
GO:0000982	5	molecular function	RNA polymerase II core promoter proximal region sequence-specific DNA binding transcription factor activity	12	0.20094462790459866	["ENSG00000008196","ENSG00000072310","ENSG00000074047","ENSG00000102974","ENSG00000119508","ENSG00000124813","ENSG00000128573","ENSG00000157557","ENSG00000169856","ENSG00000172845","ENSG00000187079","ENSG00000188786"]	["CTCF","ETS2","FOXP2","GLI2","MTF1","NR4A3","ONECUT1","RUNX2","SP3","SREBF1","TEAD1","TFAP2B"]

## Sheet: MolecularFunctions_ESS2
GO term	Level	Ontology	GO title	Number of hits	Adjusted P-value	Genes	Gene names
GO:0005515	3	molecular function	protein binding	168	0.012968492561504723	["ENSG00000001626","ENSG00000007312","ENSG00000008405","ENSG00000009844","ENSG00000023228","ENSG00000029639","ENSG00000034152","ENSG00000054118","ENSG00000063978","ENSG00000065413","ENSG00000071909","ENSG00000071967","ENSG00000072310","ENSG00000074047","E	["AACS","ABI2","ACOX3","ADAM23","AMFR","ANKRD10","ANKRD17","ANKRD44","ASIC2","ATP6AP2","BCAS3","BCL2L13","BCL9L","BLOC1S2","BNC1","BOLL","BRWD1","BTBD11","CACNA1H","CARMIL2","CASK","CCDC80","CCT3","CD28","CD79B","CFTR","CHAF1B","CHRNA1","CNOT1","COBLL1","
GO:0022843	8	molecular function	voltage-gated cation channel activity	9	0.020930745162680446	["ENSG00000007314","ENSG00000075043","ENSG00000108684","ENSG00000157542","ENSG00000169282","ENSG00000173826","ENSG00000184185","ENSG00000184611","ENSG00000196557"]	["ASIC2","CACNA1H","KCNAB1","KCNH6","KCNH7","KCNJ12","KCNJ6","KCNQ2","SCN4A"]
GO:0005242	8	molecular function	inward rectifier potassium channel activity	4	0.0210220008897992	["ENSG00000157542","ENSG00000173826","ENSG00000184185","ENSG00000184611"]	["KCNH6","KCNH7","KCNJ12","KCNJ6"]
GO:0032549	5	molecular function	ribonucleoside binding	40	0.027925074704234883	["ENSG00000001626","ENSG00000013503","ENSG00000034152","ENSG00000054118","ENSG00000054392","ENSG00000071909","ENSG00000074590","ENSG00000075785","ENSG00000081760","ENSG00000087191","ENSG00000087258","ENSG00000092439","ENSG00000100077","ENSG00000101266","E	["AACS","AGAP1","CASK","CCT3","CFTR","CHTF18","CSNK2A1","DCAKD","DDR2","DDX3X","DDX6","DNAH7","DYRK1A","FUK","GNAO1","GRK3","HHAT","HLCS","HSPD1","HSPE1","HYOU1","IARS","KIF18B","LONP2","MAP2K3","MYO1D","MYO3B","NLRX1","NUAK1","OLA1","POLR3B","PSMC5","RAB
GO:0000166	4	molecular function	nucleotide binding	48	0.027925074704234883	["ENSG00000001626","ENSG00000008405","ENSG00000034152","ENSG00000054118","ENSG00000054392","ENSG00000071909","ENSG00000074590","ENSG00000075785","ENSG00000081760","ENSG00000087008","ENSG00000087191","ENSG00000087258","ENSG00000092439","ENSG00000100077","E	["AACS","ACOX3","AGAP1","AMFR","BOLL","CASK","CCT3","CFTR","CHTF18","CRY1","CSNK2A1","DCAKD","DDR2","DDX3X","DDX6","DNAH7","DYRK1A","ESRP2","FUK","GNAO1","GRK3","HHAT","HLCS","HSPD1","HSPE1","HYOU1","IARS","KCNAB1","KIF18B","LDHD","LONP2","MAP2K3","MYO1D"
GO:1901265	4	molecular function	nucleoside phosphate binding	48	0.027925074704234883	["ENSG00000001626","ENSG00000008405","ENSG00000034152","ENSG00000054118","ENSG00000054392","ENSG00000071909","ENSG00000074590","ENSG00000075785","ENSG00000081760","ENSG00000087008","ENSG00000087191","ENSG00000087258","ENSG00000092439","ENSG00000100077","E	["AACS","ACOX3","AGAP1","AMFR","BOLL","CASK","CCT3","CFTR","CHTF18","CRY1","CSNK2A1","DCAKD","DDR2","DDX3X","DDX6","DNAH7","DYRK1A","ESRP2","FUK","GNAO1","GRK3","HHAT","HLCS","HSPD1","HSPE1","HYOU1","IARS","KCNAB1","KIF18B","LDHD","LONP2","MAP2K3","MYO1D"
GO:0001882	4	molecular function	nucleoside binding	40	0.027925074704234883	["ENSG00000001626","ENSG00000013503","ENSG00000034152","ENSG00000054118","ENSG00000054392","ENSG00000071909","ENSG00000074590","ENSG00000075785","ENSG00000081760","ENSG00000087191","ENSG00000087258","ENSG00000092439","ENSG00000100077","ENSG00000101266","E	["AACS","AGAP1","CASK","CCT3","CFTR","CHTF18","CSNK2A1","DCAKD","DDR2","DDX3X","DDX6","DNAH7","DYRK1A","FUK","GNAO1","GRK3","HHAT","HLCS","HSPD1","HSPE1","HYOU1","IARS","KIF18B","LONP2","MAP2K3","MYO1D","MYO3B","NLRX1","NUAK1","OLA1","POLR3B","PSMC5","RAB
GO:0005524	6	molecular function	ATP binding	34	0.027925074704234883	["ENSG00000001626","ENSG00000034152","ENSG00000054118","ENSG00000071909","ENSG00000074590","ENSG00000081760","ENSG00000087191","ENSG00000092439","ENSG00000100077","ENSG00000101266","ENSG00000102910","ENSG00000110367","ENSG00000115541","ENSG00000118997","E	["AACS","CASK","CCT3","CFTR","CHTF18","CSNK2A1","DCAKD","DDR2","DDX3X","DDX6","DNAH7","DYRK1A","FUK","GRK3","HLCS","HSPD1","HSPE1","HYOU1","IARS","KIF18B","LONP2","MAP2K3","MYO1D","MYO3B","NLRX1","NUAK1","OLA1","PSMC5","RUNX1","STK39","THRAP3","TLK1","TRP
GO:0035639	5	molecular function	purine ribonucleoside triphosphate binding	39	0.03405111759446188	["ENSG00000001626","ENSG00000034152","ENSG00000054118","ENSG00000054392","ENSG00000071909","ENSG00000074590","ENSG00000075785","ENSG00000081760","ENSG00000087191","ENSG00000087258","ENSG00000092439","ENSG00000100077","ENSG00000101266","ENSG00000102910","E	["AACS","AGAP1","CASK","CCT3","CFTR","CHTF18","CSNK2A1","DCAKD","DDR2","DDX3X","DDX6","DNAH7","DYRK1A","FUK","GNAO1","GRK3","HHAT","HLCS","HSPD1","HSPE1","HYOU1","IARS","KIF18B","LONP2","MAP2K3","MYO1D","MYO3B","NLRX1","NUAK1","OLA1","PSMC5","RAB7A","RASD
GO:0032550	6	molecular function	purine ribonucleoside binding	39	0.036559768573425376	["ENSG00000001626","ENSG00000034152","ENSG00000054118","ENSG00000054392","ENSG00000071909","ENSG00000074590","ENSG00000075785","ENSG00000081760","ENSG00000087191","ENSG00000087258","ENSG00000092439","ENSG00000100077","ENSG00000101266","ENSG00000102910","E	["AACS","AGAP1","CASK","CCT3","CFTR","CHTF18","CSNK2A1","DCAKD","DDR2","DDX3X","DDX6","DNAH7","DYRK1A","FUK","GNAO1","GRK3","HHAT","HLCS","HSPD1","HSPE1","HYOU1","IARS","KIF18B","LONP2","MAP2K3","MYO1D","MYO3B","NLRX1","NUAK1","OLA1","PSMC5","RAB7A","RASD
GO:0001883	5	molecular function	purine nucleoside binding	39	0.036559768573425376	["ENSG00000001626","ENSG00000034152","ENSG00000054118","ENSG00000054392","ENSG00000071909","ENSG00000074590","ENSG00000075785","ENSG00000081760","ENSG00000087191","ENSG00000087258","ENSG00000092439","ENSG00000100077","ENSG00000101266","ENSG00000102910","E	["AACS","AGAP1","CASK","CCT3","CFTR","CHTF18","CSNK2A1","DCAKD","DDR2","DDX3X","DDX6","DNAH7","DYRK1A","FUK","GNAO1","GRK3","HHAT","HLCS","HSPD1","HSPE1","HYOU1","IARS","KIF18B","LONP2","MAP2K3","MYO1D","MYO3B","NLRX1","NUAK1","OLA1","PSMC5","RAB7A","RASD
GO:0032559	6	molecular function	adenyl ribonucleotide binding	34	0.036559768573425376	["ENSG00000001626","ENSG00000034152","ENSG00000054118","ENSG00000071909","ENSG00000074590","ENSG00000081760","ENSG00000087191","ENSG00000092439","ENSG00000100077","ENSG00000101266","ENSG00000102910","ENSG00000110367","ENSG00000115541","ENSG00000118997","E	["AACS","CASK","CCT3","CFTR","CHTF18","CSNK2A1","DCAKD","DDR2","DDX3X","DDX6","DNAH7","DYRK1A","FUK","GRK3","HLCS","HSPD1","HSPE1","HYOU1","IARS","KIF18B","LONP2","MAP2K3","MYO1D","MYO3B","NLRX1","NUAK1","OLA1","PSMC5","RUNX1","STK39","THRAP3","TLK1","TRP
GO:0005488	2	molecular function	binding	199	0.036559768573425376	["ENSG00000001626","ENSG00000007312","ENSG00000007376","ENSG00000008405","ENSG00000009844","ENSG00000013503","ENSG00000023228","ENSG00000029639","ENSG00000034152","ENSG00000047365","ENSG00000054118","ENSG00000054392","ENSG00000063978","ENSG00000065413","E	["AACS","ABI2","ACOX3","ADAM23","AGAP1","AMFR","ANKRD10","ANKRD17","ANKRD44","ARAP2","ARSG","ASIC2","ASXL3","ATP6AP2","BCAS3","BCL2L13","BCL9L","BLOC1S2","BNC1","BOLL","BPIFB2","BRWD1","BTBD11","CACNA1H","CARMIL2","CASK","CCDC80","CCT3","CD28","CD79B","CD
GO:0030554	6	molecular function	adenyl nucleotide binding	34	0.036559768573425376	["ENSG00000001626","ENSG00000034152","ENSG00000054118","ENSG00000071909","ENSG00000074590","ENSG00000081760","ENSG00000087191","ENSG00000092439","ENSG00000100077","ENSG00000101266","ENSG00000102910","ENSG00000110367","ENSG00000115541","ENSG00000118997","E	["AACS","CASK","CCT3","CFTR","CHTF18","CSNK2A1","DCAKD","DDR2","DDX3X","DDX6","DNAH7","DYRK1A","FUK","GRK3","HLCS","HSPD1","HSPE1","HYOU1","IARS","KIF18B","LONP2","MAP2K3","MYO1D","MYO3B","NLRX1","NUAK1","OLA1","PSMC5","RUNX1","STK39","THRAP3","TLK1","TRP
GO:0051427	5	molecular function	hormone receptor binding	9	0.036559768573425376	["ENSG00000008405","ENSG00000054118","ENSG00000063978","ENSG00000087191","ENSG00000087258","ENSG00000125107","ENSG00000141376","ENSG00000157557","ENSG00000180182"]	["BCAS3","CNOT1","CRY1","ETS2","GNAO1","MED14","PSMC5","RNF4","THRAP3"]
GO:0030165	5	molecular function	PDZ domain binding	7	0.036559768573425376	["ENSG00000001626","ENSG00000081479","ENSG00000134769","ENSG00000147044","ENSG00000149571","ENSG00000164418","ENSG00000184185"]	["CASK","CFTR","DTNA","GRIK2","KCNJ12","KIRREL3","LRP2"]
GO:0015276	7	molecular function	ligand-gated ion channel activity	8	0.036559768573425376	["ENSG00000001626","ENSG00000108684","ENSG00000138435","ENSG00000157542","ENSG00000164418","ENSG00000173826","ENSG00000184185","ENSG00000184611"]	["ASIC2","CFTR","CHRNA1","GRIK2","KCNH6","KCNH7","KCNJ12","KCNJ6"]
GO:0022834	7	molecular function	ligand-gated channel activity	8	0.036559768573425376	["ENSG00000001626","ENSG00000108684","ENSG00000138435","ENSG00000157542","ENSG00000164418","ENSG00000173826","ENSG00000184185","ENSG00000184611"]	["ASIC2","CFTR","CHRNA1","GRIK2","KCNH6","KCNH7","KCNJ12","KCNJ6"]
GO:0032555	5	molecular function	purine ribonucleotide binding	39	0.036559768573425376	["ENSG00000001626","ENSG00000034152","ENSG00000054118","ENSG00000054392","ENSG00000071909","ENSG00000074590","ENSG00000075785","ENSG00000081760","ENSG00000087191","ENSG00000087258","ENSG00000092439","ENSG00000100077","ENSG00000101266","ENSG00000102910","E	["AACS","AGAP1","CASK","CCT3","CFTR","CHTF18","CSNK2A1","DCAKD","DDR2","DDX3X","DDX6","DNAH7","DYRK1A","FUK","GNAO1","GRK3","HHAT","HLCS","HSPD1","HSPE1","HYOU1","IARS","KIF18B","LONP2","MAP2K3","MYO1D","MYO3B","NLRX1","NUAK1","OLA1","PSMC5","RAB7A","RASD
GO:0005244	7	molecular function	voltage-gated ion channel activity	9	0.036559768573425376	["ENSG00000007314","ENSG00000075043","ENSG00000108684","ENSG00000157542","ENSG00000169282","ENSG00000173826","ENSG00000184185","ENSG00000184611","ENSG00000196557"]	["ASIC2","CACNA1H","KCNAB1","KCNH6","KCNH7","KCNJ12","KCNJ6","KCNQ2","SCN4A"]
GO:0022832	7	molecular function	voltage-gated channel activity	9	0.036559768573425376	["ENSG00000007314","ENSG00000075043","ENSG00000108684","ENSG00000157542","ENSG00000169282","ENSG00000173826","ENSG00000184185","ENSG00000184611","ENSG00000196557"]	["ASIC2","CACNA1H","KCNAB1","KCNH6","KCNH7","KCNJ12","KCNJ6","KCNQ2","SCN4A"]
GO:0005249	9	molecular function	voltage-gated potassium channel activity	6	0.03701117586636154	["ENSG00000075043","ENSG00000157542","ENSG00000169282","ENSG00000173826","ENSG00000184185","ENSG00000184611"]	["KCNAB1","KCNH6","KCNH7","KCNJ12","KCNJ6","KCNQ2"]
GO:0017076	5	molecular function	purine nucleotide binding	39	0.03701117586636154	["ENSG00000001626","ENSG00000034152","ENSG00000054118","ENSG00000054392","ENSG00000071909","ENSG00000074590","ENSG00000075785","ENSG00000081760","ENSG00000087191","ENSG00000087258","ENSG00000092439","ENSG00000100077","ENSG00000101266","ENSG00000102910","E	["AACS","AGAP1","CASK","CCT3","CFTR","CHTF18","CSNK2A1","DCAKD","DDR2","DDX3X","DDX6","DNAH7","DYRK1A","FUK","GNAO1","GRK3","HHAT","HLCS","HSPD1","HSPE1","HYOU1","IARS","KIF18B","LONP2","MAP2K3","MYO1D","MYO3B","NLRX1","NUAK1","OLA1","PSMC5","RAB7A","RASD
GO:0032553	4	molecular function	ribonucleotide binding	39	0.03819693062444067	["ENSG00000001626","ENSG00000034152","ENSG00000054118","ENSG00000054392","ENSG00000071909","ENSG00000074590","ENSG00000075785","ENSG00000081760","ENSG00000087191","ENSG00000087258","ENSG00000092439","ENSG00000100077","ENSG00000101266","ENSG00000102910","E	["AACS","AGAP1","CASK","CCT3","CFTR","CHTF18","CSNK2A1","DCAKD","DDR2","DDX3X","DDX6","DNAH7","DYRK1A","FUK","GNAO1","GRK3","HHAT","HLCS","HSPD1","HSPE1","HYOU1","IARS","KIF18B","LONP2","MAP2K3","MYO1D","MYO3B","NLRX1","NUAK1","OLA1","PSMC5","RAB7A","RASD
GO:0022836	6	molecular function	gated channel activity	12	0.038276485935140166	["ENSG00000001626","ENSG00000007314","ENSG00000075043","ENSG00000108684","ENSG00000138435","ENSG00000157542","ENSG00000164418","ENSG00000169282","ENSG00000173826","ENSG00000184185","ENSG00000184611","ENSG00000196557"]	["ASIC2","CACNA1H","CFTR","CHRNA1","GRIK2","KCNAB1","KCNH6","KCNH7","KCNJ12","KCNJ6","KCNQ2","SCN4A"]
GO:0005261	7	molecular function	cation channel activity	11	0.04588748940822618	["ENSG00000007314","ENSG00000075043","ENSG00000092439","ENSG00000108684","ENSG00000138435","ENSG00000157542","ENSG00000169282","ENSG00000173826","ENSG00000184185","ENSG00000184611","ENSG00000196557"]	["ASIC2","CACNA1H","CHRNA1","KCNAB1","KCNH6","KCNH7","KCNJ12","KCNJ6","KCNQ2","SCN4A","TRPM7"]
GO:1901363	3	molecular function	heterocyclic compound binding	95	0.046359930400207645	["ENSG00000001626","ENSG00000007376","ENSG00000008405","ENSG00000013503","ENSG00000029639","ENSG00000034152","ENSG00000054118","ENSG00000054392","ENSG00000063978","ENSG00000071909","ENSG00000072310","ENSG00000074047","ENSG00000074590","ENSG00000075785","E	["AACS","ABI2","ACOX3","AGAP1","AMFR","ANKRD17","ASXL3","BNC1","BOLL","CASK","CCT3","CERS6","CFTR","CHTF18","CNOT1","CRY1","CSNK2A1","CTCF","DCAKD","DDR2","DDX3X","DDX6","DNAH7","DRGX","DYRK1A","EEF1B2","ERG","ESRP2","ETS2","EXOSC7","FANCI","FOXP2","FUK",
GO:0036094	3	molecular function	small molecule binding	50	0.046359930400207645	["ENSG00000001626","ENSG00000008405","ENSG00000013503","ENSG00000034152","ENSG00000054118","ENSG00000054392","ENSG00000071909","ENSG00000074590","ENSG00000075785","ENSG00000081760","ENSG00000087008","ENSG00000087191","ENSG00000087258","ENSG00000092439","E	["AACS","ACOX3","AGAP1","AMFR","BOLL","CASK","CCT3","CFTR","CHTF18","CRY1","CSNK2A1","DCAKD","DDR2","DDX3X","DDX6","DNAH7","DYRK1A","ESRP2","FUK","GNAO1","GRK3","HHAT","HLCS","HSPD1","HSPE1","HYOU1","IARS","KCNAB1","KIF18B","LDHD","LONP2","MAP2K3","MYO1D"
GO:0097367	3	molecular function	carbohydrate derivative binding	44	0.046359930400207645	["ENSG00000001626","ENSG00000013503","ENSG00000034152","ENSG00000054118","ENSG00000054392","ENSG00000071909","ENSG00000074590","ENSG00000075785","ENSG00000081760","ENSG00000087191","ENSG00000087258","ENSG00000091986","ENSG00000092439","ENSG00000100077","E	["AACS","AGAP1","CASK","CCDC80","CCT3","CFTR","CHTF18","CSNK2A1","DCAKD","DDR2","DDX3X","DDX6","DNAH7","DYRK1A","FUK","GNAO1","GRK3","HHAT","HLCS","HSPD1","HSPE1","HYOU1","IARS","KIF18B","LONP2","MAP2K3","MYO1D","MYO3B","NCAM1","NLRX1","NRP2","NUAK1","OLA
GO:0097159	3	molecular function	organic cyclic compound binding	96	0.04667393662538925	["ENSG00000001626","ENSG00000007376","ENSG00000008405","ENSG00000013503","ENSG00000029639","ENSG00000034152","ENSG00000054118","ENSG00000054392","ENSG00000063978","ENSG00000071909","ENSG00000072310","ENSG00000074047","ENSG00000074590","ENSG00000075785","E	["AACS","ABI2","ACOX3","AGAP1","AMFR","ANKRD17","ASXL3","BNC1","BOLL","CASK","CCT3","CERS6","CFTR","CHTF18","CNOT1","CRY1","CSNK2A1","CTCF","DCAKD","DDR2","DDX3X","DDX6","DNAH7","DRD2","DRGX","DYRK1A","EEF1B2","ERG","ESRP2","ETS2","EXOSC7","FANCI","FOXP2"
GO:0005216	6	molecular function	ion channel activity	13	0.05486544224813465	["ENSG00000001626","ENSG00000007314","ENSG00000075043","ENSG00000092439","ENSG00000108684","ENSG00000138435","ENSG00000157542","ENSG00000164418","ENSG00000169282","ENSG00000173826","ENSG00000184185","ENSG00000184611","ENSG00000196557"]	["ASIC2","CACNA1H","CFTR","CHRNA1","GRIK2","KCNAB1","KCNH6","KCNH7","KCNJ12","KCNJ6","KCNQ2","SCN4A","TRPM7"]
GO:0043168	4	molecular function	anion binding	50	0.06302373531716877	["ENSG00000001626","ENSG00000034152","ENSG00000047365","ENSG00000054118","ENSG00000054392","ENSG00000071909","ENSG00000074590","ENSG00000075785","ENSG00000081760","ENSG00000087008","ENSG00000087191","ENSG00000087258","ENSG00000091986","ENSG00000092439","E	["AACS","ACOX3","AGAP1","ARAP2","CASK","CCDC80","CCT3","CFTR","CHTF18","CSNK2A1","DCAKD","DDR2","DDX3X","DDX6","DNAH7","DYRK1A","FUK","GNAO1","GRK3","HHAT","HLCS","HSPD1","HSPE1","HYOU1","IARS","KCNAB1","KIF18B","LDHD","LONP2","MAP2K3","MYO1D","MYO3B","NC
GO:0022838	5	molecular function	substrate-specific channel activity	13	0.06302373531716877	["ENSG00000001626","ENSG00000007314","ENSG00000075043","ENSG00000092439","ENSG00000108684","ENSG00000138435","ENSG00000157542","ENSG00000164418","ENSG00000169282","ENSG00000173826","ENSG00000184185","ENSG00000184611","ENSG00000196557"]	["ASIC2","CACNA1H","CFTR","CHRNA1","GRIK2","KCNAB1","KCNH6","KCNH7","KCNJ12","KCNJ6","KCNQ2","SCN4A","TRPM7"]
GO:0002020	5	molecular function	protease binding	6	0.07600291638520056	["ENSG00000078098","ENSG00000102910","ENSG00000144381","ENSG00000159461","ENSG00000178562","ENSG00000197635"]	["AMFR","CD28","DPP4","FAP","HSPD1","LONP2"]
GO:0019904	4	molecular function	protein domain specific binding	18	0.07600291638520056	["ENSG00000001626","ENSG00000081479","ENSG00000102871","ENSG00000108379","ENSG00000110367","ENSG00000125107","ENSG00000134769","ENSG00000138443","ENSG00000145335","ENSG00000147044","ENSG00000149294","ENSG00000149571","ENSG00000164418","ENSG00000176658","E	["ABI2","CASK","CFTR","CNOT1","DDX6","DTNA","GRIK2","KCNJ12","KIRREL3","LRP2","MLF1","MYO1D","NCAM1","SH3BGR","SNCA","TRADD","WNT3","ZNF521"]
GO:0019706	7	molecular function	protein-cysteine S-palmitoyltransferase activity	3	0.08156398906965266	["ENSG00000159714","ENSG00000163812","ENSG00000175048"]	["ZDHHC1","ZDHHC14","ZDHHC3"]
GO:0005267	8	molecular function	potassium channel activity	6	0.08301640108297176	["ENSG00000075043","ENSG00000157542","ENSG00000169282","ENSG00000173826","ENSG00000184185","ENSG00000184611"]	["KCNAB1","KCNH6","KCNH7","KCNJ12","KCNJ6","KCNQ2"]
GO:0015267	5	molecular function	channel activity	13	0.08444302420535217	["ENSG00000001626","ENSG00000007314","ENSG00000075043","ENSG00000092439","ENSG00000108684","ENSG00000138435","ENSG00000157542","ENSG00000164418","ENSG00000169282","ENSG00000173826","ENSG00000184185","ENSG00000184611","ENSG00000196557"]	["ASIC2","CACNA1H","CFTR","CHRNA1","GRIK2","KCNAB1","KCNH6","KCNH7","KCNJ12","KCNJ6","KCNQ2","SCN4A","TRPM7"]
GO:0022803	4	molecular function	passive transmembrane transporter activity	13	0.08444302420535217	["ENSG00000001626","ENSG00000007314","ENSG00000075043","ENSG00000092439","ENSG00000108684","ENSG00000138435","ENSG00000157542","ENSG00000164418","ENSG00000169282","ENSG00000173826","ENSG00000184185","ENSG00000184611","ENSG00000196557"]	["ASIC2","CACNA1H","CFTR","CHRNA1","GRIK2","KCNAB1","KCNH6","KCNH7","KCNJ12","KCNJ6","KCNQ2","SCN4A","TRPM7"]
GO:0019707	7	molecular function	protein-cysteine S-acyltransferase activity	4	0.08746186366120022	["ENSG00000054392","ENSG00000159714","ENSG00000163812","ENSG00000175048"]	["HHAT","ZDHHC1","ZDHHC14","ZDHHC3"]
GO:0035257	6	molecular function	nuclear hormone receptor binding	7	0.08982339221300557	["ENSG00000008405","ENSG00000054118","ENSG00000063978","ENSG00000125107","ENSG00000141376","ENSG00000157557","ENSG00000180182"]	["BCAS3","CNOT1","CRY1","ETS2","MED14","RNF4","THRAP3"]
GO:0043167	3	molecular function	ion binding	95	0.09354938691113858	["ENSG00000001626","ENSG00000013503","ENSG00000023228","ENSG00000034152","ENSG00000047365","ENSG00000054118","ENSG00000054392","ENSG00000063978","ENSG00000071909","ENSG00000071967","ENSG00000074047","ENSG00000074590","ENSG00000075785","ENSG00000081479","E	["AACS","ACOX3","ADAM23","AGAP1","AMFR","ARAP2","ARSG","ASXL3","BNC1","CACNA1H","CASK","CCDC80","CCT3","CDH4","CFTR","CHRNA1","CHTF18","CRYAA","CSNK2A1","CTCF","CYBRD1","DCAKD","DDR2","DDX3X","DDX6","DNAH7","DRD2","DTNA","DYRK1A","FOXP2","FRAS1","FUK","GA
GO:0016740	3	molecular function	transferase activity	42	0.09354938691113858	["ENSG00000013503","ENSG00000029639","ENSG00000034152","ENSG00000054392","ENSG00000063978","ENSG00000071909","ENSG00000074590","ENSG00000090857","ENSG00000092439","ENSG00000100077","ENSG00000101266","ENSG00000102893","ENSG00000110328","ENSG00000110344","E	["AGPAT3","AMFR","CASK","CERS6","CHST8","CHTF18","CSNK2A1","DCAKD","DDR2","DYRK1A","FUK","GALNT18","GRK3","HERC3","HHAT","KMT2A","MAP2K3","MYO3B","NRP2","NUAK1","PDPR","PDZRN4","PEMT","PHKB","POLR3B","RNF4","RPN1","SETD4","ST3GAL2","STK39","TFB1M","TLK1",
GO:0003713	5	molecular function	transcription coactivator activity	10	0.09356137956026493	["ENSG00000054118","ENSG00000063978","ENSG00000108379","ENSG00000108604","ENSG00000110777","ENSG00000141380","ENSG00000142611","ENSG00000147044","ENSG00000180182","ENSG00000186174"]	["BCL9L","CASK","MED14","POU2AF1","PRDM16","RNF4","SMARCD2","SS18","THRAP3","WNT3"]
GO:0016417	6	molecular function	S-acyltransferase activity	4	0.09418133091432998	["ENSG00000054392","ENSG00000159714","ENSG00000163812","ENSG00000175048"]	["HHAT","ZDHHC1","ZDHHC14","ZDHHC3"]
GO:0003824	2	molecular function	catalytic activity	89	0.09697641233590494	["ENSG00000001626","ENSG00000007376","ENSG00000008405","ENSG00000013503","ENSG00000023228","ENSG00000029639","ENSG00000034152","ENSG00000054392","ENSG00000063978","ENSG00000071909","ENSG00000071967","ENSG00000074590","ENSG00000074771","ENSG00000075785","E	["AACS","ACOX3","ADAM23","AGAP1","AGPAT3","AMFR","ARSG","ATP6AP2","CASK","CBR1","CERS6","CFTR","CHST8","CHTF18","CNOT1","CRY1","CSNK2A1","CYBRD1","DCAKD","DDR2","DDX3X","DDX6","DNAH7","DPP4","DYRK1A","EXOSC7","FAP","FUK","GALNT18","GNAO1","GRK3","HERC3","
GO:0016409	6	molecular function	palmitoyltransferase activity	4	0.10266504943802217	["ENSG00000054392","ENSG00000159714","ENSG00000163812","ENSG00000175048"]	["HHAT","ZDHHC1","ZDHHC14","ZDHHC3"]
GO:0008239	8	molecular function	dipeptidyl-peptidase activity	2	0.10266504943802217	["ENSG00000078098","ENSG00000197635"]	["DPP4","FAP"]
GO:0015079	9	molecular function	potassium ion transmembrane transporter activity	6	0.10266504943802217	["ENSG00000075043","ENSG00000157542","ENSG00000169282","ENSG00000173826","ENSG00000184185","ENSG00000184611"]	["KCNAB1","KCNH6","KCNH7","KCNJ12","KCNJ6","KCNQ2"]
GO:0051082	4	molecular function	unfolded protein binding	5	0.10767575598236528	["ENSG00000115541","ENSG00000144381","ENSG00000159259","ENSG00000160202","ENSG00000163468"]	["CCT3","CHAF1B","CRYAA","HSPD1","HSPE1"]
GO:0048156	5	molecular function	tau protein binding	2	0.10864987516161406	["ENSG00000145335","ENSG00000157540"]	["DYRK1A","SNCA"]
GO:0004674	7	molecular function	protein serine/threonine kinase activity	12	0.11172110529410231	["ENSG00000034152","ENSG00000071909","ENSG00000074590","ENSG00000092439","ENSG00000100077","ENSG00000101266","ENSG00000102893","ENSG00000147044","ENSG00000152332","ENSG00000157540","ENSG00000198586","ENSG00000198648"]	["CASK","CSNK2A1","DYRK1A","GRK3","MAP2K3","MYO3B","NUAK1","PHKB","STK39","TLK1","TRPM7","UHMK1"]
GO:0048487	6	molecular function	beta-tubulin binding	3	0.12255644362164411	["ENSG00000103546","ENSG00000141376","ENSG00000145335"]	["BCAS3","SLC6A2","SNCA"]
GO:0046873	8	molecular function	metal ion transmembrane transporter activity	11	0.12801982198916342	["ENSG00000007314","ENSG00000075043","ENSG00000092439","ENSG00000103546","ENSG00000108684","ENSG00000157542","ENSG00000169282","ENSG00000173826","ENSG00000184185","ENSG00000184611","ENSG00000196557"]	["ASIC2","CACNA1H","KCNAB1","KCNH6","KCNH7","KCNJ12","KCNJ6","KCNQ2","SCN4A","SLC6A2","TRPM7"]
GO:0031624	6	molecular function	ubiquitin conjugating enzyme binding	2	0.12801982198916342	["ENSG00000063978","ENSG00000164418"]	["GRIK2","RNF4"]
GO:0000989	3	molecular function	transcription factor binding transcription factor activity	14	0.1317485115730366	["ENSG00000008405","ENSG00000054118","ENSG00000063978","ENSG00000087191","ENSG00000102974","ENSG00000108379","ENSG00000108604","ENSG00000110777","ENSG00000123066","ENSG00000141380","ENSG00000142611","ENSG00000147044","ENSG00000180182","ENSG00000186174"]	["BCL9L","CASK","CRY1","CTCF","MED13L","MED14","POU2AF1","PRDM16","PSMC5","RNF4","SMARCD2","SS18","THRAP3","WNT3"]
GO:0000988	2	molecular function	protein binding transcription factor activity	14	0.13450909903305064	["ENSG00000008405","ENSG00000054118","ENSG00000063978","ENSG00000087191","ENSG00000102974","ENSG00000108379","ENSG00000108604","ENSG00000110777","ENSG00000123066","ENSG00000141380","ENSG00000142611","ENSG00000147044","ENSG00000180182","ENSG00000186174"]	["BCL9L","CASK","CRY1","CTCF","MED13L","MED14","POU2AF1","PRDM16","PSMC5","RNF4","SMARCD2","SS18","THRAP3","WNT3"]
GO:0016773	5	molecular function	phosphotransferase activity, alcohol group as acceptor	16	0.13875296800796783	["ENSG00000034152","ENSG00000071909","ENSG00000074590","ENSG00000092439","ENSG00000100077","ENSG00000101266","ENSG00000102893","ENSG00000118257","ENSG00000147044","ENSG00000152332","ENSG00000157353","ENSG00000157540","ENSG00000162733","ENSG00000172992","E	["CASK","CSNK2A1","DCAKD","DDR2","DYRK1A","FUK","GRK3","MAP2K3","MYO3B","NRP2","NUAK1","PHKB","STK39","TLK1","TRPM7","UHMK1"]
GO:0042809	5	molecular function	vitamin D receptor binding	2	0.14253553672718242	["ENSG00000054118","ENSG00000180182"]	["MED14","THRAP3"]
GO:0044390	5	molecular function	ubiquitin-like protein conjugating enzyme binding	2	0.14253553672718242	["ENSG00000063978","ENSG00000164418"]	["GRIK2","RNF4"]
GO:0044877	3	molecular function	macromolecular complex binding	29	0.142543763467235	["ENSG00000063978","ENSG00000072310","ENSG00000074047","ENSG00000078098","ENSG00000081479","ENSG00000087258","ENSG00000101367","ENSG00000102871","ENSG00000102974","ENSG00000108604","ENSG00000111783","ENSG00000114948","ENSG00000118058","ENSG00000132466","E	["ABI2","ADAM23","AMFR","ANKRD17","BCAS3","CASK","CHAF1B","CTCF","DDR2","DDX3X","DPP4","FAP","GLI2","GNAO1","HSPD1","KIF18B","KMT2A","LRP2","MAPRE1","MYO1D","OLA1","PSMG1","RFX4","RNF4","SMARCD2","SNCA","SREBF1","TRADD","UHMK1"]
GO:0061630	6	molecular function	ubiquitin protein ligase activity	6	0.142543763467235	["ENSG00000063978","ENSG00000110344","ENSG00000159461","ENSG00000165966","ENSG00000186187","ENSG00000213186"]	["AMFR","PDZRN4","RNF4","TRIM59","UBE4A","ZNRF1"]
GO:0004672	6	molecular function	protein kinase activity	14	0.142543763467235	["ENSG00000034152","ENSG00000071909","ENSG00000074590","ENSG00000092439","ENSG00000100077","ENSG00000101266","ENSG00000102893","ENSG00000118257","ENSG00000147044","ENSG00000152332","ENSG00000157540","ENSG00000162733","ENSG00000198586","ENSG00000198648"]	["CASK","CSNK2A1","DDR2","DYRK1A","GRK3","MAP2K3","MYO3B","NRP2","NUAK1","PHKB","STK39","TLK1","TRPM7","UHMK1"]
GO:0003712	4	molecular function	transcription cofactor activity	13	0.142543763467235	["ENSG00000054118","ENSG00000063978","ENSG00000087191","ENSG00000102974","ENSG00000108379","ENSG00000108604","ENSG00000110777","ENSG00000123066","ENSG00000141380","ENSG00000142611","ENSG00000147044","ENSG00000180182","ENSG00000186174"]	["BCL9L","CASK","CTCF","MED13L","MED14","POU2AF1","PRDM16","PSMC5","RNF4","SMARCD2","SS18","THRAP3","WNT3"]
GO:0051087	4	molecular function	chaperone binding	4	0.1441587114167612	["ENSG00000115541","ENSG00000144381","ENSG00000149428","ENSG00000159461"]	["AMFR","HSPD1","HSPE1","HYOU1"]
GO:0061659	5	molecular function	ubiquitin-like protein ligase activity	6	0.145769735547568	["ENSG00000063978","ENSG00000110344","ENSG00000159461","ENSG00000165966","ENSG00000186187","ENSG00000213186"]	["AMFR","PDZRN4","RNF4","TRIM59","UBE4A","ZNRF1"]
GO:0051428	6	molecular function	peptide hormone receptor binding	2	0.145769735547568	["ENSG00000087191","ENSG00000087258"]	["GNAO1","PSMC5"]
GO:0005248	9	molecular function	voltage-gated sodium channel activity	2	0.15859626827494955	["ENSG00000007314","ENSG00000108684"]	["ASIC2","SCN4A"]
GO:0070064	4	molecular function	proline-rich region binding	2	0.15859626827494955	["ENSG00000138443","ENSG00000141441"]	["ABI2","GAREM1"]
GO:0030374	6	molecular function	ligand-dependent nuclear receptor transcription coactivator activity	3	0.15859626827494955	["ENSG00000054118","ENSG00000141380","ENSG00000180182"]	["MED14","SS18","THRAP3"]
GO:0003723	5	molecular function	RNA binding	29	0.15859626827494955	["ENSG00000007376","ENSG00000029639","ENSG00000054118","ENSG00000075914","ENSG00000101367","ENSG00000103067","ENSG00000106244","ENSG00000108651","ENSG00000110367","ENSG00000114942","ENSG00000115541","ENSG00000121390","ENSG00000125107","ENSG00000132466","E	["ANKRD17","BOLL","CCT3","CNOT1","DDX3X","DDX6","EEF1B2","ESRP2","EXOSC7","GPATCH8","HSPD1","HSPE1","MAPRE1","MRPL1","MRPS6","NUDT21","PDAP1","PSPC1","RDX","RPL8","RPN1","RPUSD1","RRP1B","SF3B3","SSB","TFB1M","THRAP3","UHMK1","UTP6"]
GO:0045502	4	molecular function	dynein binding	2	0.16456537168733665	["ENSG00000145335","ENSG00000154099"]	["DNAAF1","SNCA"]
GO:0003674	1	molecular function	molecular_function	233	0.16974026743820425	["ENSG00000001626","ENSG00000007312","ENSG00000007314","ENSG00000007376","ENSG00000008405","ENSG00000009844","ENSG00000013503","ENSG00000023228","ENSG00000029639","ENSG00000034152","ENSG00000047365","ENSG00000054118","ENSG00000054392","ENSG00000063978","E	["AACS","ABI2","ACOX3","ADAM23","AGAP1","AGPAT3","AMFR","ANKFN1","ANKRD10","ANKRD17","ANKRD44","ARAP2","ARSG","ASIC2","ASXL3","ATP6AP2","BCAS3","BCL2L13","BCL9L","BLOC1S2","BNC1","BOLL","BPIFB2","BRWD1","BTBD11","CACNA1H","CARMIL2","CASK","CBR1","CCDC80",
GO:0042813	6	molecular function	Wnt-activated receptor activity	2	0.17355367401115546	["ENSG00000081479","ENSG00000106025"]	["LRP2","TSPAN12"]
GO:0005070	5	molecular function	SH3/SH2 adaptor activity	3	0.1757476086772623	["ENSG00000115290","ENSG00000178562","ENSG00000185437"]	["CD28","GRB14","SH3BGR"]
GO:0017025	5	molecular function	TBP-class protein binding	2	0.18109210488078775	["ENSG00000063978","ENSG00000087191"]	["PSMC5","RNF4"]
GO:0001047	8	molecular function	core promoter binding	5	0.186819669332762	["ENSG00000008405","ENSG00000054118","ENSG00000118058","ENSG00000121390","ENSG00000159216"]	["CRY1","KMT2A","PSPC1","RUNX1","THRAP3"]
GO:0000146	9	molecular function	microfilament motor activity	2	0.18840987564510217	["ENSG00000071909","ENSG00000176658"]	["MYO1D","MYO3B"]
GO:0003676	4	molecular function	nucleic acid binding	61	0.19760584794466635	["ENSG00000007376","ENSG00000008405","ENSG00000013503","ENSG00000029639","ENSG00000054118","ENSG00000063978","ENSG00000072310","ENSG00000074047","ENSG00000075914","ENSG00000101367","ENSG00000102935","ENSG00000102974","ENSG00000103067","ENSG00000106244","E	["ABI2","ANKRD17","ASXL3","BNC1","BOLL","CCT3","CERS6","CHTF18","CNOT1","CRY1","CTCF","DDX3X","DDX6","DRGX","EEF1B2","ERG","ESRP2","ETS2","EXOSC7","FANCI","FOXP2","GLI2","GPATCH8","GTF3C3","HSPD1","HSPE1","KMT2A","MAPRE1","MLF1","MRPL1","MRPS6","NUDT21","
GO:0060090	3	molecular function	binding, bridging	6	0.1978801297700972	["ENSG00000102871","ENSG00000115290","ENSG00000138443","ENSG00000159461","ENSG00000178562","ENSG00000185437"]	["ABI2","AMFR","CD28","GRB14","SH3BGR","TRADD"]
GO:0015077	8	molecular function	monovalent inorganic cation transmembrane transporter activity	9	0.19997196744768117	["ENSG00000007314","ENSG00000075043","ENSG00000103546","ENSG00000108684","ENSG00000157542","ENSG00000169282","ENSG00000173826","ENSG00000184185","ENSG00000184611"]	["ASIC2","KCNAB1","KCNH6","KCNH7","KCNJ12","KCNJ6","KCNQ2","SCN4A","SLC6A2"]
GO:0002039	4	molecular function	p53 binding	3	0.20126148652453174	["ENSG00000074590","ENSG00000137699","ENSG00000144381"]	["HSPD1","NUAK1","TRIM29"]
GO:0043014	6	molecular function	alpha-tubulin binding	2	0.20126148652453174	["ENSG00000103546","ENSG00000145335"]	["SLC6A2","SNCA"]
GO:0016874	3	molecular function	ligase activity	10	0.2029978960160614	["ENSG00000063978","ENSG00000081760","ENSG00000110344","ENSG00000119685","ENSG00000138641","ENSG00000159267","ENSG00000159461","ENSG00000182670","ENSG00000186187","ENSG00000196305"]	["AACS","AMFR","HERC3","HLCS","IARS","RNF4","TTC3","TTLL5","UBE4A","ZNRF1"]
GO:0001965	4	molecular function	G-protein alpha-subunit binding	2	0.2098566657149811	["ENSG00000111785","ENSG00000157542"]	["KCNJ6","RIC8B"]
GO:0016747	5	molecular function	transferase activity, transferring acyl groups other than amino-acyl groups	6	0.21337447928125805	["ENSG00000054392","ENSG00000159714","ENSG00000160216","ENSG00000163812","ENSG00000172292","ENSG00000175048"]	["AGPAT3","CERS6","HHAT","ZDHHC1","ZDHHC14","ZDHHC3"]
GO:0004252	6	molecular function	serine-type endopeptidase activity	5	0.21721154306744386	["ENSG00000078098","ENSG00000087245","ENSG00000102910","ENSG00000140943","ENSG00000197635"]	["DPP4","FAP","LONP2","MBTPS1","MMP2"]

## Sheet: BiologicalProcesses_ESS1
GO term	Level	Ontology	GO title	Number of hits	Adjusted P-value	Genes	Gene names
GO:0009987	2	biological process	cellular process	308	2.91421e+10	["ENSG00000006071","ENSG00000006432","ENSG00000007314","ENSG00000008196","ENSG00000008197","ENSG00000009335","ENSG00000011304","ENSG00000012779","ENSG00000013503","ENSG00000021645","ENSG00000021826","ENSG00000025796","ENSG00000030419","ENSG00000034152","E	["AACS","ABCB9","ABCC8","ABI2","ACADL","ACE","ADGRB1","AGPAT3","AHRR","AK9","ALOX5","AMOT","ANKRD27","ARHGEF26","ASIC2","ASXL3","ATAD5","ATE1","ATF6","ATP6AP2","ATP6V0A2","ATP6V1E1","ATP7A","B4GALT6","BCL2L13","BCL9L","BFSP1","BMP2K","BMP5","BRWD1","BTRC"
GO:0032502	2	biological process	developmental process	154	5.20657e+09	["ENSG00000008196","ENSG00000008197","ENSG00000021645","ENSG00000021826","ENSG00000025796","ENSG00000034152","ENSG00000041982","ENSG00000046604","ENSG00000061676","ENSG00000068885","ENSG00000072134","ENSG00000072310","ENSG00000073614","ENSG00000074047","E	["AACS","ABI2","ACE","ADAMTS18","ADAP2","ADGRB1","AMOT","ANKRD27","ARHGEF26","ARVCF","ASIC2","ATP6AP2","ATP7A","BCL9L","BFSP1","BMP5","BTRC","CACNA1H","CAMK1D","CARMIL2","CASP9","CBR1","CCNB2","CD28","CDK2AP1","CDK5RAP1","CHN1","CHRNA1","CHST8","CNOT1","C
GO:0050789	3	biological process	regulation of biological process	266	5.8943e+09	["ENSG00000006071","ENSG00000006432","ENSG00000007312","ENSG00000007314","ENSG00000008196","ENSG00000008197","ENSG00000011304","ENSG00000012779","ENSG00000013503","ENSG00000021645","ENSG00000021826","ENSG00000025796","ENSG00000030419","ENSG00000034152","E	["AACS","ABCC8","ABI2","ACADL","ACE","ADAMTS18","ADAP2","ADGRB1","AHRR","ALOX5","AMOT","ANKRD27","ARHGEF26","ARRDC4","ASIC2","ASXL3","ATF6","ATP6AP2","ATP6V0A2","ATP6V1E1","ATP7A","BCL2L13","BCL9L","BMP2K","BMP5","BRWD1","BTBD11","BTRC","CACNA1H","CAMK1D"
GO:0065007	2	biological process	biological regulation	274	7.39168e+09	["ENSG00000006071","ENSG00000006432","ENSG00000007312","ENSG00000007314","ENSG00000008196","ENSG00000008197","ENSG00000011304","ENSG00000012779","ENSG00000013503","ENSG00000021645","ENSG00000021826","ENSG00000025796","ENSG00000030419","ENSG00000034152","E	["AACS","ABCC8","ABI2","ACADL","ACE","ADAMTS18","ADAP2","ADGRB1","AHRR","ALOX5","AMOT","ANKRD27","ARHGEF26","ARRDC4","ASIC2","ASXL3","ATF6","ATP6AP2","ATP6V0A2","ATP6V1E1","ATP7A","BCL2L13","BCL9L","BMP2K","BMP5","BRWD1","BTBD11","BTRC","CACNA1H","CAMK1D"
GO:0044767	3	biological process	single-organism developmental process	141	3.29061e+10	["ENSG00000008196","ENSG00000008197","ENSG00000021645","ENSG00000021826","ENSG00000025796","ENSG00000034152","ENSG00000041982","ENSG00000061676","ENSG00000068885","ENSG00000072134","ENSG00000072310","ENSG00000073614","ENSG00000074047","ENSG00000077279","E	["AACS","ABI2","ACE","ADAMTS18","ADAP2","ADGRB1","AMOT","ANKRD27","ARHGEF26","ARVCF","ATP6AP2","ATP7A","BCL9L","BFSP1","BMP5","BTRC","CACNA1H","CARMIL2","CASP9","CBR1","CCNB2","CD28","CDK2AP1","CDK5RAP1","CHRNA1","CNOT1","COL1A2","COL3A1","COL5A2","COPS3"
GO:0050794	4	biological process	regulation of cellular process	253	3.29061e+10	["ENSG00000006071","ENSG00000006432","ENSG00000007312","ENSG00000007314","ENSG00000008196","ENSG00000008197","ENSG00000011304","ENSG00000021645","ENSG00000025796","ENSG00000030419","ENSG00000034152","ENSG00000041982","ENSG00000061676","ENSG00000062716","E	["AACS","ABCC8","ABI2","ACADL","ACE","ADAMTS18","ADAP2","ADGRB1","AHRR","AMOT","ANKRD27","ARHGEF26","ARRDC4","ASIC2","ASXL3","ATF6","ATP6AP2","ATP6V0A2","ATP6V1E1","ATP7A","BCL2L13","BCL9L","BMP5","BRWD1","BTBD11","BTRC","CACNA1H","CAMK1D","CARMIL2","CASK
GO:0044763	3	biological process	single-organism cellular process	242	3.60002e+10	["ENSG00000006071","ENSG00000006432","ENSG00000007314","ENSG00000008196","ENSG00000012779","ENSG00000021645","ENSG00000021826","ENSG00000025796","ENSG00000034152","ENSG00000041982","ENSG00000046604","ENSG00000061676","ENSG00000062716","ENSG00000065328","E	["AACS","ABCB9","ABCC8","ABI2","ACADL","ACE","ADGRB1","AGPAT3","AK9","ALOX5","AMOT","ANKRD27","ARHGEF26","ASIC2","ATP6V0A2","ATP6V1E1","ATP7A","B4GALT6","BCL2L13","BCL9L","BFSP1","BMP5","BTRC","CACNA1H","CARMIL2","CASK","CASP9","CBR1","CCNB2","CCNT2","CD2
GO:0007165	5	biological process	signal transduction	137	2.72073e+11	["ENSG00000006071","ENSG00000006432","ENSG00000007312","ENSG00000021645","ENSG00000025796","ENSG00000034152","ENSG00000061676","ENSG00000063438","ENSG00000068885","ENSG00000072134","ENSG00000072310","ENSG00000072657","ENSG00000074047","ENSG00000074590","E	["ABCC8","ABI2","ADAMTS18","ADAP2","ADGRB1","AHRR","AMOT","ASIC2","ATF6","ATP6V0A2","ATP6V1E1","BCL9L","BMP5","BTBD11","BTRC","CARMIL2","CASK","CASP9","CCNT2","CD28","CD79B","CHN1","CHRNA1","CHRNA7","COL1A2","COL3A1","COPS3","CTR9","CXCR5","DAGLA","DCX","
GO:0048513	4	biological process	organ development	59	3.20767e+12	["ENSG00000008196","ENSG00000021826","ENSG00000025796","ENSG00000034152","ENSG00000061676","ENSG00000072134","ENSG00000072310","ENSG00000073614","ENSG00000074047","ENSG00000077279","ENSG00000081479","ENSG00000081760","ENSG00000091409","ENSG00000091428","E	["AACS","ABI2","ACE","ADAMTS18","ADAP2","ATP7A","BMP5","CACNA1H","CARMIL2","CCNB2","CDK5RAP1","COL3A1","COL5A2","CPS1","CXCR5","DCX","EPN2","ESRRB","FOXP2","GATA4","GLI2","ITGA6","KCNAB1","KDM5A","KMT2A","LLGL1","LRP2","MAP2K3","MCPH1","MICAL2","MME","MYH
GO:0048856	3	biological process	anatomical structure development	102	3.21605e+12	["ENSG00000008196","ENSG00000008197","ENSG00000021826","ENSG00000025796","ENSG00000034152","ENSG00000041982","ENSG00000046604","ENSG00000061676","ENSG00000072134","ENSG00000072310","ENSG00000073614","ENSG00000074047","ENSG00000077279","ENSG00000079482","E	["AACS","ABI2","ACE","ADAMTS18","ADAP2","ADGRB1","AMOT","ASIC2","ATP7A","BFSP1","BMP5","CACNA1H","CAMK1D","CARMIL2","CCNB2","CDK2AP1","CDK5RAP1","CHN1","CHST8","COL1A2","COL3A1","COL5A2","COPS3","CPS1","CXCR5","DCX","DNER","DRGX","DSG2","DYRK1A","EIF2B1",
GO:0048518	4	biological process	positive regulation of biological process	149	3.64648e+11	["ENSG00000006071","ENSG00000006432","ENSG00000007312","ENSG00000008196","ENSG00000008197","ENSG00000011304","ENSG00000012779","ENSG00000013503","ENSG00000021645","ENSG00000021826","ENSG00000030419","ENSG00000034152","ENSG00000041982","ENSG00000061676","E	["AACS","ABCC8","ABI2","ACE","ADAP2","AHRR","ALOX5","AMOT","ANKRD27","ARHGEF26","ARRDC4","ASIC2","ATF6","ATP6AP2","ATP7A","BCL2L13","BCL9L","BMP5","BTRC","CACNA1H","CAMK1D","CARMIL2","CASK","CASP9","CCNT2","CD28","CD79B","CDH4","CDK2AP1","CHAF1B","CHN1","
GO:0045944	9	biological process	positive regulation of transcription from RNA polymerase II promoter	43	5.64141e+11	["ENSG00000008196","ENSG00000008197","ENSG00000011304","ENSG00000030419","ENSG00000063438","ENSG00000072310","ENSG00000074047","ENSG00000082258","ENSG00000091409","ENSG00000102974","ENSG00000104064","ENSG00000106952","ENSG00000108379","ENSG00000112175","E	["AHRR","ATF6","BCL9L","BMP5","CASK","CCNT2","CD28","CTCF","CTR9","DDX3X","DHX36","ESRRB","ETS2","FOXO3","GABPB1","GATA4","GCG","GLI2","IKZF2","ITGA6","KMT2A","MED14","MED6","MICAL2","MTF1","NPNT","NR4A3","ONECUT1","PRKDC","PTBP1","RNF111","RUNX1","RUNX2"
GO:0009653	3	biological process	anatomical structure morphogenesis	55	6.84906e+11	["ENSG00000008196","ENSG00000041982","ENSG00000061676","ENSG00000068885","ENSG00000074047","ENSG00000077279","ENSG00000091129","ENSG00000091409","ENSG00000092108","ENSG00000105186","ENSG00000108379","ENSG00000110400","ENSG00000111328","ENSG00000114790","E	["ADGRB1","AMOT","ANKRD27","ARHGEF26","ATP6AP2","ATP7A","BTRC","CDK2AP1","COL1A2","COL3A1","COL5A2","DCX","DRGX","DST","ESRRB","FOXO3","FRZB","GATA4","GLI2","IFT43","IFT80","ITGA6","LLGL1","MICAL2","MYH10","MYO5A","NCKAP1","NCOR2","NDEL1","NECTIN1","NPNT"
GO:0048522	5	biological process	positive regulation of cellular process	131	7.44228e+11	["ENSG00000006432","ENSG00000008196","ENSG00000008197","ENSG00000011304","ENSG00000021645","ENSG00000030419","ENSG00000034152","ENSG00000041982","ENSG00000061676","ENSG00000063438","ENSG00000068885","ENSG00000069345","ENSG00000071909","ENSG00000072310","E	["AACS","ABI2","ACE","AHRR","AMOT","ANKRD27","ARRDC4","ASIC2","ATF6","ATP6AP2","BCL2L13","BCL9L","BMP5","BTRC","CACNA1H","CAMK1D","CARMIL2","CASK","CASP9","CCNT2","CD28","CDH4","CDK2AP1","CHAF1B","CHN1","CHRNA7","CNOT1","COL3A1","COMT","CTCF","CTR9","CXCR
GO:0007167	7	biological process	enzyme linked receptor protein signaling pathway	38	7.44228e+11	["ENSG00000061676","ENSG00000072310","ENSG00000080224","ENSG00000082258","ENSG00000106244","ENSG00000107643","ENSG00000112175","ENSG00000115290","ENSG00000118257","ENSG00000118689","ENSG00000119681","ENSG00000119699","ENSG00000124813","ENSG00000128656","E	["ATP6V0A2","ATP6V1E1","BMP5","CASP9","CCNT2","CD28","CHN1","COL1A2","COL3A1","EPHA6","FAM83G","FOXO3","GAREM1","GATA4","GRB14","LTBP2","MAPK8","MYH10","MYO1E","NCKAP1","NCOR2","NRP2","PDAP1","PDCD6","PDE3B","PPM1L","PTPN11","RNF111","RUNX2","SCHIP1","SHC
GO:0051254	7	biological process	positive regulation of RNA metabolic process	55	9.38934e+11	["ENSG00000008196","ENSG00000008197","ENSG00000011304","ENSG00000030419","ENSG00000034152","ENSG00000063438","ENSG00000072310","ENSG00000073614","ENSG00000074047","ENSG00000082258","ENSG00000084764","ENSG00000091409","ENSG00000101493","ENSG00000102935","E	["AHRR","ATF6","BCL9L","BMP5","BTRC","CAMK1D","CASK","CCNT2","CD28","CNOT1","CTCF","CTR9","DDX3X","DHX36","ERCC6","ESRRB","ETS2","FOXO3","GABPB1","GATA4","GCG","GLI2","GTF2H3","IKZF2","ITGA6","KDM5A","KMT2A","MAP2K3","MAPRE3","MED14","MED6","MICAL2","MTF1
GO:1902680	8	biological process	positive regulation of RNA biosynthetic process	54	9.43582e+11	["ENSG00000008196","ENSG00000008197","ENSG00000011304","ENSG00000030419","ENSG00000034152","ENSG00000063438","ENSG00000072310","ENSG00000073614","ENSG00000074047","ENSG00000082258","ENSG00000084764","ENSG00000091409","ENSG00000101493","ENSG00000102935","E	["AHRR","ATF6","BCL9L","BMP5","BTRC","CAMK1D","CASK","CCNT2","CD28","CTCF","CTR9","DDX3X","DHX36","ERCC6","ESRRB","ETS2","FOXO3","GABPB1","GATA4","GCG","GLI2","GTF2H3","IKZF2","ITGA6","KDM5A","KMT2A","MAP2K3","MAPRE3","MED14","MED6","MICAL2","MTF1","NPNT"
GO:0044699	2	biological process	single-organism process	273	0.0010538254227789635	["ENSG00000006071","ENSG00000006432","ENSG00000007314","ENSG00000008196","ENSG00000008197","ENSG00000012779","ENSG00000021645","ENSG00000021826","ENSG00000025796","ENSG00000034152","ENSG00000041982","ENSG00000046604","ENSG00000061676","ENSG00000062716","E	["AACS","ABCB9","ABCC8","ABI2","ACADL","ACE","ADAMTS18","ADAP2","ADGRB1","AGPAT3","AK9","ALOX5","AMOT","ANKRD27","ARHGEF26","ARVCF","ASIC2","ATP6AP2","ATP6V0A2","ATP6V1E1","ATP7A","B4GALT6","BCL2L13","BCL9L","BFSP1","BMP5","BTRC","CACNA1H","CARMIL2","CASK
GO:0045893	8	biological process	positive regulation of transcription, DNA-templated	53	0.0010538254227789635	["ENSG00000008196","ENSG00000008197","ENSG00000011304","ENSG00000030419","ENSG00000034152","ENSG00000063438","ENSG00000072310","ENSG00000073614","ENSG00000074047","ENSG00000082258","ENSG00000084764","ENSG00000091409","ENSG00000101493","ENSG00000102935","E	["AHRR","ATF6","BCL9L","BMP5","BTRC","CAMK1D","CASK","CCNT2","CD28","CTCF","CTR9","DDX3X","DHX36","ERCC6","ESRRB","ETS2","FOXO3","GABPB1","GATA4","GCG","GLI2","IKZF2","ITGA6","KDM5A","KMT2A","MAP2K3","MAPRE3","MED14","MED6","MICAL2","MTF1","NPNT","NR4A3",
GO:1903508	9	biological process	positive regulation of nucleic acid-templated transcription	53	0.0010538254227789635	["ENSG00000008196","ENSG00000008197","ENSG00000011304","ENSG00000030419","ENSG00000034152","ENSG00000063438","ENSG00000072310","ENSG00000073614","ENSG00000074047","ENSG00000082258","ENSG00000084764","ENSG00000091409","ENSG00000101493","ENSG00000102935","E	["AHRR","ATF6","BCL9L","BMP5","BTRC","CAMK1D","CASK","CCNT2","CD28","CTCF","CTR9","DDX3X","DHX36","ERCC6","ESRRB","ETS2","FOXO3","GABPB1","GATA4","GCG","GLI2","IKZF2","ITGA6","KDM5A","KMT2A","MAP2K3","MAPRE3","MED14","MED6","MICAL2","MTF1","NPNT","NR4A3",
GO:0030030	4	biological process	cell projection organization	33	0.001214137580253489	["ENSG00000041982","ENSG00000061676","ENSG00000068885","ENSG00000074047","ENSG00000077279","ENSG00000079482","ENSG00000091129","ENSG00000091409","ENSG00000105186","ENSG00000107643","ENSG00000112782","ENSG00000114790","ENSG00000119650","ENSG00000119685","E	["ABI2","ADGRB1","ANKRD27","ARHGEF26","ATP7A","CLIC5","DCX","DRGX","DST","GLI2","IFT43","IFT80","ITGA6","LLGL1","MAPK8","MYH10","NCAM1","NCKAP1","NDEL1","NRCAM","NYAP2","ONECUT1","OPHN1","PARVA","PKHD1","PLXNA4","PTPN11","TCTN2","TNC","TSHR","TTLL5","VAV3
GO:0008150	1	biological process	biological_process	375	0.001214137580253489	["ENSG00000006071","ENSG00000006432","ENSG00000007312","ENSG00000007314","ENSG00000008196","ENSG00000008197","ENSG00000009335","ENSG00000011304","ENSG00000012779","ENSG00000013503","ENSG00000021645","ENSG00000021826","ENSG00000025796","ENSG00000030419","E	["AACS","ABCB9","ABCC8","ABI2","ACADL","ACE","ADAMTS17","ADAMTS18","ADAP2","ADGRB1","AGPAT3","AHRR","AK9","ALOX5","AMOT","ANKRD27","ARHGEF26","ARRDC4","ARVCF","ASIC2","ASXL3","ATAD5","ATE1","ATF6","ATP6AP2","ATP6V0A2","ATP6V1E1","ATP7A","B4GALT6","BCL2L13
GO:0048858	5	biological process	cell projection morphogenesis	18	0.002872680841561332	["ENSG00000068885","ENSG00000074047","ENSG00000077279","ENSG00000091129","ENSG00000105186","ENSG00000119650","ENSG00000131899","ENSG00000133026","ENSG00000144460","ENSG00000151914","ENSG00000165240","ENSG00000165606","ENSG00000166579","ENSG00000168778","E	["ADGRB1","ANKRD27","ATP7A","DCX","DRGX","DST","GLI2","IFT43","IFT80","LLGL1","MYH10","NDEL1","NRCAM","NYAP2","PARVA","PLXNA4","PTPN11","TCTN2"]
GO:0051173	6	biological process	positive regulation of nitrogen compound metabolic process	59	0.0029487390744260913	["ENSG00000008196","ENSG00000008197","ENSG00000011304","ENSG00000030419","ENSG00000034152","ENSG00000063438","ENSG00000072310","ENSG00000073614","ENSG00000074047","ENSG00000082258","ENSG00000084764","ENSG00000091409","ENSG00000093010","ENSG00000101493","E	["AHRR","ATF6","BCL9L","BMP5","BTRC","CAMK1D","CASK","CCNT2","CD28","CNOT1","COMT","CTCF","CTR9","DDX3X","DHX36","ERCC6","ESRRB","ETS2","FOXO3","GABPB1","GATA4","GCG","GLI2","GTF2H3","IKZF2","ITGA6","KDM5A","KMT2A","MAP2K3","MAPK8","MAPRE3","MED14","MED6"
GO:0010628	7	biological process	positive regulation of gene expression	58	0.003599562251242628	["ENSG00000008196","ENSG00000008197","ENSG00000011304","ENSG00000030419","ENSG00000034152","ENSG00000041982","ENSG00000063438","ENSG00000072310","ENSG00000073614","ENSG00000074047","ENSG00000082258","ENSG00000084764","ENSG00000091409","ENSG00000101493","E	["AHRR","ATF6","BCL9L","BMP5","BTRC","CAMK1D","CASK","CCNT2","CD28","CNOT1","CTCF","CTR9","DDX3X","DHX36","ERCC6","ESRRB","ETS2","FOXO3","GABPB1","GATA4","GCG","GLI2","GTF2H3","IKZF2","ITGA6","KDM5A","KMT2A","MAP2K3","MAPK8","MAPRE3","MED14","MED6","MICAL
GO:0001701	7	biological process	in utero embryonic development	17	0.0041522949522844	["ENSG00000061676","ENSG00000072134","ENSG00000074047","ENSG00000108379","ENSG00000111328","ENSG00000119699","ENSG00000119715","ENSG00000126016","ENSG00000133026","ENSG00000136574","ENSG00000141030","ENSG00000157456","ENSG00000157483","ENSG00000159216","E	["AMOT","ATP7A","CCNB2","CDK2AP1","COPS3","EPN2","ESRRB","GATA4","GLI2","MYH10","MYO1E","NCKAP1","NCOR2","RUNX1","SP3","TGFB3","WNT3"]
GO:0009893	5	biological process	positive regulation of metabolic process	101	0.004423194445935854	["ENSG00000006432","ENSG00000008196","ENSG00000008197","ENSG00000011304","ENSG00000030419","ENSG00000034152","ENSG00000041982","ENSG00000063438","ENSG00000072310","ENSG00000073614","ENSG00000074047","ENSG00000079482","ENSG00000082258","ENSG00000084764","E	["ACE","ADAP2","AHRR","ANKRD27","ARHGEF26","ARRDC4","ATF6","ATP7A","BCL2L13","BCL9L","BMP5","BTRC","CAMK1D","CASK","CASP9","CCNT2","CD28","CDK2AP1","CHAF1B","CHN1","CHRNA7","CLIC5","CNOT1","COMT","CTCF","CTR9","DDX3X","DENND5A","DHX36","DYRK1A","EIF2B1","
GO:0048869	4	biological process	cellular developmental process	85	0.004566690963412251	["ENSG00000008196","ENSG00000021826","ENSG00000041982","ENSG00000068885","ENSG00000074047","ENSG00000077279","ENSG00000081760","ENSG00000082684","ENSG00000091129","ENSG00000091409","ENSG00000092108","ENSG00000100678","ENSG00000101493","ENSG00000102024","E	["AACS","ACE","ADGRB1","AMOT","ANKRD27","ARHGEF26","ATP7A","BCL9L","BFSP1","BMP5","CASP9","CBR1","CD28","CNOT1","CPS1","CTR9","DAGLA","DCX","DNER","DRGX","DST","EIF2B1","ERG","ESRRB","ETS2","EXOC4","FIG4","FOXO3","FRZB","GATA4","GLI2","GPSM2","IFT43","IFT
GO:0043009	6	biological process	chordate embryonic development	17	0.004566690963412251	["ENSG00000061676","ENSG00000072134","ENSG00000074047","ENSG00000108379","ENSG00000111328","ENSG00000119699","ENSG00000119715","ENSG00000126016","ENSG00000133026","ENSG00000136574","ENSG00000141030","ENSG00000157456","ENSG00000157483","ENSG00000159216","E	["AMOT","ATP7A","CCNB2","CDK2AP1","COPS3","EPN2","ESRRB","GATA4","GLI2","MYH10","MYO1E","NCKAP1","NCOR2","RUNX1","SP3","TGFB3","WNT3"]
GO:0006357	8	biological process	regulation of transcription from RNA polymerase II promoter	59	0.004566690963412251	["ENSG00000008196","ENSG00000008197","ENSG00000011304","ENSG00000030419","ENSG00000063438","ENSG00000072310","ENSG00000074047","ENSG00000082258","ENSG00000091409","ENSG00000102974","ENSG00000104064","ENSG00000106554","ENSG00000106952","ENSG00000108379","E	["AHRR","ATF6","BCL9L","BMP5","BRWD1","CASK","CCNT2","CD28","CHCHD3","CNOT1","CTCF","CTR9","DDX3X","DHX36","ERG","ESRRB","ETS2","FAM83G","FOXO3","FOXP2","GABPB1","GATA4","GCG","GLI2","GTF2H3","IKZF2","ITGA6","KMT2A","KMT5A","MED14","MED6","MICAL2","MTF1",
GO:0007411	6	biological process	axon guidance	21	0.004566690963412251	["ENSG00000021645","ENSG00000074047","ENSG00000077279","ENSG00000079482","ENSG00000080224","ENSG00000091129","ENSG00000108379","ENSG00000110400","ENSG00000118257","ENSG00000119508","ENSG00000128656","ENSG00000133026","ENSG00000134215","ENSG00000149294","E	["CACNA1H","CDH4","CHN1","COL3A1","COL5A2","DCX","DRGX","EPHA6","GLI2","MYH10","NCAM1","NECTIN1","NR4A3","NRCAM","NRP2","NRXN3","OPHN1","PLXNA4","PTPN11","VAV3","WNT3"]
GO:0097485	5	biological process	neuron projection guidance	21	0.004566690963412251	["ENSG00000021645","ENSG00000074047","ENSG00000077279","ENSG00000079482","ENSG00000080224","ENSG00000091129","ENSG00000108379","ENSG00000110400","ENSG00000118257","ENSG00000119508","ENSG00000128656","ENSG00000133026","ENSG00000134215","ENSG00000149294","E	["CACNA1H","CDH4","CHN1","COL3A1","COL5A2","DCX","DRGX","EPHA6","GLI2","MYH10","NCAM1","NECTIN1","NR4A3","NRCAM","NRP2","NRXN3","OPHN1","PLXNA4","PTPN11","VAV3","WNT3"]
GO:0006928	4	biological process	movement of cell or subcellular component	49	0.004566690963412251	["ENSG00000021645","ENSG00000061676","ENSG00000068885","ENSG00000074047","ENSG00000077279","ENSG00000077380","ENSG00000078098","ENSG00000079482","ENSG00000080224","ENSG00000091129","ENSG00000091409","ENSG00000108379","ENSG00000110400","ENSG00000115290","E	["ABI2","AMOT","CACNA1H","CARMIL2","CDH4","CHN1","CHRNA7","COL1A2","COL3A1","COL5A2","CXCR5","DCX","DNAH10","DNER","DPP4","DRGX","DST","DYNC1H1","DYNC1I2","EPHA6","FAP","GLI2","GRB14","IFT43","IFT80","ITGA6","LRPPRC","MYH10","MYO1E","MYO5A","NCAM1","NCKAP
GO:0048731	4	biological process	system development	38	0.004566690963412251	["ENSG00000008196","ENSG00000025796","ENSG00000061676","ENSG00000074047","ENSG00000077279","ENSG00000079482","ENSG00000082684","ENSG00000091129","ENSG00000091409","ENSG00000102935","ENSG00000108557","ENSG00000108684","ENSG00000112175","ENSG00000118257","E	["ADGRB1","ASIC2","BMP5","CAMK1D","CHN1","CHST8","COL1A2","COL3A1","COL5A2","DCX","DNER","DRGX","DYRK1A","ETS2","FRZB","GLI2","ITGA6","NCKAP1","NDEL1","NRCAM","NRP2","OPHN1","PCSK2","PLXNA4","PTPN11","RAI1","RCAN1","RUNX1","RUNX2","SEC63","SEMA5B","SIM2",
GO:0060325	4	biological process	face morphogenesis	6	0.004599796947233494	["ENSG00000111328","ENSG00000119699","ENSG00000151967","ENSG00000163659","ENSG00000179295","ENSG00000184058"]	["CDK2AP1","PTPN11","SCHIP1","TBX1","TGFB3","TIPARP"]
GO:0045935	7	biological process	positive regulation of nucleobase-containing compound metabolic process	57	0.004599796947233494	["ENSG00000008196","ENSG00000008197","ENSG00000011304","ENSG00000030419","ENSG00000034152","ENSG00000063438","ENSG00000072310","ENSG00000073614","ENSG00000074047","ENSG00000082258","ENSG00000084764","ENSG00000091409","ENSG00000101493","ENSG00000102935","E	["AHRR","ATF6","BCL9L","BMP5","BTRC","CAMK1D","CASK","CCNT2","CD28","CNOT1","CTCF","CTR9","DDX3X","DHX36","ERCC6","ESRRB","ETS2","FOXO3","GABPB1","GATA4","GCG","GLI2","GTF2H3","IKZF2","ITGA6","KDM5A","KMT2A","MAP2K3","MAPK8","MAPRE3","MED14","MED6","MICAL
GO:0032990	5	biological process	cell part morphogenesis	18	0.004767995632352602	["ENSG00000068885","ENSG00000074047","ENSG00000077279","ENSG00000091129","ENSG00000105186","ENSG00000119650","ENSG00000131899","ENSG00000133026","ENSG00000144460","ENSG00000151914","ENSG00000165240","ENSG00000165606","ENSG00000166579","ENSG00000168778","E	["ADGRB1","ANKRD27","ATP7A","DCX","DRGX","DST","GLI2","IFT43","IFT80","LLGL1","MYH10","NDEL1","NRCAM","NYAP2","PARVA","PLXNA4","PTPN11","TCTN2"]
GO:0007409	7	biological process	axonogenesis	11	0.00492573481855037	["ENSG00000074047","ENSG00000077279","ENSG00000091129","ENSG00000131899","ENSG00000133026","ENSG00000151914","ENSG00000165606","ENSG00000166579","ENSG00000179295","ENSG00000181790","ENSG00000221866"]	["ADGRB1","DCX","DRGX","DST","GLI2","LLGL1","MYH10","NDEL1","NRCAM","PLXNA4","PTPN11"]
GO:0009792	5	biological process	embryo development ending in birth or egg hatching	17	0.005048595288588011	["ENSG00000061676","ENSG00000072134","ENSG00000074047","ENSG00000108379","ENSG00000111328","ENSG00000119699","ENSG00000119715","ENSG00000126016","ENSG00000133026","ENSG00000136574","ENSG00000141030","ENSG00000157456","ENSG00000157483","ENSG00000159216","E	["AMOT","ATP7A","CCNB2","CDK2AP1","COPS3","EPN2","ESRRB","GATA4","GLI2","MYH10","MYO1E","NCKAP1","NCOR2","RUNX1","SP3","TGFB3","WNT3"]
GO:0010557	7	biological process	positive regulation of macromolecule biosynthetic process	55	0.005201474923869764	["ENSG00000008196","ENSG00000008197","ENSG00000011304","ENSG00000030419","ENSG00000034152","ENSG00000063438","ENSG00000072310","ENSG00000073614","ENSG00000074047","ENSG00000082258","ENSG00000084764","ENSG00000091409","ENSG00000101493","ENSG00000102935","E	["AHRR","ATF6","BCL9L","BMP5","BTRC","CAMK1D","CASK","CCNT2","CD28","CTCF","CTR9","DDX3X","DHX36","ERCC6","ESRRB","ETS2","FOXO3","GABPB1","GATA4","GCG","GLI2","GTF2H3","IKZF2","ITGA6","KDM5A","KMT2A","MAP2K3","MAPK8","MAPRE3","MED14","MED6","MICAL2","MTF1
GO:0007507	4	biological process	heart development	15	0.006128334068196179	["ENSG00000034152","ENSG00000074047","ENSG00000091428","ENSG00000118257","ENSG00000133026","ENSG00000133816","ENSG00000136574","ENSG00000168542","ENSG00000169282","ENSG00000179295","ENSG00000184058","ENSG00000184060","ENSG00000184470","ENSG00000187079","E	["ADAP2","COL3A1","GATA4","GLI2","KCNAB1","MAP2K3","MICAL2","MYH10","NRP2","PRKDC","PTPN11","RAPGEF4","TBX1","TEAD1","TXNRD2"]
GO:0048534	4	biological process	hematopoietic or lymphoid organ development	14	0.006725519533566799	["ENSG00000108379","ENSG00000118058","ENSG00000124813","ENSG00000157456","ENSG00000157483","ENSG00000159216","ENSG00000159753","ENSG00000160683","ENSG00000163659","ENSG00000169856","ENSG00000172845","ENSG00000184058","ENSG00000184470","ENSG00000253729"]	["CARMIL2","CCNB2","CXCR5","KMT2A","MYO1E","ONECUT1","PRKDC","RUNX1","RUNX2","SP3","TBX1","TIPARP","TXNRD2","WNT3"]
GO:0031328	7	biological process	positive regulation of cellular biosynthetic process	58	0.00689541616565122	["ENSG00000008196","ENSG00000008197","ENSG00000011304","ENSG00000030419","ENSG00000034152","ENSG00000063438","ENSG00000072310","ENSG00000073614","ENSG00000074047","ENSG00000082258","ENSG00000084764","ENSG00000091409","ENSG00000101493","ENSG00000102935","E	["AHRR","ATF6","BCL9L","BMP5","BTRC","CAMK1D","CASK","CCNT2","CD28","CTCF","CTR9","DDX3X","DHX36","ERCC6","ESRRB","ETS2","FOXO3","GABPB1","GATA4","GCG","GLI2","GTF2H3","IKZF2","ITGA6","KDM5A","KMT2A","MAP2K3","MAPK8","MAPRE3","MED14","MED6","MICAL2","MTF1
GO:0043170	4	biological process	macromolecule metabolic process	178	0.007273746412369077	["ENSG00000006432","ENSG00000008196","ENSG00000008197","ENSG00000009335","ENSG00000011304","ENSG00000013503","ENSG00000021826","ENSG00000025796","ENSG00000030419","ENSG00000034152","ENSG00000063438","ENSG00000065328","ENSG00000069329","ENSG00000069345","E	["ABI2","ACE","ADAMTS17","ADAMTS18","AHRR","ASXL3","ATE1","ATF6","ATP6AP2","ATP7A","B4GALT6","BCL2L13","BCL9L","BMP2K","BRWD1","BTRC","CAMK1D","CASK","CASP9","CBR1","CCNT2","CD28","CDCA7","CDK18","CDK2AP1","CDK5RAP1","CHAF1B","CHCHD3","CHST8","CNOT1","COL
GO:0031325	6	biological process	positive regulation of cellular metabolic process	84	0.007586710733294749	["ENSG00000006432","ENSG00000008196","ENSG00000008197","ENSG00000011304","ENSG00000030419","ENSG00000034152","ENSG00000063438","ENSG00000072310","ENSG00000073614","ENSG00000074047","ENSG00000082258","ENSG00000084764","ENSG00000091409","ENSG00000093010","E	["ACE","AHRR","ARRDC4","ATF6","BCL2L13","BCL9L","BMP5","BTRC","CAMK1D","CASK","CASP9","CCNT2","CD28","CDK2AP1","CHAF1B","CHRNA7","CNOT1","COMT","CTCF","CTR9","DDX3X","DHX36","DYRK1A","ERCC6","ESRRB","ETS2","FOXO3","GABPB1","GAREM1","GATA4","GCG","GLI2","G
GO:0048812	6	biological process	neuron projection morphogenesis	14	0.008316299009431719	["ENSG00000074047","ENSG00000077279","ENSG00000091129","ENSG00000105186","ENSG00000131899","ENSG00000133026","ENSG00000144460","ENSG00000151914","ENSG00000165240","ENSG00000165606","ENSG00000166579","ENSG00000179295","ENSG00000181790","ENSG00000221866"]	["ADGRB1","ANKRD27","ATP7A","DCX","DRGX","DST","GLI2","LLGL1","MYH10","NDEL1","NRCAM","NYAP2","PLXNA4","PTPN11"]
GO:0032989	4	biological process	cellular component morphogenesis	24	0.009933533400278074	["ENSG00000068885","ENSG00000074047","ENSG00000077279","ENSG00000091129","ENSG00000092108","ENSG00000105186","ENSG00000108379","ENSG00000114790","ENSG00000119650","ENSG00000119715","ENSG00000131899","ENSG00000133026","ENSG00000141380","ENSG00000144460","E	["ADGRB1","ANKRD27","ARHGEF26","ATP7A","DCX","DRGX","DST","ESRRB","GLI2","IFT43","IFT80","LLGL1","MYH10","NDEL1","NRCAM","NYAP2","PARVA","PLXNA4","PTPN11","RILPL1","SCFD1","SS18","TCTN2","WNT3"]
GO:0009891	6	biological process	positive regulation of biosynthetic process	58	0.010218749464133592	["ENSG00000008196","ENSG00000008197","ENSG00000011304","ENSG00000030419","ENSG00000034152","ENSG00000063438","ENSG00000072310","ENSG00000073614","ENSG00000074047","ENSG00000082258","ENSG00000084764","ENSG00000091409","ENSG00000101493","ENSG00000102935","E	["AHRR","ATF6","BCL9L","BMP5","BTRC","CAMK1D","CASK","CCNT2","CD28","CTCF","CTR9","DDX3X","DHX36","ERCC6","ESRRB","ETS2","FOXO3","GABPB1","GATA4","GCG","GLI2","GTF2H3","IKZF2","ITGA6","KDM5A","KMT2A","MAP2K3","MAPK8","MAPRE3","MED14","MED6","MICAL2","MTF1
GO:0044238	3	biological process	primary metabolic process	202	0.010985340582346808	["ENSG00000006071","ENSG00000006432","ENSG00000008196","ENSG00000008197","ENSG00000009335","ENSG00000011304","ENSG00000012779","ENSG00000013503","ENSG00000021826","ENSG00000025796","ENSG00000030419","ENSG00000034152","ENSG00000063438","ENSG00000065328","E	["AACS","ABCC8","ABI2","ACADL","ACE","ADAMTS17","ADAMTS18","AGPAT3","AHRR","AK9","ALOX5","ASXL3","ATE1","ATF6","ATP6AP2","ATP6V0A2","ATP7A","B4GALT6","BCL2L13","BCL9L","BMP2K","BRWD1","BTRC","CACNA1H","CAMK1D","CASK","CASP9","CBR1","CCNT2","CD28","CDCA7",
GO:0048519	4	biological process	negative regulation of biological process	120	0.013466133721024651	["ENSG00000006071","ENSG00000008196","ENSG00000008197","ENSG00000011304","ENSG00000041982","ENSG00000063438","ENSG00000068885","ENSG00000069329","ENSG00000072310","ENSG00000073614","ENSG00000074047","ENSG00000074590","ENSG00000078098","ENSG00000078304","E	["ABCC8","ACADL","ACE","ADAMTS18","ADGRB1","AHRR","AMOT","ANKRD27","ASIC2","ATP7A","BCL9L","BMP5","BTRC","CAMK1D","CASK","CDK5RAP1","CHCHD3","CHRNA7","CNOT1","COL3A1","COL5A2","COMT","CTCF","CTR9","DDX3X","DDX6","DPP4","DST","DYRK1A","EIF2B1","ESRRB","ETS
GO:0071704	3	biological process	organic substance metabolic process	207	0.014749569094250653	["ENSG00000006071","ENSG00000006432","ENSG00000008196","ENSG00000008197","ENSG00000009335","ENSG00000011304","ENSG00000012779","ENSG00000013503","ENSG00000021826","ENSG00000025796","ENSG00000030419","ENSG00000034152","ENSG00000063438","ENSG00000065328","E	["AACS","ABCC8","ABI2","ACADL","ACE","ADAMTS17","ADAMTS18","AGPAT3","AHRR","AK9","ALOX5","ASXL3","ATE1","ATF6","ATP6AP2","ATP6V0A2","ATP7A","B4GALT6","BCL2L13","BCL9L","BMP2K","BRWD1","BTRC","CACNA1H","CAMK1D","CASK","CASP9","CBR1","CCNT2","CD28","CDCA7",
GO:0021644	5	biological process	vagus nerve morphogenesis	2	0.014802225488581242	["ENSG00000184058","ENSG00000221866"]	["PLXNA4","TBX1"]
GO:0042221	3	biological process	response to chemical	78	0.014802225488581242	["ENSG00000006071","ENSG00000008196","ENSG00000012779","ENSG00000021826","ENSG00000034152","ENSG00000041982","ENSG00000046604","ENSG00000063438","ENSG00000072310","ENSG00000074047","ENSG00000081479","ENSG00000081760","ENSG00000091409","ENSG00000091428","E	["AACS","ABCC8","ACE","AHRR","ALOX5","ASIC2","ATF6","ATP7A","BTRC","CACNA1H","CASP9","CBR1","CHRNA7","COL1A2","COL3A1","COL5A2","COMT","CPS1","CTR9","DAGLA","DDX3X","DHX36","DSG2","EIF2B1","ERCC6","FOXO3","GAREM1","GATA4","GCG","GLI2","GMPS","HAT1","HLCS"
GO:0010604	6	biological process	positive regulation of macromolecule metabolic process	78	0.015389024172895796	["ENSG00000006432","ENSG00000008196","ENSG00000008197","ENSG00000011304","ENSG00000030419","ENSG00000034152","ENSG00000041982","ENSG00000063438","ENSG00000072310","ENSG00000073614","ENSG00000074047","ENSG00000082258","ENSG00000084764","ENSG00000091409","E	["ACE","AHRR","ARRDC4","ATF6","BCL2L13","BCL9L","BMP5","BTRC","CAMK1D","CASK","CASP9","CCNT2","CD28","CDK2AP1","CHRNA7","CNOT1","CTCF","CTR9","DDX3X","DHX36","DYRK1A","ERCC6","ESRRB","ETS2","FOXO3","GABPB1","GAREM1","GATA4","GCG","GLI2","GLIPR2","GTF2H3",
GO:0016486	4	biological process	peptide hormone processing	5	0.017504421821747315	["ENSG00000124302","ENSG00000125851","ENSG00000159640","ENSG00000182220","ENSG00000196549"]	["ACE","ATP6AP2","CHST8","MME","PCSK2"]
GO:0006366	7	biological process	transcription from RNA polymerase II promoter	32	0.017877039444229227	["ENSG00000008196","ENSG00000008197","ENSG00000063438","ENSG00000072310","ENSG00000073614","ENSG00000074047","ENSG00000082258","ENSG00000102974","ENSG00000106554","ENSG00000111358","ENSG00000118058","ENSG00000118689","ENSG00000119508","ENSG00000124813","E	["AHRR","CCNT2","CHCHD3","CTCF","ERCC6","ERG","ETS2","FOXO3","FOXP2","GATA4","GLI2","GTF2A1","GTF2H3","HSF2BP","KDM5A","KMT2A","MED6","MTF1","NR4A3","ONECUT1","RUNX1","RUNX2","SIM2","SP3","SREBF1","SUPT3H","TAF4B","TBX1","TEAD1","TFAP2B","TFAP2D","TRIM29"
GO:0009790	4	biological process	embryo development	18	0.018355821844000506	["ENSG00000061676","ENSG00000072134","ENSG00000074047","ENSG00000108379","ENSG00000111328","ENSG00000119699","ENSG00000119715","ENSG00000126016","ENSG00000128573","ENSG00000133026","ENSG00000136574","ENSG00000141030","ENSG00000157456","ENSG00000157483","E	["AMOT","ATP7A","CCNB2","CDK2AP1","COPS3","EPN2","ESRRB","FOXP2","GATA4","GLI2","MYH10","MYO1E","NCKAP1","NCOR2","RUNX1","SP3","TGFB3","WNT3"]
GO:0007178	8	biological process	transmembrane receptor protein serine/threonine kinase signaling pathway	13	0.018484271370537098	["ENSG00000082258","ENSG00000112175","ENSG00000119681","ENSG00000119699","ENSG00000124813","ENSG00000136574","ENSG00000157450","ENSG00000163590","ENSG00000164692","ENSG00000168542","ENSG00000169359","ENSG00000188522","ENSG00000196498"]	["BMP5","CCNT2","COL1A2","COL3A1","FAM83G","GATA4","LTBP2","NCOR2","PPM1L","RNF111","RUNX2","SLC33A1","TGFB3"]
GO:0051128	4	biological process	regulation of cellular component organization	67	0.01897189750980857	["ENSG00000021645","ENSG00000061676","ENSG00000071909","ENSG00000072134","ENSG00000072310","ENSG00000073614","ENSG00000078098","ENSG00000079482","ENSG00000091129","ENSG00000091428","ENSG00000092108","ENSG00000102974","ENSG00000105185","ENSG00000105186","E	["ABI2","ACE","AMOT","ANKRD27","ASIC2","BCL9L","BMP5","BRWD1","CAMK1D","CD28","CDH4","CHAF1B","CHN1","CNOT1","CTCF","CTR9","DDX3X","DHX36","DPP4","DST","EPN2","FAP","FIG4","FRZB","GCG","GLIPR2","HSF2BP","KDM5A","KMT2A","LRPPRC","MAPK8","MCPH1","MYH10","MY
GO:0044260	4	biological process	cellular macromolecule metabolic process	159	0.020029987920974244	["ENSG00000006432","ENSG00000008196","ENSG00000008197","ENSG00000009335","ENSG00000011304","ENSG00000013503","ENSG00000021826","ENSG00000025796","ENSG00000030419","ENSG00000034152","ENSG00000063438","ENSG00000065328","ENSG00000069329","ENSG00000069345","E	["ABI2","ACE","AHRR","ASXL3","ATE1","ATF6","ATP6AP2","ATP7A","B4GALT6","BCL9L","BMP2K","BRWD1","BTRC","CAMK1D","CASK","CBR1","CCNT2","CDCA7","CDK18","CDK2AP1","CDK5RAP1","CHAF1B","CHCHD3","CHST8","CNOT1","COL3A1","COPS3","CPS1","CTCF","CTR9","DACH2","DCX"
GO:0019538	4	biological process	protein metabolic process	106	0.020452550524575275	["ENSG00000006432","ENSG00000009335","ENSG00000021826","ENSG00000025796","ENSG00000034152","ENSG00000069329","ENSG00000069345","ENSG00000071909","ENSG00000072657","ENSG00000073614","ENSG00000074590","ENSG00000077279","ENSG00000078098","ENSG00000078304","E	["ABI2","ACE","ADAMTS17","ADAMTS18","ATE1","ATF6","ATP6AP2","ATP7A","B4GALT6","BCL2L13","BMP2K","BTRC","CAMK1D","CASK","CASP9","CBR1","CD28","CDK18","CHST8","COL3A1","COPS3","CPS1","CTR9","DCX","DNAJA2","DNAJB9","DNER","DPP4","DYRK1A","EEF1B2","EIF2B1","E
GO:0042445	3	biological process	hormone metabolic process	11	0.020452550524575275	["ENSG00000093010","ENSG00000124302","ENSG00000125851","ENSG00000151967","ENSG00000157542","ENSG00000159640","ENSG00000163659","ENSG00000179295","ENSG00000182220","ENSG00000196549","ENSG00000196557"]	["ACE","ATP6AP2","CACNA1H","CHST8","COMT","KCNJ6","MME","PCSK2","PTPN11","SCHIP1","TIPARP"]
GO:0090311	8	biological process	regulation of protein deacetylation	5	0.02049789688408801	["ENSG00000072310","ENSG00000073614","ENSG00000107643","ENSG00000157540","ENSG00000196498"]	["DYRK1A","KDM5A","MAPK8","NCOR2","SREBF1"]
GO:0010817	4	biological process	regulation of hormone levels	14	0.021673792211218183	["ENSG00000081479","ENSG00000091428","ENSG00000093010","ENSG00000124302","ENSG00000125851","ENSG00000151967","ENSG00000157542","ENSG00000159640","ENSG00000163659","ENSG00000179295","ENSG00000182220","ENSG00000196549","ENSG00000196557","ENSG00000197535"]	["ACE","ATP6AP2","CACNA1H","CHST8","COMT","KCNJ6","LRP2","MME","MYO5A","PCSK2","PTPN11","RAPGEF4","SCHIP1","TIPARP"]
GO:0048008	9	biological process	platelet-derived growth factor receptor signaling pathway	5	0.022134125803545415	["ENSG00000106244","ENSG00000151967","ENSG00000157483","ENSG00000163659","ENSG00000179295"]	["MYO1E","PDAP1","PTPN11","SCHIP1","TIPARP"]
GO:0030154	5	biological process	cell differentiation	63	0.024358679750605114	["ENSG00000008196","ENSG00000021826","ENSG00000041982","ENSG00000068885","ENSG00000074047","ENSG00000077279","ENSG00000081760","ENSG00000082684","ENSG00000091409","ENSG00000100678","ENSG00000101493","ENSG00000102024","ENSG00000102144","ENSG00000102935","E	["AACS","ACE","AMOT","ATP7A","BCL9L","BMP5","CASP9","CBR1","CD28","CNOT1","CPS1","CTR9","DAGLA","DCX","DNER","DRGX","ERG","ETS2","EXOC4","FOXO3","FRZB","GATA4","GLI2","GPSM2","IFT80","ITGA6","KCNAB1","LAMA4","LGR5","METTL8","MLF1","MYO1E","MYO5A","NCOR2",
GO:0051239	4	biological process	regulation of multicellular organismal process	73	0.025775128428081977	["ENSG00000012779","ENSG00000013503","ENSG00000021645","ENSG00000021826","ENSG00000034152","ENSG00000046604","ENSG00000072310","ENSG00000074047","ENSG00000078098","ENSG00000091129","ENSG00000091428","ENSG00000093010","ENSG00000101391","ENSG00000105186","E	["ACE","ADAMTS18","ADGRB1","ALOX5","AMOT","ANKRD27","ASIC2","ATP6AP2","BCL9L","BMP2K","BMP5","CACNA1H","CAMK1D","CARMIL2","CD28","CDH4","CDK5RAP1","CHN1","CHRNA7","CLIC5","CNOT1","COL3A1","COL5A2","COMT","CPS1","CTR9","DDX3X","DDX6","DHX36","DSG2","FAP","
GO:0050793	4	biological process	regulation of developmental process	67	0.026009709408476328	["ENSG00000008196","ENSG00000011304","ENSG00000021645","ENSG00000074047","ENSG00000074590","ENSG00000091129","ENSG00000091428","ENSG00000101391","ENSG00000105186","ENSG00000107643","ENSG00000108379","ENSG00000108557","ENSG00000108684","ENSG00000110367","E	["ACE","ADGRB1","AMOT","ANKRD27","ASIC2","BCL9L","BMP2K","BMP5","BRWD1","CAMK1D","CARMIL2","CD28","CDH4","CDK5RAP1","CHN1","CHRNA7","CNOT1","COL3A1","COL5A2","CTR9","DDX6","ESRRB","FIG4","FOXO3","FOXP2","FRZB","GATA4","GLI2","GLIPR2","LAMA4","MAPK8","MCPH
GO:0019827	4	biological process	stem cell maintenance	10	0.026009709408476328	["ENSG00000107643","ENSG00000110367","ENSG00000118689","ENSG00000119715","ENSG00000133997","ENSG00000141380","ENSG00000147316","ENSG00000180182","ENSG00000186174","ENSG00000198730"]	["BCL9L","CTR9","DDX6","ESRRB","FOXO3","MAPK8","MCPH1","MED14","MED6","SS18"]
GO:0048523	5	biological process	negative regulation of cellular process	109	0.026009709408476328	["ENSG00000006071","ENSG00000008196","ENSG00000008197","ENSG00000011304","ENSG00000041982","ENSG00000063438","ENSG00000068885","ENSG00000072310","ENSG00000073614","ENSG00000074047","ENSG00000074590","ENSG00000078098","ENSG00000078304","ENSG00000079257","E	["ABCC8","ACADL","ACE","ADAMTS18","ADGRB1","AHRR","ANKRD27","ASIC2","ATP7A","BCL9L","BMP5","BTRC","CAMK1D","CASK","CDK5RAP1","CHCHD3","CNOT1","COL3A1","COL5A2","COMT","CTCF","CTR9","DDX3X","DDX6","DPP4","DST","DYRK1A","EIF2B1","ESRRB","ETS2","FAP","FIG4",
GO:0090103	5	biological process	cochlea morphogenesis	4	0.026009709408476328	["ENSG00000074047","ENSG00000162998","ENSG00000165409","ENSG00000184058"]	["FRZB","GLI2","TBX1","TSHR"]
GO:0097150	5	biological process	neuronal stem cell maintenance	4	0.026009709408476328	["ENSG00000107643","ENSG00000118689","ENSG00000141380","ENSG00000147316"]	["FOXO3","MAPK8","MCPH1","SS18"]
GO:0098727	3	biological process	maintenance of cell number	10	0.02764154299996795	["ENSG00000107643","ENSG00000110367","ENSG00000118689","ENSG00000119715","ENSG00000133997","ENSG00000141380","ENSG00000147316","ENSG00000180182","ENSG00000186174","ENSG00000198730"]	["BCL9L","CTR9","DDX6","ESRRB","FOXO3","MAPK8","MCPH1","MED14","MED6","SS18"]
GO:0016337	4	biological process	single organismal cell-cell adhesion	20	0.029703241880325332	["ENSG00000021645","ENSG00000046604","ENSG00000062716","ENSG00000091129","ENSG00000091409","ENSG00000099889","ENSG00000106952","ENSG00000108379","ENSG00000110400","ENSG00000124813","ENSG00000149294","ENSG00000165240","ENSG00000168743","ENSG00000170927","E	["ARVCF","ATP7A","CD28","CHRNA7","DPP4","DSG2","ITGA6","NCAM1","NECTIN1","NPNT","NRCAM","NRXN3","PARVA","PKHD1","PRKDC","RUNX2","SP3","TNFSF8","VMP1","WNT3"]
GO:0042476	5	biological process	odontogenesis	8	0.03138739142813806	["ENSG00000041982","ENSG00000074047","ENSG00000091409","ENSG00000119699","ENSG00000124813","ENSG00000164692","ENSG00000184058","ENSG00000197535"]	["COL1A2","GLI2","ITGA6","MYO5A","RUNX2","TBX1","TGFB3","TNC"]
GO:0044707	3	biological process	single-multicellular organism process	106	0.03144739659720745	["ENSG00000007314","ENSG00000008196","ENSG00000012779","ENSG00000021645","ENSG00000034152","ENSG00000046604","ENSG00000061676","ENSG00000071909","ENSG00000073614","ENSG00000074047","ENSG00000077279","ENSG00000082684","ENSG00000091129","ENSG00000091409","E	["ABI2","ACADL","ACE","ALOX5","AMOT","ARVCF","ASIC2","ATP6AP2","ATP7A","BCL9L","BMP5","BTRC","CACNA1H","CHRNA1","CHRNA7","CLIC5","CNOT1","COL1A2","COL3A1","COL5A2","COMT","CSMD1","CTR9","DACH2","DAGLA","DCX","DDX6","DHX36","DNER","DPP4","DRGX","DSG2","DTN
GO:0030198	5	biological process	extracellular matrix organization	17	0.03144739659720745	["ENSG00000041982","ENSG00000091409","ENSG00000108379","ENSG00000112769","ENSG00000119699","ENSG00000147044","ENSG00000149294","ENSG00000151914","ENSG00000152952","ENSG00000157483","ENSG00000164692","ENSG00000165240","ENSG00000168542","ENSG00000168743","E	["ATP7A","CASK","COL1A2","COL3A1","COL5A2","DST","ITGA6","LAMA4","MYO1E","NCAM1","NPNT","PLOD2","SMOC1","TGFB3","THSD4","TNC","WNT3"]
GO:0043062	4	biological process	extracellular structure organization	17	0.03208671654886299	["ENSG00000041982","ENSG00000091409","ENSG00000108379","ENSG00000112769","ENSG00000119699","ENSG00000147044","ENSG00000149294","ENSG00000151914","ENSG00000152952","ENSG00000157483","ENSG00000164692","ENSG00000165240","ENSG00000168542","ENSG00000168743","E	["ATP7A","CASK","COL1A2","COL3A1","COL5A2","DST","ITGA6","LAMA4","MYO1E","NCAM1","NPNT","PLOD2","SMOC1","TGFB3","THSD4","TNC","WNT3"]
GO:0016485	6	biological process	protein processing	13	0.032968630338804365	["ENSG00000069329","ENSG00000078304","ENSG00000099968","ENSG00000102910","ENSG00000124302","ENSG00000125851","ENSG00000132906","ENSG00000139722","ENSG00000141314","ENSG00000159640","ENSG00000182220","ENSG00000196549","ENSG00000249915"]	["ACE","ATP6AP2","BCL2L13","CASP9","CHST8","LONP2","MME","PCSK2","PDCD6","PPP2R5C","RHBDL3","VPS35","VPS37B"]
GO:0008152	2	biological process	metabolic process	225	0.033874023493363464	["ENSG00000006071","ENSG00000006432","ENSG00000008196","ENSG00000008197","ENSG00000009335","ENSG00000011304","ENSG00000012779","ENSG00000013503","ENSG00000021826","ENSG00000025796","ENSG00000030419","ENSG00000034152","ENSG00000062716","ENSG00000063438","E	["AACS","ABCB9","ABCC8","ABI2","ACADL","ACE","ADAMTS17","ADAMTS18","AGPAT3","AHRR","AK9","ALOX5","ASXL3","ATE1","ATF6","ATP6AP2","ATP6V0A2","ATP6V1E1","ATP7A","B4GALT6","BCL2L13","BCL9L","BMP2K","BRWD1","BTRC","CACNA1H","CAMK1D","CASK","CASP9","CBR1","CCN
GO:0048583	4	biological process	regulation of response to stimulus	93	0.033874023493363464	["ENSG00000006432","ENSG00000007312","ENSG00000008196","ENSG00000013503","ENSG00000034152","ENSG00000061676","ENSG00000068885","ENSG00000074047","ENSG00000074590","ENSG00000079482","ENSG00000091409","ENSG00000091972","ENSG00000092108","ENSG00000102935","E	["ACE","ADAMTS18","AMOT","ARHGEF26","ASIC2","ATP6AP2","BCL9L","BMP5","BTRC","CAMK1D","CARMIL2","CASK","CASP9","CD200","CD28","CD79B","CHAF1B","CHN1","CHRNA7","CNOT1","COL3A1","DDX3X","DPP4","DYRK1A","ERCC6","EXOC4","FOXO3","FRZB","GAREM1","GATA4","GCG","G
GO:0002003	5	biological process	angiotensin maturation	3	0.033874023493363464	["ENSG00000159640","ENSG00000182220","ENSG00000196549"]	["ACE","ATP6AP2","MME"]
GO:0044267	5	biological process	cellular protein metabolic process	87	0.035948321210083116	["ENSG00000006432","ENSG00000009335","ENSG00000025796","ENSG00000034152","ENSG00000069329","ENSG00000069345","ENSG00000071909","ENSG00000073614","ENSG00000074590","ENSG00000077279","ENSG00000080224","ENSG00000081479","ENSG00000086475","ENSG00000089009","E	["ABI2","ACE","ATE1","ATF6","ATP6AP2","ATP7A","B4GALT6","BMP2K","BTRC","CAMK1D","CASK","CBR1","CDK18","COL3A1","COPS3","CTR9","DCX","DNAJA2","DNAJB9","DNER","DYRK1A","EEF1B2","EIF2B1","EPHA6","ERG","EXOC3","EXOC4","GALNT18","GCG","GFM1","GOSR2","GTF2H3","
GO:0032501	2	biological process	multicellular organismal process	107	0.03644639158940566	["ENSG00000007314","ENSG00000008196","ENSG00000012779","ENSG00000021645","ENSG00000034152","ENSG00000046604","ENSG00000061676","ENSG00000071909","ENSG00000073614","ENSG00000074047","ENSG00000077279","ENSG00000082684","ENSG00000091129","ENSG00000091409","E	["ABI2","ACADL","ACE","ALOX5","AMOT","ARVCF","ASIC2","ATP6AP2","ATP7A","BCL9L","BMP5","BTRC","CACNA1H","CHRNA1","CHRNA7","CLIC5","CNOT1","COL1A2","COL3A1","COL5A2","COMT","CSMD1","CTR9","DACH2","DAGLA","DCX","DDX6","DHX36","DNER","DPP4","DRGX","DSG2","DTN
GO:0007169	8	biological process	transmembrane receptor protein tyrosine kinase signaling pathway	25	0.03958519688691226	["ENSG00000061676","ENSG00000072310","ENSG00000080224","ENSG00000106244","ENSG00000107643","ENSG00000115290","ENSG00000118257","ENSG00000118689","ENSG00000128656","ENSG00000131100","ENSG00000132906","ENSG00000133026","ENSG00000134215","ENSG00000141380","E	["ATP6V0A2","ATP6V1E1","CASP9","CD28","CHN1","EPHA6","FOXO3","GAREM1","GRB14","MAPK8","MYH10","MYO1E","NCKAP1","NRP2","PDAP1","PDCD6","PDE3B","PTPN11","SCHIP1","SHCBP1","SREBF1","SS18","TIAM2","TIPARP","VAV3"]
GO:0030011	5	biological process	maintenance of cell polarity	3	0.04124537368013067	["ENSG00000131899","ENSG00000151914","ENSG00000159753"]	["CARMIL2","DST","LLGL1"]
GO:0051127	8	biological process	positive regulation of actin nucleation	3	0.04124537368013067	["ENSG00000061676","ENSG00000138443","ENSG00000156232"]	["ABI2","NCKAP1","WHAMM"]
GO:0048646	3	biological process	anatomical structure formation involved in morphogenesis	30	0.041461487613591905	["ENSG00000008196","ENSG00000021645","ENSG00000061676","ENSG00000068885","ENSG00000074047","ENSG00000078098","ENSG00000091129","ENSG00000091409","ENSG00000108379","ENSG00000112367","ENSG00000118257","ENSG00000119508","ENSG00000119685","ENSG00000132906","E	["ACE","CACNA1H","CASP9","ETS2","FAP","FIG4","GATA4","GLI2","IFT80","ITGA6","MYH10","MYLK3","NCKAP1","NR4A3","NRCAM","NRP2","NRXN3","ONECUT1","PARVA","PDCD6","PDE3B","PKHD1","PRKDC","PTPN11","TBX1","TCTN2","TFAP2B","TTLL5","VAV3","WNT3"]
GO:0050790	4	biological process	regulation of catalytic activity	63	0.041461487613591905	["ENSG00000006432","ENSG00000008196","ENSG00000034152","ENSG00000073614","ENSG00000074590","ENSG00000078304","ENSG00000079257","ENSG00000079482","ENSG00000081479","ENSG00000082258","ENSG00000084764","ENSG00000091428","ENSG00000099968","ENSG00000101391","E	["ACE","ADAP2","AMOT","ANKRD27","ARHGEF26","ARRDC4","ATP7A","BCL2L13","BMP2K","BTRC","CASP9","CCNT2","CDK5RAP1","CHN1","CHRNA7","DDX3X","DENND5A","EIF2B1","ERCC6","GABBR2","GCG","GPSM2","IPO7","KDM5A","LLGL1","LRP2","LXN","MAP2K3","MAP3K9","MAPK8","MAPRE3
GO:0034330	4	biological process	cell junction organization	11	0.04370507573741589	["ENSG00000046604","ENSG00000062716","ENSG00000091409","ENSG00000110400","ENSG00000119699","ENSG00000126016","ENSG00000151914","ENSG00000156232","ENSG00000178184","ENSG00000179242","ENSG00000197702"]	["AMOT","CDH4","DSG2","DST","ITGA6","NECTIN1","PARD6G","PARVA","TGFB3","VMP1","WHAMM"]
GO:2000736	6	biological process	regulation of stem cell differentiation	8	0.04370507573741589	["ENSG00000108379","ENSG00000112175","ENSG00000119699","ENSG00000122694","ENSG00000125107","ENSG00000136574","ENSG00000186174","ENSG00000187079"]	["BCL9L","BMP5","CNOT1","GATA4","GLIPR2","TEAD1","TGFB3","WNT3"]
GO:0098602	3	biological process	single organism cell adhesion	20	0.04370507573741589	["ENSG00000021645","ENSG00000046604","ENSG00000062716","ENSG00000091129","ENSG00000091409","ENSG00000099889","ENSG00000106952","ENSG00000108379","ENSG00000110400","ENSG00000124813","ENSG00000149294","ENSG00000165240","ENSG00000168743","ENSG00000170927","E	["ARVCF","ATP7A","CD28","CHRNA7","DPP4","DSG2","ITGA6","NCAM1","NECTIN1","NPNT","NRCAM","NRXN3","PARVA","PKHD1","PRKDC","RUNX2","SP3","TNFSF8","VMP1","WNT3"]
GO:0046907	5	biological process	intracellular transport	42	0.04370507573741589	["ENSG00000025796","ENSG00000068885","ENSG00000069329","ENSG00000081479","ENSG00000089009","ENSG00000092108","ENSG00000100678","ENSG00000102910","ENSG00000105186","ENSG00000108433","ENSG00000113719","ENSG00000115840","ENSG00000118181","ENSG00000119650","E	["ANKRD27","CASK","DENND5A","DST","ERGIC1","EXOC4","GOSR2","GRIK2","IFT43","IFT80","IPO7","KPNA4","LLGL1","LONP2","LRP2","LRPPRC","LTBP2","MYO1D","MYO5A","NDEL1","OPTN","PDCD6","RAB11FIP4","RAB19","RILPL1","RPL37A","RPL6","RPS25","RSRC1","SCFD1","SEC63","
GO:0042127	5	biological process	regulation of cell proliferation	48	0.044469274244037175	["ENSG00000008196","ENSG00000008197","ENSG00000041982","ENSG00000068885","ENSG00000069345","ENSG00000074047","ENSG00000074590","ENSG00000078098","ENSG00000078304","ENSG00000093010","ENSG00000105185","ENSG00000108379","ENSG00000112175","ENSG00000114812","E	["ACE","ADGRB1","BMP5","CARMIL2","CASK","CD28","CDCA7","CHRNA7","COMT","DGCR8","DNAJA2","DPP4","FAP","FOXO3","FOXP2","FRZB","GAREM1","GATA4","GLI2","IFT80","KMT2A","LGR5","MORC3","NCAM1","NRP2","NUAK1","OPTN","PDCD5","PDCD6","PEMT","PKHD1","PPP2R5C","PRKD
GO:0048511	2	biological process	rhythmic process	16	0.045465569281494596	["ENSG00000072310","ENSG00000073614","ENSG00000107643","ENSG00000108557","ENSG00000118058","ENSG00000118689","ENSG00000119699","ENSG00000151967","ENSG00000157540","ENSG00000159228","ENSG00000166167","ENSG00000174948","ENSG00000175344","ENSG00000184611","E	["BTRC","CBR1","CHRNA7","DYRK1A","FOXO3","GPR149","KCNH7","KDM5A","KMT2A","MAPK8","NCOR2","PRKDC","RAI1","SCHIP1","SREBF1","TGFB3"]
GO:0010716	7	biological process	negative regulation of extracellular matrix disassembly	2	0.045465569281494596	["ENSG00000078098","ENSG00000197635"]	["DPP4","FAP"]
GO:0035507	8	biological process	regulation of myosin-light-chain-phosphatase activity	2	0.045465569281494596	["ENSG00000074590","ENSG00000133030"]	["MPRIP","NUAK1"]
GO:0060795	6	biological process	cell fate commitment involved in formation of primary germ layer	3	0.04585586755282728	["ENSG00000108379","ENSG00000157557","ENSG00000198730"]	["CTR9","ETS2","WNT3"]
GO:0019222	4	biological process	regulation of metabolic process	158	0.04585586755282728	["ENSG00000006432","ENSG00000008196","ENSG00000008197","ENSG00000011304","ENSG00000030419","ENSG00000034152","ENSG00000041982","ENSG00000062716","ENSG00000063438","ENSG00000072310","ENSG00000073614","ENSG00000074047","ENSG00000074590","ENSG00000078098","E	["ACADL","ACE","ADAP2","AHRR","AMOT","ANKRD27","ARHGEF26","ARRDC4","ASIC2","ASXL3","ATF6","ATP6AP2","ATP7A","BCL2L13","BCL9L","BMP2K","BMP5","BRWD1","BTRC","CAMK1D","CASK","CASP9","CCNT2","CD28","CDCA7","CDK2AP1","CDK5RAP1","CHAF1B","CHCHD3","CHN1","CHRNA
GO:0007268	3	biological process	synaptic transmission	20	0.049058743761406946	["ENSG00000006071","ENSG00000021645","ENSG00000093010","ENSG00000108684","ENSG00000114812","ENSG00000131558","ENSG00000134769","ENSG00000136928","ENSG00000137766","ENSG00000138435","ENSG00000140022","ENSG00000147044","ENSG00000157542","ENSG00000164418","E	["ABCC8","ASIC2","CASK","CHRNA1","CHRNA7","COMT","DTNA","EXOC4","GABBR2","GPR149","GRIK2","KCNAB1","KCNH7","KCNJ12","KCNJ6","MYO5A","NRXN3","STON2","UNC13C","VIPR1"]
GO:2000738	7	biological process	positive regulation of stem cell differentiation	5	0.05081919169623429	["ENSG00000119699","ENSG00000122694","ENSG00000136574","ENSG00000186174","ENSG00000187079"]	["BCL9L","GATA4","GLIPR2","TEAD1","TGFB3"]
GO:0021955	8	biological process	central nervous system neuron axonogenesis	4	0.05081919169623429	["ENSG00000074047","ENSG00000077279","ENSG00000166579","ENSG00000221866"]	["DCX","GLI2","NDEL1","PLXNA4"]
GO:0001501	5	biological process	skeletal system development	11	0.05430474484905865	["ENSG00000074047","ENSG00000108557","ENSG00000112175","ENSG00000124813","ENSG00000157557","ENSG00000159216","ENSG00000162998","ENSG00000164692","ENSG00000168542","ENSG00000172845","ENSG00000204262"]	["BMP5","COL1A2","COL3A1","COL5A2","ETS2","FRZB","GLI2","RAI1","RUNX1","RUNX2","SP3"]
GO:0051604	5	biological process	protein maturation	13	0.055665594736535075	["ENSG00000069329","ENSG00000078304","ENSG00000099968","ENSG00000102910","ENSG00000124302","ENSG00000125851","ENSG00000132906","ENSG00000139722","ENSG00000141314","ENSG00000159640","ENSG00000182220","ENSG00000196549","ENSG00000249915"]	["ACE","ATP6AP2","BCL2L13","CASP9","CHST8","LONP2","MME","PCSK2","PDCD6","PPP2R5C","RHBDL3","VPS35","VPS37B"]
GO:0051293	4	biological process	establishment of spindle localization	4	0.05601270877579524	["ENSG00000121957","ENSG00000147316","ENSG00000166579","ENSG00000197102"]	["DYNC1H1","GPSM2","MCPH1","NDEL1"]
GO:0032526	5	biological process	response to retinoic acid	9	0.057304117257296554	["ENSG00000041982","ENSG00000072310","ENSG00000081479","ENSG00000108379","ENSG00000136574","ENSG00000159216","ENSG00000164692","ENSG00000184058","ENSG00000187079"]	["COL1A2","GATA4","LRP2","RUNX1","SREBF1","TBX1","TEAD1","TNC","WNT3"]
GO:0006367	8	biological process	transcription initiation from RNA polymerase II promoter	12	0.057878819759077216	["ENSG00000082258","ENSG00000111358","ENSG00000119508","ENSG00000119715","ENSG00000124813","ENSG00000133997","ENSG00000141384","ENSG00000157450","ENSG00000165417","ENSG00000180182","ENSG00000187079","ENSG00000196498"]	["CCNT2","ESRRB","GTF2A1","GTF2H3","MED14","MED6","NCOR2","NR4A3","RNF111","RUNX2","TAF4B","TEAD1"]
GO:0002244	6	biological process	hematopoietic progenitor cell differentiation	8	0.05868658706131638	["ENSG00000100678","ENSG00000140022","ENSG00000159216","ENSG00000159640","ENSG00000172845","ENSG00000178053","ENSG00000240505","ENSG00000253729"]	["ACE","MLF1","PRKDC","RUNX1","SLC8A3","SP3","STON2","TNFRSF13B"]
GO:0071310	5	biological process	cellular response to organic substance	39	0.05962727530107069	["ENSG00000006071","ENSG00000021826","ENSG00000034152","ENSG00000041982","ENSG00000072310","ENSG00000074047","ENSG00000081760","ENSG00000091409","ENSG00000091428","ENSG00000100678","ENSG00000105185","ENSG00000107643","ENSG00000108379","ENSG00000115263","E	["AACS","ABCC8","ACE","BTRC","CACNA1H","CASP9","COL1A2","COL3A1","COL5A2","CPS1","CTR9","GAREM1","GATA4","GCG","GLI2","ITGA6","KCNJ6","MAP2K3","MAPK8","MME","MYLK3","MYO5A","NPNT","PDCD5","PDE3B","PLOD2","PRKDC","RAPGEF4","RUNX1","RUNX2","SLC8A3","SREBF1"
GO:0007417	5	biological process	central nervous system development	9	0.059800291206177664	["ENSG00000061676","ENSG00000077279","ENSG00000091129","ENSG00000108684","ENSG00000124302","ENSG00000159200","ENSG00000159216","ENSG00000169359","ENSG00000187957"]	["ASIC2","CHST8","DCX","DNER","NCKAP1","NRCAM","RCAN1","RUNX1","SLC33A1"]
GO:0060537	5	biological process	muscle tissue development	8	0.059800291206177664	["ENSG00000046604","ENSG00000123600","ENSG00000128573","ENSG00000136574","ENSG00000151967","ENSG00000159200","ENSG00000163659","ENSG00000169282"]	["DSG2","FOXP2","GATA4","KCNAB1","METTL8","RCAN1","SCHIP1","TIPARP"]
GO:0051571	9	biological process	positive regulation of histone H3-K4 methylation	3	0.060298018687403705	["ENSG00000115263","ENSG00000118058","ENSG00000198730"]	["CTR9","GCG","KMT2A"]
GO:0001547	4	biological process	antral ovarian follicle growth	2	0.06275873383532964	["ENSG00000118689","ENSG00000174948"]	["FOXO3","GPR149"]
GO:0044237	3	biological process	cellular metabolic process	192	0.06373424246950775	["ENSG00000006071","ENSG00000006432","ENSG00000008196","ENSG00000008197","ENSG00000009335","ENSG00000011304","ENSG00000012779","ENSG00000013503","ENSG00000021826","ENSG00000025796","ENSG00000030419","ENSG00000034152","ENSG00000062716","ENSG00000063438","E	["AACS","ABCC8","ABI2","ACADL","ACE","AGPAT3","AHRR","AK9","ALOX5","ASXL3","ATE1","ATF6","ATP6AP2","ATP6V0A2","ATP7A","B4GALT6","BCL9L","BMP2K","BRWD1","BTRC","CACNA1H","CAMK1D","CASK","CBR1","CCNT2","CDCA7","CDK18","CDK2AP1","CDK5RAP1","CERS6","CHAF1B","
GO:0007166	6	biological process	cell surface receptor signaling pathway	81	0.06386673042624474	["ENSG00000007312","ENSG00000061676","ENSG00000068885","ENSG00000072134","ENSG00000072310","ENSG00000074047","ENSG00000080224","ENSG00000081479","ENSG00000082258","ENSG00000091409","ENSG00000091428","ENSG00000102935","ENSG00000106244","ENSG00000107643","E	["ADAMTS18","ADGRB1","ATP6V0A2","ATP6V1E1","BCL9L","BMP5","BTRC","CARMIL2","CASK","CASP9","CCNT2","CD28","CD79B","CHN1","COL1A2","COL3A1","CTR9","CXCR5","DAGLA","DDX3X","DNER","DST","EPHA6","EPN2","FAM83G","FOXO3","FRZB","GABBR2","GAREM1","GATA4","GCG","G
GO:0030097	5	biological process	hemopoiesis	8	0.06444205802272444	["ENSG00000108379","ENSG00000118058","ENSG00000124813","ENSG00000157483","ENSG00000159216","ENSG00000163659","ENSG00000172845","ENSG00000184470"]	["KMT2A","MYO1E","RUNX1","RUNX2","SP3","TIPARP","TXNRD2","WNT3"]
GO:0051649	4	biological process	establishment of localization in cell	52	0.06613696058692244	["ENSG00000021645","ENSG00000025796","ENSG00000062716","ENSG00000068885","ENSG00000069329","ENSG00000079482","ENSG00000081479","ENSG00000089009","ENSG00000091428","ENSG00000092108","ENSG00000100678","ENSG00000102910","ENSG00000105186","ENSG00000108433","E	["ANKRD27","CASK","DENND5A","DST","DYNC1H1","ERGIC1","EXOC3","EXOC4","GOSR2","GPSM2","GRIK2","IFT43","IFT80","IPO7","KPNA4","LLGL1","LONP2","LRP2","LRPPRC","LTBP2","MCPH1","MYH10","MYO1D","MYO5A","NDEL1","NRXN3","OPHN1","OPTN","PDCD6","RAB11FIP4","RAB19",
GO:0090100	7	biological process	positive regulation of transmembrane receptor protein serine/threonine kinase signaling pathway	7	0.06623793256774169	["ENSG00000102935","ENSG00000112175","ENSG00000119699","ENSG00000136574","ENSG00000157450","ENSG00000168743","ENSG00000213463"]	["BMP5","GATA4","NPNT","RNF111","SYNJ2BP","TGFB3","ZNF423"]
GO:0019228	6	biological process	neuronal action potential	4	0.06668039466236095	["ENSG00000007314","ENSG00000138435","ENSG00000164418","ENSG00000175344"]	["CHRNA1","CHRNA7","GRIK2","SCN4A"]
GO:0051653	5	biological process	spindle localization	4	0.06668039466236095	["ENSG00000121957","ENSG00000147316","ENSG00000166579","ENSG00000197102"]	["DYNC1H1","GPSM2","MCPH1","NDEL1"]
GO:0040007	2	biological process	growth	17	0.06758508960055132	["ENSG00000041982","ENSG00000074047","ENSG00000077279","ENSG00000108379","ENSG00000112175","ENSG00000118257","ENSG00000118689","ENSG00000119699","ENSG00000128573","ENSG00000136574","ENSG00000138435","ENSG00000157456","ENSG00000166579","ENSG00000174948","E	["BMP5","CCNB2","CHRNA1","CTR9","DCX","ERCC6","FOXO3","FOXP2","GATA4","GLI2","GPR149","NDEL1","NRP2","PTPN11","TGFB3","TNC","WNT3"]
GO:0016043	3	biological process	cellular component organization	117	0.06758508960055132	["ENSG00000021645","ENSG00000025796","ENSG00000041982","ENSG00000046604","ENSG00000061676","ENSG00000062716","ENSG00000068885","ENSG00000073614","ENSG00000074047","ENSG00000077279","ENSG00000077380","ENSG00000079482","ENSG00000084764","ENSG00000089009","E	["ABI2","ACADL","ADGRB1","AMOT","ANKRD27","ARHGEF26","ATP6V0A2","ATP6V1E1","ATP7A","BRWD1","CASK","CCNB2","CDH4","CHAF1B","CHCHD3","CHRNA1","CLIC5","COL1A2","COL3A1","COL5A2","CTCF","CTR9","DCX","DDX3X","DDX6","DNER","DRGX","DSG2","DST","DYNC1H1","DYNC1I2
GO:0051130	5	biological process	positive regulation of cellular component organization	37	0.06836204743311318	["ENSG00000021645","ENSG00000061676","ENSG00000071909","ENSG00000072310","ENSG00000105185","ENSG00000105186","ENSG00000107643","ENSG00000108379","ENSG00000108684","ENSG00000112175","ENSG00000112367","ENSG00000115263","ENSG00000118058","ENSG00000119699","E	["ABI2","AMOT","ANKRD27","ASIC2","BCL9L","BMP5","CAMK1D","CD28","CDH4","CHAF1B","CNOT1","CTR9","DHX36","FIG4","GCG","GLIPR2","HSF2BP","KMT2A","MAPK8","MYLK3","MYO3B","NCKAP1","NDEL1","NRXN3","PDCD5","PEMT","PLOD2","PTX3","SNTG1","SREBF1","SUPT3H","SYNJ2BP
GO:0010921	6	biological process	regulation of phosphatase activity	8	0.0687228879884147	["ENSG00000074590","ENSG00000078304","ENSG00000133030","ENSG00000151952","ENSG00000159200","ENSG00000160208","ENSG00000168743","ENSG00000176658"]	["MPRIP","MYO1D","NPNT","NUAK1","PPP2R5C","RCAN1","RRP1B","TMEM132D"]
GO:0018209	8	biological process	peptidyl-serine modification	8	0.07081824572994193	["ENSG00000071909","ENSG00000077279","ENSG00000107643","ENSG00000157540","ENSG00000159256","ENSG00000196104","ENSG00000198648","ENSG00000253729"]	["DCX","DYRK1A","MAPK8","MORC3","MYO3B","PRKDC","SPOCK3","STK39"]
GO:0007155	3	biological process	cell adhesion	33	0.07254987256729115	["ENSG00000021645","ENSG00000041982","ENSG00000046604","ENSG00000062716","ENSG00000074590","ENSG00000078098","ENSG00000091129","ENSG00000091409","ENSG00000092439","ENSG00000099889","ENSG00000106952","ENSG00000108379","ENSG00000110400","ENSG00000112769","E	["ADGRB1","ARVCF","ATP7A","CASK","CD28","CDH4","CHRNA7","COL3A1","DPP4","DSG2","DST","FAP","ITGA6","LAMA4","MYH10","NCAM1","NECTIN1","NPNT","NRCAM","NRP2","NRXN3","NUAK1","PARVA","PKHD1","PRKDC","RUNX2","SDK1","SP3","TNC","TNFSF8","TRPM7","VMP1","WNT3"]
GO:0007154	4	biological process	cell communication	33	0.0731637845064865	["ENSG00000006071","ENSG00000021645","ENSG00000041982","ENSG00000046604","ENSG00000072310","ENSG00000072657","ENSG00000074590","ENSG00000091409","ENSG00000093010","ENSG00000100678","ENSG00000106952","ENSG00000108379","ENSG00000108684","ENSG00000114812","E	["ABCC8","ASIC2","CASK","CHRNA1","CHRNA7","COMT","DSG2","DTNA","EXOC4","GABBR2","GATA4","GPR149","GRIK2","ITGA6","KCNAB1","KCNH7","KCNJ12","KCNJ6","MYO5A","NRXN3","NUAK1","OPTN","SLC8A3","SNTG1","SREBF1","STON2","TNC","TNFSF8","TRHDE","TSHR","UNC13C","VIP
GO:0030031	5	biological process	cell projection assembly	12	0.07470179141560132	["ENSG00000061676","ENSG00000068885","ENSG00000079482","ENSG00000091409","ENSG00000114790","ENSG00000119685","ENSG00000133026","ENSG00000134215","ENSG00000156232","ENSG00000168778","ENSG00000169856","ENSG00000170927"]	["ARHGEF26","IFT80","ITGA6","MYH10","NCKAP1","ONECUT1","OPHN1","PKHD1","TCTN2","TTLL5","VAV3","WHAMM"]
GO:1902285	8	biological process	semaphorin-plexin signaling pathway involved in neuron projection guidance	2	0.07699168140099012	["ENSG00000118257","ENSG00000221866"]	["NRP2","PLXNA4"]
GO:1903054	6	biological process	negative regulation of extracellular matrix organization	2	0.07699168140099012	["ENSG00000078098","ENSG00000197635"]	["DPP4","FAP"]
GO:0022610	2	biological process	biological adhesion	33	0.07905440550089123	["ENSG00000021645","ENSG00000041982","ENSG00000046604","ENSG00000062716","ENSG00000074590","ENSG00000078098","ENSG00000091129","ENSG00000091409","ENSG00000092439","ENSG00000099889","ENSG00000106952","ENSG00000108379","ENSG00000110400","ENSG00000112769","E	["ADGRB1","ARVCF","ATP7A","CASK","CD28","CDH4","CHRNA7","COL3A1","DPP4","DSG2","DST","FAP","ITGA6","LAMA4","MYH10","NCAM1","NECTIN1","NPNT","NRCAM","NRP2","NRXN3","NUAK1","PARVA","PKHD1","PRKDC","RUNX2","SDK1","SP3","TNC","TNFSF8","TRPM7","VMP1","WNT3"]
GO:0090312	9	biological process	positive regulation of protein deacetylation	3	0.08010880229364728	["ENSG00000072310","ENSG00000157540","ENSG00000196498"]	["DYRK1A","NCOR2","SREBF1"]
GO:0034329	5	biological process	cell junction assembly	9	0.0828563868814243	["ENSG00000062716","ENSG00000091409","ENSG00000110400","ENSG00000126016","ENSG00000151914","ENSG00000156232","ENSG00000178184","ENSG00000179242","ENSG00000197702"]	["AMOT","CDH4","DST","ITGA6","NECTIN1","PARD6G","PARVA","VMP1","WHAMM"]
GO:0043588	5	biological process	skin development	5	0.08684417224035317	["ENSG00000008196","ENSG00000091409","ENSG00000165240","ENSG00000168542","ENSG00000204262"]	["ATP7A","COL3A1","COL5A2","ITGA6","TFAP2B"]
GO:0033500	6	biological process	carbohydrate homeostasis	10	0.08723303806375027	["ENSG00000008196","ENSG00000081760","ENSG00000118689","ENSG00000130856","ENSG00000136574","ENSG00000152270","ENSG00000159640","ENSG00000179295","ENSG00000183117","ENSG00000196498"]	["AACS","ACE","CSMD1","FOXO3","GATA4","NCOR2","PDE3B","PTPN11","TFAP2B","ZNF236"]
GO:0042593	7	biological process	glucose homeostasis	10	0.08723303806375027	["ENSG00000008196","ENSG00000081760","ENSG00000118689","ENSG00000130856","ENSG00000136574","ENSG00000152270","ENSG00000159640","ENSG00000179295","ENSG00000183117","ENSG00000196498"]	["AACS","ACE","CSMD1","FOXO3","GATA4","NCOR2","PDE3B","PTPN11","TFAP2B","ZNF236"]
GO:0071840	2	biological process	cellular component organization or biogenesis	117	0.08762004317356523	["ENSG00000021645","ENSG00000025796","ENSG00000041982","ENSG00000046604","ENSG00000061676","ENSG00000062716","ENSG00000068885","ENSG00000073614","ENSG00000074047","ENSG00000077279","ENSG00000077380","ENSG00000079482","ENSG00000084764","ENSG00000089009","E	["ABI2","ACADL","ADGRB1","AMOT","ANKRD27","ARHGEF26","ATP6V0A2","ATP6V1E1","ATP7A","BRWD1","CASK","CCNB2","CDH4","CHAF1B","CHCHD3","CHRNA1","CLIC5","COL1A2","COL3A1","COL5A2","CTCF","CTR9","DCX","DDX3X","DDX6","DNER","DRGX","DSG2","DST","DYNC1H1","DYNC1I2
GO:0000132	6	biological process	establishment of mitotic spindle orientation	3	0.08831094688442773	["ENSG00000121957","ENSG00000147316","ENSG00000166579"]	["GPSM2","MCPH1","NDEL1"]
GO:0001829	6	biological process	trophectodermal cell differentiation	3	0.08831094688442773	["ENSG00000125107","ENSG00000172845","ENSG00000198730"]	["CNOT1","CTR9","SP3"]
GO:0048745	6	biological process	smooth muscle tissue development	3	0.08831094688442773	["ENSG00000128573","ENSG00000151967","ENSG00000163659"]	["FOXP2","SCHIP1","TIPARP"]
GO:0001667	5	biological process	ameboidal-type cell migration	8	0.08847535633272122	["ENSG00000061676","ENSG00000078098","ENSG00000118257","ENSG00000126016","ENSG00000151967","ENSG00000179295","ENSG00000184058","ENSG00000197635"]	["AMOT","DPP4","FAP","NCKAP1","NRP2","PTPN11","SCHIP1","TBX1"]
GO:0045444	6	biological process	fat cell differentiation	7	0.08969764974303987	["ENSG00000008196","ENSG00000081760","ENSG00000091409","ENSG00000101493","ENSG00000112769","ENSG00000123600","ENSG00000196498"]	["AACS","ITGA6","LAMA4","METTL8","NCOR2","TFAP2B","ZNF516"]
GO:0071774	4	biological process	response to fibroblast growth factor	4	0.08993734242741538	["ENSG00000021826","ENSG00000041982","ENSG00000124813","ENSG00000184058"]	["CPS1","RUNX2","TBX1","TNC"]
GO:0043065	8	biological process	positive regulation of apoptotic process	22	0.0922515462501421	["ENSG00000006432","ENSG00000008196","ENSG00000078098","ENSG00000091409","ENSG00000092439","ENSG00000099968","ENSG00000105185","ENSG00000107643","ENSG00000108379","ENSG00000118689","ENSG00000119508","ENSG00000119699","ENSG00000132906","ENSG00000134215","E	["ACE","BCL2L13","CAMK1D","CASP9","DDX3X","FAP","FOXO3","FRZB","GRIK2","ITGA6","MAP3K9","MAPK8","NR4A3","PDCD5","PDCD6","PRKDC","TFAP2B","TGFB3","TIAM2","TRPM7","VAV3","WNT3"]
GO:0006355	7	biological process	regulation of transcription, DNA-templated	87	0.09258960680799078	["ENSG00000006432","ENSG00000008196","ENSG00000008197","ENSG00000011304","ENSG00000030419","ENSG00000034152","ENSG00000063438","ENSG00000072310","ENSG00000073614","ENSG00000074047","ENSG00000082258","ENSG00000084764","ENSG00000089009","ENSG00000091409","E	["AHRR","ASXL3","ATF6","BCL9L","BMP5","BRWD1","BTRC","CAMK1D","CASK","CCNT2","CD28","CDCA7","CHAF1B","CHCHD3","CNOT1","CTCF","CTR9","DACH2","DDX3X","DHX36","DRGX","ERCC6","ERG","ESRRB","ETS2","FAM83G","FLII","FOXO3","FOXP2","GABPB1","GATA4","GCG","GLI2","
GO:0006930	6	biological process	substrate-dependent cell migration, cell extension	2	0.09271110813069657	["ENSG00000079482","ENSG00000133026"]	["MYH10","OPHN1"]
GO:0031987	3	biological process	locomotion involved in locomotory behavior	2	0.09271110813069657	["ENSG00000159200","ENSG00000197535"]	["MYO5A","RCAN1"]
GO:0034201	6	biological process	response to oleic acid	2	0.09271110813069657	["ENSG00000021826","ENSG00000081760"]	["AACS","CPS1"]
GO:0036302	4	biological process	atrioventricular canal development	2	0.09271110813069657	["ENSG00000136574","ENSG00000179295"]	["GATA4","PTPN11"]
GO:0048752	5	biological process	semicircular canal morphogenesis	2	0.09271110813069657	["ENSG00000119508","ENSG00000184058"]	["NR4A3","TBX1"]
GO:2000601	9	biological process	positive regulation of Arp2/3 complex-mediated actin nucleation	2	0.09271110813069657	["ENSG00000061676","ENSG00000138443"]	["ABI2","NCKAP1"]
GO:0065009	3	biological process	regulation of molecular function	71	0.09273297535712825	["ENSG00000006432","ENSG00000008196","ENSG00000034152","ENSG00000073614","ENSG00000074590","ENSG00000078304","ENSG00000079257","ENSG00000079482","ENSG00000081479","ENSG00000082258","ENSG00000084764","ENSG00000091428","ENSG00000099968","ENSG00000101391","E	["ACE","ADAP2","AMOT","ANKRD27","ARHGEF26","ARRDC4","ASIC2","ATP7A","BCL2L13","BMP2K","BTRC","CAMK1D","CASP9","CCNT2","CDK5RAP1","CHN1","CHRNA7","CTCF","DDX3X","DENND5A","EIF2B1","ERCC6","GABBR2","GCG","GPSM2","IPO7","KCNAB1","KDM5A","KMT2A","LLGL1","LRP2
GO:0030199	6	biological process	collagen fibril organization	4	0.09274601969473027	["ENSG00000164692","ENSG00000165240","ENSG00000168542","ENSG00000204262"]	["ATP7A","COL1A2","COL3A1","COL5A2"]
GO:0006351	6	biological process	transcription, DNA-templated	66	0.09528051827484339	["ENSG00000006432","ENSG00000008196","ENSG00000008197","ENSG00000013503","ENSG00000030419","ENSG00000063438","ENSG00000072310","ENSG00000073614","ENSG00000074047","ENSG00000082258","ENSG00000101493","ENSG00000102935","ENSG00000102974","ENSG00000104064","E	["AHRR","ASXL3","ATF6","BCL9L","BRWD1","CCNT2","CDCA7","CHAF1B","CHCHD3","CNOT1","CTCF","CTR9","DACH2","DDX3X","DHX36","DRGX","ERCC6","ERG","ESRRB","ETS2","FLII","FOXO3","FOXP2","GABPB1","GATA4","GLI2","GTF2A1","GTF2H3","GTF3C3","HSF2BP","IKZF2","KDM5A","
GO:0043068	7	biological process	positive regulation of programmed cell death	22	0.09528051827484339	["ENSG00000006432","ENSG00000008196","ENSG00000078098","ENSG00000091409","ENSG00000092439","ENSG00000099968","ENSG00000105185","ENSG00000107643","ENSG00000108379","ENSG00000118689","ENSG00000119508","ENSG00000119699","ENSG00000132906","ENSG00000134215","E	["ACE","BCL2L13","CAMK1D","CASP9","DDX3X","FAP","FOXO3","FRZB","GRIK2","ITGA6","MAP3K9","MAPK8","NR4A3","PDCD5","PDCD6","PRKDC","TFAP2B","TGFB3","TIAM2","TRPM7","VAV3","WNT3"]
GO:0051336	5	biological process	regulation of hydrolase activity	37	0.09528051827484339	["ENSG00000008196","ENSG00000073614","ENSG00000074590","ENSG00000078304","ENSG00000079257","ENSG00000079482","ENSG00000081479","ENSG00000091428","ENSG00000099968","ENSG00000105185","ENSG00000105186","ENSG00000107643","ENSG00000108379","ENSG00000111361","E	["ADAP2","AMOT","ANKRD27","ARHGEF26","BCL2L13","CASP9","CHN1","DDX3X","DENND5A","EIF2B1","KDM5A","LLGL1","LRP2","LXN","MAPK8","MPRIP","MYO1D","NDEL1","NPNT","NUAK1","OPHN1","PDCD5","PDCD6","PPP2R5C","PTX3","RAPGEF4","RCAN1","RGS13","RRP1B","SBF2","SPOCK3"
GO:0097659	7	biological process	nucleic acid-templated transcription	66	0.09528051827484339	["ENSG00000006432","ENSG00000008196","ENSG00000008197","ENSG00000013503","ENSG00000030419","ENSG00000063438","ENSG00000072310","ENSG00000073614","ENSG00000074047","ENSG00000082258","ENSG00000101493","ENSG00000102935","ENSG00000102974","ENSG00000104064","E	["AHRR","ASXL3","ATF6","BCL9L","BRWD1","CCNT2","CDCA7","CHAF1B","CHCHD3","CNOT1","CTCF","CTR9","DACH2","DDX3X","DHX36","DRGX","ERCC6","ERG","ESRRB","ETS2","FLII","FOXO3","FOXP2","GABPB1","GATA4","GLI2","GTF2A1","GTF2H3","GTF3C3","HSF2BP","IKZF2","KDM5A","
GO:0051234	3	biological process	establishment of localization	96	0.09585996609147499	["ENSG00000006071","ENSG00000007314","ENSG00000021645","ENSG00000025796","ENSG00000062716","ENSG00000068885","ENSG00000069329","ENSG00000072134","ENSG00000077380","ENSG00000077713","ENSG00000079482","ENSG00000081479","ENSG00000089009","ENSG00000091428","E	["ABCB9","ABCC8","ACE","ANKRD27","ASIC2","ATP6V0A2","ATP6V1E1","ATP7A","CACNA1H","CARMIL2","CASK","CHRNA1","CHRNA7","CLCC1","CLIC5","COL1A2","COL3A1","DENND5A","DNER","DPP4","DST","DYNC1H1","DYNC1I2","EPN2","ERGIC1","EXOC3","EXOC4","GOSR2","GPR155","GPSM2
GO:0044057	5	biological process	regulation of system process	18	0.09636249334847162	["ENSG00000012779","ENSG00000021826","ENSG00000046604","ENSG00000072310","ENSG00000093010","ENSG00000108684","ENSG00000112367","ENSG00000136574","ENSG00000149294","ENSG00000159216","ENSG00000159640","ENSG00000168743","ENSG00000175344","ENSG00000179295","E	["ACE","ALOX5","ASIC2","CACNA1H","CHRNA7","COMT","CPS1","DSG2","FIG4","GATA4","KCNJ12","NCAM1","NPNT","PTPN11","RUNX1","SREBF1","STK39","TEAD1"]
GO:0048017	7	biological process	inositol lipid-mediated signaling	8	0.0986501450509834	["ENSG00000114805","ENSG00000118689","ENSG00000132906","ENSG00000141506","ENSG00000144460","ENSG00000178562","ENSG00000179295","ENSG00000184060"]	["ADAP2","CASP9","CD28","FOXO3","NYAP2","PIK3R5","PLCH1","PTPN11"]
GO:1902275	7	biological process	regulation of chromatin organization	8	0.0986501450509834	["ENSG00000072310","ENSG00000073614","ENSG00000102974","ENSG00000107643","ENSG00000115263","ENSG00000118058","ENSG00000198586","ENSG00000198730"]	["CTCF","CTR9","GCG","KDM5A","KMT2A","MAPK8","SREBF1","TLK1"]
GO:0044700	3	biological process	single organism signaling	27	0.0986501450509834	["ENSG00000006071","ENSG00000021645","ENSG00000041982","ENSG00000046604","ENSG00000072657","ENSG00000093010","ENSG00000106952","ENSG00000108379","ENSG00000108684","ENSG00000114812","ENSG00000131558","ENSG00000134769","ENSG00000136574","ENSG00000136928","E	["ABCC8","ASIC2","CASK","CHRNA1","CHRNA7","COMT","DSG2","DTNA","EXOC4","GABBR2","GATA4","GPR149","GRIK2","KCNAB1","KCNH7","KCNJ12","KCNJ6","MYO5A","NRXN3","STON2","TNC","TNFSF8","TRHDE","TSHR","UNC13C","VIPR1","WNT3"]
GO:1903506	8	biological process	regulation of nucleic acid-templated transcription	87	0.0986501450509834	["ENSG00000006432","ENSG00000008196","ENSG00000008197","ENSG00000011304","ENSG00000030419","ENSG00000034152","ENSG00000063438","ENSG00000072310","ENSG00000073614","ENSG00000074047","ENSG00000082258","ENSG00000084764","ENSG00000089009","ENSG00000091409","E	["AHRR","ASXL3","ATF6","BCL9L","BMP5","BRWD1","BTRC","CAMK1D","CASK","CCNT2","CD28","CDCA7","CHAF1B","CHCHD3","CNOT1","CTCF","CTR9","DACH2","DDX3X","DHX36","DRGX","ERCC6","ERG","ESRRB","ETS2","FAM83G","FLII","FOXO3","FOXP2","GABPB1","GATA4","GCG","GLI2","
GO:0018105	8	biological process	peptidyl-serine phosphorylation	7	0.0986501450509834	["ENSG00000071909","ENSG00000077279","ENSG00000107643","ENSG00000157540","ENSG00000159256","ENSG00000198648","ENSG00000253729"]	["DCX","DYRK1A","MAPK8","MORC3","MYO3B","PRKDC","STK39"]
GO:0008283	3	biological process	cell proliferation	24	0.0986501450509834	["ENSG00000065328","ENSG00000074047","ENSG00000078098","ENSG00000081479","ENSG00000101391","ENSG00000106244","ENSG00000106952","ENSG00000108379","ENSG00000115263","ENSG00000119715","ENSG00000133026","ENSG00000133027","ENSG00000134780","ENSG00000139292","E	["ACE","BTRC","CDK5RAP1","DAGLA","ERG","ESRRB","FAP","GCG","GLI2","HLCS","LGR5","LRP2","MAPRE2","MCM10","MYH10","NCOR2","NDEL1","PDAP1","PEMT","PSMG1","RUNX1","TBX1","TNFSF8","WNT3"]
GO:1902578	3	biological process	single-organism localization	81	0.0986501450509834	["ENSG00000006071","ENSG00000007314","ENSG00000021645","ENSG00000025796","ENSG00000062716","ENSG00000068885","ENSG00000069329","ENSG00000077713","ENSG00000079482","ENSG00000081479","ENSG00000089009","ENSG00000091428","ENSG00000092108","ENSG00000092439","E	["ABCB9","ABCC8","ACE","ANKRD27","ASIC2","ATP6V0A2","ATP6V1E1","ATP7A","CACNA1H","CASK","CHRNA1","CHRNA7","CLCC1","CLIC5","DENND5A","DST","DYNC1H1","ERGIC1","EXOC3","EXOC4","GOSR2","GPR155","GPSM2","GRIK2","IFT43","IFT80","IPO7","KCNAB1","KCNH7","KCNJ12",
GO:0021952	9	biological process	central nervous system projection neuron axonogenesis	3	0.0986501450509834	["ENSG00000074047","ENSG00000077279","ENSG00000221866"]	["DCX","GLI2","PLXNA4"]
GO:0040001	5	biological process	establishment of mitotic spindle localization	3	0.0986501450509834	["ENSG00000121957","ENSG00000147316","ENSG00000166579"]	["GPSM2","MCPH1","NDEL1"]
GO:0023052	2	biological process	signaling	27	0.09999222751383186	["ENSG00000006071","ENSG00000021645","ENSG00000041982","ENSG00000046604","ENSG00000072657","ENSG00000093010","ENSG00000106952","ENSG00000108379","ENSG00000108684","ENSG00000114812","ENSG00000131558","ENSG00000134769","ENSG00000136574","ENSG00000136928","E	["ABCC8","ASIC2","CASK","CHRNA1","CHRNA7","COMT","DSG2","DTNA","EXOC4","GABBR2","GATA4","GPR149","GRIK2","KCNAB1","KCNH7","KCNJ12","KCNJ6","MYO5A","NRXN3","STON2","TNC","TNFSF8","TRHDE","TSHR","UNC13C","VIPR1","WNT3"]
GO:0048013	9	biological process	ephrin receptor signaling pathway	6	0.09999222751383186	["ENSG00000080224","ENSG00000128656","ENSG00000133026","ENSG00000134215","ENSG00000141380","ENSG00000179295"]	["CHN1","EPHA6","MYH10","PTPN11","SS18","VAV3"]
GO:1902582	4	biological process	single-organism intracellular transport	33	0.10106590847346172	["ENSG00000025796","ENSG00000068885","ENSG00000069329","ENSG00000081479","ENSG00000089009","ENSG00000092108","ENSG00000100678","ENSG00000102910","ENSG00000105186","ENSG00000108433","ENSG00000113719","ENSG00000115840","ENSG00000118181","ENSG00000119650","E	["ANKRD27","DENND5A","DST","ERGIC1","EXOC4","GOSR2","IFT43","IFT80","IPO7","KPNA4","LLGL1","LONP2","LRP2","LRPPRC","LTBP2","MYO1D","MYO5A","NDEL1","OPTN","RAB11FIP4","RPL37A","RPL6","RPS25","SCFD1","SEC63","SLC25A12","SLC8A3","STX17","SYNJ2BP","TGFB3","VP
GO:0006352	7	biological process	DNA-templated transcription, initiation	12	0.10106590847346172	["ENSG00000082258","ENSG00000111358","ENSG00000119508","ENSG00000119715","ENSG00000124813","ENSG00000133997","ENSG00000141384","ENSG00000157450","ENSG00000165417","ENSG00000180182","ENSG00000187079","ENSG00000196498"]	["CCNT2","ESRRB","GTF2A1","GTF2H3","MED14","MED6","NCOR2","NR4A3","RNF111","RUNX2","TAF4B","TEAD1"]
GO:0007163	4	biological process	establishment or maintenance of cell polarity	7	0.10106590847346172	["ENSG00000061676","ENSG00000126016","ENSG00000131558","ENSG00000131899","ENSG00000151914","ENSG00000159753","ENSG00000197702"]	["AMOT","CARMIL2","DST","EXOC4","LLGL1","NCKAP1","PARVA"]
GO:0098655	6	biological process	cation transmembrane transport	21	0.10106590847346172	["ENSG00000006071","ENSG00000007314","ENSG00000092439","ENSG00000100678","ENSG00000108684","ENSG00000130876","ENSG00000131100","ENSG00000138435","ENSG00000157542","ENSG00000165240","ENSG00000168778","ENSG00000169282","ENSG00000169359","ENSG00000175344","E	["ABCC8","ASIC2","ATP6V0A2","ATP6V1E1","ATP7A","CACNA1H","CHRNA1","CHRNA7","DENND5A","KCNAB1","KCNH7","KCNJ12","KCNJ6","SCN4A","SLC33A1","SLC7A10","SLC8A3","SLC9A9","TCTN2","TRPM7","ZDHHC17"]
GO:0007267	4	biological process	cell-cell signaling	26	0.10106590847346172	["ENSG00000006071","ENSG00000021645","ENSG00000041982","ENSG00000072657","ENSG00000093010","ENSG00000106952","ENSG00000108379","ENSG00000108684","ENSG00000114812","ENSG00000131558","ENSG00000134769","ENSG00000136574","ENSG00000136928","ENSG00000137766","E	["ABCC8","ASIC2","CASK","CHRNA1","CHRNA7","COMT","DTNA","EXOC4","GABBR2","GATA4","GPR149","GRIK2","KCNAB1","KCNH7","KCNJ12","KCNJ6","MYO5A","NRXN3","STON2","TNC","TNFSF8","TRHDE","TSHR","UNC13C","VIPR1","WNT3"]
GO:0007610	2	biological process	behavior	21	0.10106590847346172	["ENSG00000021645","ENSG00000092439","ENSG00000093010","ENSG00000112367","ENSG00000115263","ENSG00000119508","ENSG00000128573","ENSG00000138443","ENSG00000146555","ENSG00000149294","ENSG00000159200","ENSG00000159216","ENSG00000159640","ENSG00000164418","E	["ABI2","ACE","ATP7A","CHRNA7","COMT","DPP4","FIG4","FOXP2","GCG","GNB1L","GRIK2","KCNAB1","NCAM1","NR4A3","NRXN3","RCAN1","RUNX1","SDK1","TBX1","TRPM7","TSHR"]
GO:0051125	7	biological process	regulation of actin nucleation	3	0.10106590847346172	["ENSG00000061676","ENSG00000138443","ENSG00000156232"]	["ABI2","NCKAP1","WHAMM"]
GO:0002318	7	biological process	myeloid progenitor cell differentiation	2	0.10106590847346172	["ENSG00000159216","ENSG00000178053"]	["MLF1","RUNX1"]
GO:0003229	8	biological process	ventricular cardiac muscle tissue development	2	0.10106590847346172	["ENSG00000046604","ENSG00000136574"]	["DSG2","GATA4"]
GO:0007256	9	biological process	activation of JNKK activity	2	0.10106590847346172	["ENSG00000006432","ENSG00000225830"]	["ERCC6","MAP3K9"]
GO:0033629	7	biological process	negative regulation of cell adhesion mediated by integrin	2	0.10106590847346172	["ENSG00000152270","ENSG00000179295"]	["PDE3B","PTPN11"]
GO:0048251	6	biological process	elastic fiber assembly	2	0.10106590847346172	["ENSG00000165240","ENSG00000187720"]	["ATP7A","THSD4"]
GO:0051890	6	biological process	regulation of cardioblast differentiation	2	0.10106590847346172	["ENSG00000108379","ENSG00000136574"]	["GATA4","WNT3"]
GO:0060070	8	biological process	canonical Wnt signaling pathway	6	0.10106590847346172	["ENSG00000081479","ENSG00000108379","ENSG00000136574","ENSG00000162998","ENSG00000166579","ENSG00000186174"]	["BCL9L","FRZB","GATA4","LRP2","NDEL1","WNT3"]
GO:0031323	5	biological process	regulation of cellular metabolic process	136	0.10106590847346172	["ENSG00000006432","ENSG00000008196","ENSG00000008197","ENSG00000011304","ENSG00000030419","ENSG00000034152","ENSG00000062716","ENSG00000063438","ENSG00000072310","ENSG00000073614","ENSG00000074047","ENSG00000074590","ENSG00000078304","ENSG00000079257","E	["ACADL","ACE","AHRR","ARRDC4","ASXL3","ATF6","ATP6AP2","ATP7A","BCL2L13","BCL9L","BMP5","BRWD1","BTRC","CAMK1D","CASK","CASP9","CCNT2","CD28","CDCA7","CDK2AP1","CDK5RAP1","CHAF1B","CHCHD3","CHRNA7","CNOT1","COMT","CTCF","CTR9","DACH2","DDX3X","DDX6","DHX
GO:2001141	7	biological process	regulation of RNA biosynthetic process	87	0.10106590847346172	["ENSG00000006432","ENSG00000008196","ENSG00000008197","ENSG00000011304","ENSG00000030419","ENSG00000034152","ENSG00000063438","ENSG00000072310","ENSG00000073614","ENSG00000074047","ENSG00000082258","ENSG00000084764","ENSG00000089009","ENSG00000091409","E	["AHRR","ASXL3","ATF6","BCL9L","BMP5","BRWD1","BTRC","CAMK1D","CASK","CCNT2","CD28","CDCA7","CHAF1B","CHCHD3","CNOT1","CTCF","CTR9","DACH2","DDX3X","DHX36","DRGX","ERCC6","ERG","ESRRB","ETS2","FAM83G","FLII","FOXO3","FOXP2","GABPB1","GATA4","GCG","GLI2","
GO:0044236	4	biological process	multicellular organismal metabolic process	6	0.10457189342092148	["ENSG00000159640","ENSG00000163659","ENSG00000164692","ENSG00000166402","ENSG00000168542","ENSG00000204262"]	["ACE","COL1A2","COL3A1","COL5A2","TIPARP","TUB"]
GO:0009605	3	biological process	response to external stimulus	44	0.10544423731806743	["ENSG00000006071","ENSG00000012779","ENSG00000013503","ENSG00000021826","ENSG00000034152","ENSG00000041982","ENSG00000072310","ENSG00000074047","ENSG00000074590","ENSG00000079257","ENSG00000081479","ENSG00000081760","ENSG00000091409","ENSG00000093010","E	["AACS","ABCC8","ACE","ALOX5","ASIC2","CASP9","CBR1","CHRNA7","CLIC5","COL3A1","COMT","CPS1","CSMD1","CTR9","DDX3X","DENND5A","DHX36","DRGX","FOXP2","GATA4","GCG","GLI2","HAT1","HLCS","IFIH1","ITGA6","LRP2","LXN","MAP2K3","MAPK8","NCAM1","NPNT","NR4A3","N
GO:0010501	6	biological process	RNA secondary structure unwinding	4	0.10569433139324728	["ENSG00000110367","ENSG00000111364","ENSG00000174953","ENSG00000215301"]	["DDX3X","DDX55","DDX6","DHX36"]
GO:0006888	6	biological process	ER to Golgi vesicle-mediated transport	5	0.10602165194995314	["ENSG00000092108","ENSG00000108433","ENSG00000113719","ENSG00000136874","ENSG00000156232"]	["ERGIC1","GOSR2","SCFD1","STX17","WHAMM"]
GO:0044765	3	biological process	single-organism transport	76	0.10702220646680864	["ENSG00000006071","ENSG00000007314","ENSG00000021645","ENSG00000025796","ENSG00000062716","ENSG00000068885","ENSG00000069329","ENSG00000077713","ENSG00000079482","ENSG00000081479","ENSG00000089009","ENSG00000091428","ENSG00000092108","ENSG00000092439","E	["ABCB9","ABCC8","ACE","ANKRD27","ASIC2","ATP6V0A2","ATP6V1E1","ATP7A","CACNA1H","CASK","CHRNA1","CHRNA7","CLCC1","CLIC5","DENND5A","DST","ERGIC1","EXOC3","EXOC4","GOSR2","GPR155","GRIK2","IFT43","IFT80","IPO7","KCNAB1","KCNH7","KCNJ12","KCNJ6","KPNA4","L
GO:0032774	6	biological process	RNA biosynthetic process	69	0.1078591478286378	["ENSG00000006432","ENSG00000008196","ENSG00000008197","ENSG00000013503","ENSG00000030419","ENSG00000063438","ENSG00000072310","ENSG00000073614","ENSG00000074047","ENSG00000082258","ENSG00000089009","ENSG00000101493","ENSG00000102935","ENSG00000102974","E	["AHRR","ASXL3","ATF6","BCL9L","BRWD1","CCNT2","CDCA7","CHAF1B","CHCHD3","CNOT1","CTCF","CTR9","DACH2","DDX3X","DHX36","DRGX","ERCC6","ERG","ESRRB","ETS2","FLII","FOXO3","FOXP2","GABPB1","GATA4","GLI2","GTF2A1","GTF2H3","GTF3C3","HSF2BP","IKZF2","KDM5A","
GO:0051294	5	biological process	establishment of spindle orientation	3	0.1078591478286378	["ENSG00000121957","ENSG00000147316","ENSG00000166579"]	["GPSM2","MCPH1","NDEL1"]
GO:0060004	4	biological process	reflex	3	0.1078591478286378	["ENSG00000119508","ENSG00000128573","ENSG00000168743"]	["FOXP2","NPNT","NR4A3"]
GO:0048568	4	biological process	embryonic organ development	8	0.11071156355473447	["ENSG00000061676","ENSG00000072134","ENSG00000074047","ENSG00000118058","ENSG00000119715","ENSG00000159216","ENSG00000172845","ENSG00000187079"]	["EPN2","ESRRB","GLI2","KMT2A","NCKAP1","RUNX1","SP3","TEAD1"]
GO:0031056	8	biological process	regulation of histone modification	7	0.1114605580864416	["ENSG00000072310","ENSG00000073614","ENSG00000102974","ENSG00000107643","ENSG00000115263","ENSG00000118058","ENSG00000198730"]	["CTCF","CTR9","GCG","KDM5A","KMT2A","MAPK8","SREBF1"]
GO:0006508	5	biological process	proteolysis	33	0.11174518024925438	["ENSG00000021826","ENSG00000069329","ENSG00000072657","ENSG00000078098","ENSG00000078304","ENSG00000099968","ENSG00000102910","ENSG00000110344","ENSG00000124302","ENSG00000125851","ENSG00000128590","ENSG00000129084","ENSG00000132906","ENSG00000138600","E	["ACE","ADAMTS17","ADAMTS18","ATP6AP2","BCL2L13","BTRC","CASP9","CHST8","COPS3","CPS1","DNAJB9","DPP4","FAP","LONP2","MME","NDEL1","PAPPA","PCSK2","PDCD6","PPP2R5C","PSMA1","RHBDL3","RNF111","SPPL2A","SUPT3H","THSD4","TMPRSS7","TRHDE","TTC3","UBE4A","USP4
GO:0040011	2	biological process	locomotion	30	0.11174518024925438	["ENSG00000061676","ENSG00000077279","ENSG00000078098","ENSG00000091129","ENSG00000091409","ENSG00000110400","ENSG00000115290","ENSG00000118257","ENSG00000119685","ENSG00000126016","ENSG00000130876","ENSG00000133026","ENSG00000134215","ENSG00000138443","E	["ABI2","AMOT","CARMIL2","CHRNA7","COL1A2","CXCR5","DCX","DNER","DPP4","DRGX","DST","FAP","GRB14","ITGA6","MYH10","MYO5A","NCKAP1","NDEL1","NECTIN1","NRCAM","NRP2","PARVA","PLXNA4","PTPN11","RCAN1","SCHIP1","SLC7A10","TBX1","TTLL5","VAV3"]
GO:0009888	4	biological process	tissue development	25	0.11174518024925438	["ENSG00000008196","ENSG00000046604","ENSG00000061676","ENSG00000074047","ENSG00000081760","ENSG00000091428","ENSG00000101493","ENSG00000108379","ENSG00000110400","ENSG00000118257","ENSG00000123600","ENSG00000128573","ENSG00000133026","ENSG00000136574","E	["AACS","DSG2","ETS2","FOXP2","FRZB","GATA4","GLI2","KCNAB1","METTL8","MYH10","NCKAP1","NECTIN1","NPNT","NRP2","ONECUT1","RAPGEF4","RCAN1","SCHIP1","TBX1","TEAD1","TFAP2B","TIPARP","TUB","WNT3","ZNF516"]
GO:0060395	6	biological process	SMAD protein signal transduction	5	0.11174518024925438	["ENSG00000112175","ENSG00000119699","ENSG00000136574","ENSG00000151136","ENSG00000169359"]	["BMP5","BTBD11","GATA4","SLC33A1","TGFB3"]
GO:0051093	5	biological process	negative regulation of developmental process	29	0.11174518024925438	["ENSG00000011304","ENSG00000074047","ENSG00000107643","ENSG00000108379","ENSG00000108557","ENSG00000110367","ENSG00000112175","ENSG00000112367","ENSG00000118689","ENSG00000119715","ENSG00000126016","ENSG00000133997","ENSG00000141380","ENSG00000147316","E	["ADGRB1","AMOT","BCL9L","BMP5","COL3A1","COL5A2","CTR9","DDX6","ESRRB","FIG4","FOXO3","FRZB","GLI2","MAPK8","MCPH1","MED14","MED6","NCOR2","PDE3B","PRKDC","PTBP1","RAI1","RCAN1","RUNX1","SS18","TBX1","TTC3","UBASH3B","WNT3"]
GO:0001764	5	biological process	neuron migration	7	0.11174518024925438	["ENSG00000077279","ENSG00000091129","ENSG00000118257","ENSG00000133026","ENSG00000165606","ENSG00000166579","ENSG00000187957"]	["DCX","DNER","DRGX","MYH10","NDEL1","NRCAM","NRP2"]
GO:0045595	5	biological process	regulation of cell differentiation	46	0.11174518024925438	["ENSG00000008196","ENSG00000011304","ENSG00000074047","ENSG00000091129","ENSG00000091428","ENSG00000101391","ENSG00000105186","ENSG00000107643","ENSG00000108379","ENSG00000110367","ENSG00000112175","ENSG00000112367","ENSG00000118689","ENSG00000119699","E	["ACE","ANKRD27","BCL9L","BMP5","CAMK1D","CARMIL2","CDH4","CDK5RAP1","CHN1","CNOT1","COL3A1","COL5A2","CTR9","DDX6","ESRRB","FIG4","FOXO3","FRZB","GATA4","GLI2","GLIPR2","MAPK8","MCPH1","MED14","MED6","MYLK3","NCOR2","NDEL1","NPNT","NRCAM","PLXNA4","PTBP1
GO:0018107	8	biological process	peptidyl-threonine phosphorylation	4	0.11174518024925438	["ENSG00000071909","ENSG00000107643","ENSG00000157540","ENSG00000198648"]	["DYRK1A","MAPK8","MYO3B","STK39"]
GO:0016192	5	biological process	vesicle-mediated transport	32	0.11174518024925438	["ENSG00000062716","ENSG00000069329","ENSG00000072134","ENSG00000079482","ENSG00000081479","ENSG00000091428","ENSG00000092108","ENSG00000105186","ENSG00000108433","ENSG00000113719","ENSG00000119699","ENSG00000123240","ENSG00000130787","ENSG00000130881","E	["ANKRD27","CHRNA7","COL1A2","COL3A1","DENND5A","DNER","EPN2","ERGIC1","EXOC3","EXOC4","GOSR2","HIP1R","LLGL1","LRP2","LRP3","MYH10","MYO1D","MYO1E","MYO5A","OPHN1","OPTN","RAB11FIP4","RAPGEF4","SCFD1","STON2","STX17","TGFB3","TUB","UNC13C","VMP1","VPS35"
GO:0090092	6	biological process	regulation of transmembrane receptor protein serine/threonine kinase signaling pathway	10	0.11174518024925438	["ENSG00000008196","ENSG00000102935","ENSG00000112175","ENSG00000119699","ENSG00000136574","ENSG00000157450","ENSG00000168743","ENSG00000169856","ENSG00000186174","ENSG00000213463"]	["BCL9L","BMP5","GATA4","NPNT","ONECUT1","RNF111","SYNJ2BP","TFAP2B","TGFB3","ZNF423"]
GO:0051179	2	biological process	localization	102	0.11174518024925438	["ENSG00000006071","ENSG00000007314","ENSG00000021645","ENSG00000025796","ENSG00000061676","ENSG00000062716","ENSG00000068885","ENSG00000069329","ENSG00000072134","ENSG00000077380","ENSG00000077713","ENSG00000079482","ENSG00000081479","ENSG00000089009","E	["ABCB9","ABCC8","ACE","AMOT","ANKRD27","ASIC2","ATP6V0A2","ATP6V1E1","ATP7A","CACNA1H","CARMIL2","CASK","CHRNA1","CHRNA7","CLCC1","CLIC5","COL1A2","COL3A1","DENND5A","DNER","DPP4","DST","DYNC1H1","DYNC1I2","EPN2","ERGIC1","EXOC3","EXOC4","GOSR2","GPR155"
GO:0031063	9	biological process	regulation of histone deacetylation	3	0.11174518024925438	["ENSG00000072310","ENSG00000073614","ENSG00000107643"]	["KDM5A","MAPK8","SREBF1"]
GO:0002934	6	biological process	desmosome organization	2	0.11174518024925438	["ENSG00000046604","ENSG00000110400"]	["DSG2","NECTIN1"]
GO:0008090	8	biological process	retrograde axon cargo transport	2	0.11174518024925438	["ENSG00000151914","ENSG00000166579"]	["DST","NDEL1"]
GO:0033962	5	biological process	cytoplasmic mRNA processing body assembly	2	0.11174518024925438	["ENSG00000110367","ENSG00000197102"]	["DDX6","DYNC1H1"]
GO:0060323	4	biological process	head morphogenesis	2	0.11174518024925438	["ENSG00000108379","ENSG00000182220"]	["ATP6AP2","WNT3"]
GO:0070166	5	biological process	enamel mineralization	2	0.11174518024925438	["ENSG00000110400","ENSG00000184058"]	["NECTIN1","TBX1"]
GO:0090331	8	biological process	negative regulation of platelet aggregation	2	0.11174518024925438	["ENSG00000140873","ENSG00000154127"]	["ADAMTS18","UBASH3B"]
GO:0030048	5	biological process	actin filament-based movement	5	0.11240453327212978	["ENSG00000115935","ENSG00000133026","ENSG00000157483","ENSG00000197535","ENSG00000197702"]	["MYH10","MYO1E","MYO5A","PARVA","WIPF1"]
GO:0045165	5	biological process	cell fate commitment	8	0.112617428118098	["ENSG00000108379","ENSG00000124813","ENSG00000136574","ENSG00000157557","ENSG00000169856","ENSG00000184058","ENSG00000198730","ENSG00000253729"]	["CTR9","ETS2","GATA4","ONECUT1","PRKDC","RUNX2","TBX1","WNT3"]
GO:0044419	3	biological process	interspecies interaction between organisms	24	0.11311214837647336	["ENSG00000061676","ENSG00000077380","ENSG00000082258","ENSG00000089009","ENSG00000110367","ENSG00000110400","ENSG00000111358","ENSG00000115267","ENSG00000118181","ENSG00000129084","ENSG00000131100","ENSG00000131242","ENSG00000138443","ENSG00000139722","E	["ABI2","ATP6V0A2","ATP6V1E1","BTRC","CCNT2","CD28","DDX3X","DDX6","DPP4","DYNC1I2","GTF2A1","GTF2H3","IFIH1","IPO7","NCKAP1","NECTIN1","PSMA1","PTX3","RAB11FIP4","RPL37A","RPL6","RPS25","TAF4B","VPS37B"]
GO:0048732	4	biological process	gland development	13	0.11406297202221301	["ENSG00000021826","ENSG00000025796","ENSG00000074047","ENSG00000081760","ENSG00000108379","ENSG00000119699","ENSG00000157456","ENSG00000159216","ENSG00000159753","ENSG00000169856","ENSG00000172845","ENSG00000184058","ENSG00000253729"]	["AACS","CARMIL2","CCNB2","CPS1","GLI2","ONECUT1","PRKDC","RUNX1","SEC63","SP3","TBX1","TGFB3","WNT3"]
GO:0009966	5	biological process	regulation of signal transduction	66	0.11520777222269135	["ENSG00000006432","ENSG00000008196","ENSG00000034152","ENSG00000068885","ENSG00000074047","ENSG00000074590","ENSG00000079482","ENSG00000091409","ENSG00000102935","ENSG00000105185","ENSG00000107643","ENSG00000108379","ENSG00000112175","ENSG00000112232","E	["AMOT","ARHGEF26","ATP6AP2","BCL9L","BMP5","BTRC","CD28","CHN1","CHRNA7","CNOT1","COL3A1","DDX3X","DYRK1A","ERCC6","EXOC4","FOXO3","FRZB","GAREM1","GATA4","GCG","GLI2","GLIPR2","GPSM2","GRB14","GRIK2","IFT80","ITGA6","KHDRBS2","KMT5A","LGR5","MAP2K3","MA
GO:0070887	4	biological process	cellular response to chemical stimulus	43	0.11520777222269135	["ENSG00000006071","ENSG00000021826","ENSG00000034152","ENSG00000041982","ENSG00000072310","ENSG00000074047","ENSG00000081760","ENSG00000091409","ENSG00000091428","ENSG00000100678","ENSG00000105185","ENSG00000107643","ENSG00000108379","ENSG00000108684","E	["AACS","ABCC8","ACE","ASIC2","BTRC","CACNA1H","CASP9","COL1A2","COL3A1","COL5A2","CPS1","CTR9","DDX3X","FOXO3","GAREM1","GATA4","GCG","GLI2","ITGA6","KCNJ6","MAP2K3","MAPK8","MME","MYLK3","MYO5A","NCAM1","NPNT","PDCD5","PDE3B","PLOD2","PRKDC","RAPGEF4","
GO:0048286	4	biological process	lung alveolus development	4	0.11520777222269135	["ENSG00000119699","ENSG00000128573","ENSG00000159640","ENSG00000165240"]	["ACE","ATP7A","FOXP2","TGFB3"]
GO:0048589	3	biological process	developmental growth	13	0.11520777222269135	["ENSG00000041982","ENSG00000074047","ENSG00000077279","ENSG00000108379","ENSG00000118257","ENSG00000118689","ENSG00000136574","ENSG00000138435","ENSG00000166579","ENSG00000174948","ENSG00000179295","ENSG00000198730","ENSG00000225830"]	["CHRNA1","CTR9","DCX","ERCC6","FOXO3","GATA4","GLI2","GPR149","NDEL1","NRP2","PTPN11","TNC","WNT3"]
GO:0098609	4	biological process	cell-cell adhesion	21	0.11520777222269135	["ENSG00000021645","ENSG00000046604","ENSG00000062716","ENSG00000091129","ENSG00000091409","ENSG00000099889","ENSG00000106952","ENSG00000108379","ENSG00000110400","ENSG00000124813","ENSG00000149294","ENSG00000165240","ENSG00000168743","ENSG00000170927","E	["ARVCF","ATP7A","CD28","CDH4","CHRNA7","DPP4","DSG2","ITGA6","NCAM1","NECTIN1","NPNT","NRCAM","NRXN3","PARVA","PKHD1","PRKDC","RUNX2","SP3","TNFSF8","VMP1","WNT3"]
GO:0035303	8	biological process	regulation of dephosphorylation	8	0.11659613127917066	["ENSG00000074590","ENSG00000078304","ENSG00000133030","ENSG00000151952","ENSG00000159200","ENSG00000160208","ENSG00000168743","ENSG00000176658"]	["MPRIP","MYO1D","NPNT","NUAK1","PPP2R5C","RCAN1","RRP1B","TMEM132D"]
GO:0001676	6	biological process	long-chain fatty acid metabolic process	6	0.11670304405909318	["ENSG00000012779","ENSG00000115361","ENSG00000134780","ENSG00000135241","ENSG00000159228","ENSG00000197535"]	["ACADL","ALOX5","CBR1","DAGLA","MYO5A","PNPLA8"]
GO:0006354	7	biological process	DNA-templated transcription, elongation	6	0.11670304405909318	["ENSG00000013503","ENSG00000082258","ENSG00000111358","ENSG00000141384","ENSG00000165417","ENSG00000225830"]	["CCNT2","ERCC6","GTF2A1","GTF2H3","POLR3B","TAF4B"]
GO:0008210	4	biological process	estrogen metabolic process	3	0.11670304405909318	["ENSG00000093010","ENSG00000151967","ENSG00000163659"]	["COMT","SCHIP1","TIPARP"]
GO:0032728	8	biological process	positive regulation of interferon-beta production	3	0.11670304405909318	["ENSG00000013503","ENSG00000115267","ENSG00000215301"]	["DDX3X","IFIH1","POLR3B"]
GO:0030516	6	biological process	regulation of axon extension	5	0.11860144466481104	["ENSG00000091129","ENSG00000108379","ENSG00000166579","ENSG00000179242","ENSG00000221866"]	["CDH4","NDEL1","NRCAM","PLXNA4","WNT3"]
GO:0046676	8	biological process	negative regulation of insulin secretion	4	0.11898538163414842	["ENSG00000006071","ENSG00000072310","ENSG00000152270","ENSG00000179295"]	["ABCC8","PDE3B","PTPN11","SREBF1"]
GO:0033044	6	biological process	regulation of chromosome organization	10	0.11898538163414842	["ENSG00000072310","ENSG00000073614","ENSG00000102974","ENSG00000107643","ENSG00000115263","ENSG00000118058","ENSG00000147316","ENSG00000174953","ENSG00000198586","ENSG00000198730"]	["CTCF","CTR9","DHX36","GCG","KDM5A","KMT2A","MAPK8","MCPH1","SREBF1","TLK1"]
GO:0050905	6	biological process	neuromuscular process	6	0.11938404783329806	["ENSG00000112782","ENSG00000119508","ENSG00000133026","ENSG00000138435","ENSG00000183117","ENSG00000197535"]	["CHRNA1","CLIC5","CSMD1","MYH10","MYO5A","NR4A3"]
GO:0010942	6	biological process	positive regulation of cell death	22	0.12056119235836704	["ENSG00000006432","ENSG00000008196","ENSG00000078098","ENSG00000091409","ENSG00000092439","ENSG00000099968","ENSG00000105185","ENSG00000107643","ENSG00000108379","ENSG00000118689","ENSG00000119508","ENSG00000119699","ENSG00000132906","ENSG00000134215","E	["ACE","BCL2L13","CAMK1D","CASP9","DDX3X","FAP","FOXO3","FRZB","GRIK2","ITGA6","MAP3K9","MAPK8","NR4A3","PDCD5","PDCD6","PRKDC","TFAP2B","TGFB3","TIAM2","TRPM7","VAV3","WNT3"]
GO:0051252	6	biological process	regulation of RNA metabolic process	88	0.12056119235836704	["ENSG00000006432","ENSG00000008196","ENSG00000008197","ENSG00000011304","ENSG00000030419","ENSG00000034152","ENSG00000063438","ENSG00000072310","ENSG00000073614","ENSG00000074047","ENSG00000082258","ENSG00000084764","ENSG00000089009","ENSG00000091409","E	["AHRR","ASXL3","ATF6","BCL9L","BMP5","BRWD1","BTRC","CAMK1D","CASK","CCNT2","CD28","CDCA7","CHAF1B","CHCHD3","CNOT1","CTCF","CTR9","DACH2","DDX3X","DHX36","DRGX","DYRK1A","ERCC6","ERG","ESRRB","ETS2","FAM83G","FLII","FOXO3","FOXP2","GABPB1","GATA4","GCG"
GO:0042475	6	biological process	odontogenesis of dentin-containing tooth	5	0.12056119235836704	["ENSG00000041982","ENSG00000074047","ENSG00000091409","ENSG00000124813","ENSG00000184058"]	["GLI2","ITGA6","RUNX2","TBX1","TNC"]
GO:0010638	6	biological process	positive regulation of organelle organization	21	0.12056119235836704	["ENSG00000061676","ENSG00000072310","ENSG00000105185","ENSG00000107643","ENSG00000115263","ENSG00000118058","ENSG00000125107","ENSG00000126016","ENSG00000133027","ENSG00000138443","ENSG00000139722","ENSG00000140795","ENSG00000147481","ENSG00000152952","E	["ABI2","AMOT","CD28","CHAF1B","CNOT1","CTR9","DHX36","GCG","HSF2BP","KMT2A","MAPK8","MYLK3","NCKAP1","PDCD5","PEMT","PLOD2","SNTG1","SREBF1","SUPT3H","VPS37B","WHAMM"]
GO:0019438	5	biological process	aromatic compound biosynthetic process	76	0.12056119235836704	["ENSG00000006432","ENSG00000008196","ENSG00000008197","ENSG00000013503","ENSG00000030419","ENSG00000063438","ENSG00000072310","ENSG00000073614","ENSG00000074047","ENSG00000082258","ENSG00000089009","ENSG00000101493","ENSG00000102935","ENSG00000102974","E	["AHRR","AK9","ASXL3","ATF6","ATP6V0A2","ATP7A","BCL9L","BRWD1","CCNT2","CDCA7","CHAF1B","CHCHD3","CHRNA7","CNOT1","CTCF","CTR9","DACH2","DDX3X","DHX36","DRGX","ERCC6","ERG","ESRRB","ETS2","FLII","FOXO3","FOXP2","GABPB1","GATA4","GLI2","GMPS","GTF2A1","GT
GO:0048538	5	biological process	thymus development	4	0.12056119235836704	["ENSG00000157456","ENSG00000159753","ENSG00000184058","ENSG00000253729"]	["CARMIL2","CCNB2","PRKDC","TBX1"]
GO:0032094	4	biological process	response to food	3	0.12056119235836704	["ENSG00000021826","ENSG00000072310","ENSG00000175344"]	["CHRNA7","CPS1","SREBF1"]
GO:0051569	10	biological process	regulation of histone H3-K4 methylation	3	0.12056119235836704	["ENSG00000115263","ENSG00000118058","ENSG00000198730"]	["CTR9","GCG","KMT2A"]
GO:0000305	5	biological process	response to oxygen radical	2	0.12056119235836704	["ENSG00000184470","ENSG00000225830"]	["ERCC6","TXNRD2"]
GO:0021612	6	biological process	facial nerve structural organization	2	0.12056119235836704	["ENSG00000118257","ENSG00000221866"]	["NRP2","PLXNA4"]
GO:0048339	6	biological process	paraxial mesoderm development	2	0.12056119235836704	["ENSG00000061676","ENSG00000187079"]	["NCKAP1","TEAD1"]
GO:0048644	5	biological process	muscle organ morphogenesis	2	0.12056119235836704	["ENSG00000136574","ENSG00000184058"]	["GATA4","TBX1"]
GO:0072364	7	biological process	regulation of cellular ketone metabolic process by regulation of transcription from RNA polymerase II promoter	2	0.12056119235836704	["ENSG00000115263","ENSG00000196498"]	["GCG","NCOR2"]
GO:0080182	8	biological process	histone H3-K4 trimethylation	2	0.12056119235836704	["ENSG00000118058","ENSG00000198730"]	["CTR9","KMT2A"]
GO:1990126	6	biological process	retrograde transport, endosome to plasma membrane	2	0.12056119235836704	["ENSG00000069329","ENSG00000105186"]	["ANKRD27","VPS35"]
GO:0001822	4	biological process	kidney development	8	0.1210415364126478	["ENSG00000008196","ENSG00000074047","ENSG00000151967","ENSG00000157483","ENSG00000159640","ENSG00000163659","ENSG00000170927","ENSG00000196549"]	["ACE","GLI2","MME","MYO1E","PKHD1","SCHIP1","TFAP2B","TIPARP"]
GO:0018193	7	biological process	peptidyl-amino acid modification	26	0.12287432699897385	["ENSG00000006432","ENSG00000034152","ENSG00000071909","ENSG00000077279","ENSG00000080224","ENSG00000107643","ENSG00000115267","ENSG00000118058","ENSG00000118276","ENSG00000119685","ENSG00000123600","ENSG00000128708","ENSG00000133985","ENSG00000138398","E	["ABI2","ATP7A","B4GALT6","CBR1","CTR9","DCX","DYRK1A","EPHA6","HAT1","IFIH1","KMT2A","KMT5A","MAP2K3","MAP3K9","MAPK8","METTL8","MORC3","MYO3B","PPIG","PPIL6","PRKDC","SPOCK3","STK39","SUPT3H","TTC9","TTLL5"]
GO:0018210	8	biological process	peptidyl-threonine modification	4	0.12507859023312273	["ENSG00000071909","ENSG00000107643","ENSG00000157540","ENSG00000198648"]	["DYRK1A","MAPK8","MYO3B","STK39"]
GO:0007229	7	biological process	integrin-mediated signaling pathway	6	0.1255897823202407	["ENSG00000091409","ENSG00000134215","ENSG00000140873","ENSG00000151914","ENSG00000168542","ENSG00000179295"]	["ADAMTS18","COL3A1","DST","ITGA6","PTPN11","VAV3"]
GO:0048565	4	biological process	digestive tract development	5	0.12565721176739575	["ENSG00000021826","ENSG00000074047","ENSG00000091409","ENSG00000119699","ENSG00000168542"]	["COL3A1","CPS1","GLI2","ITGA6","TGFB3"]
GO:0034645	5	biological process	cellular macromolecule biosynthetic process	78	0.12674184895490412	["ENSG00000006432","ENSG00000008196","ENSG00000008197","ENSG00000013503","ENSG00000030419","ENSG00000063438","ENSG00000065328","ENSG00000072310","ENSG00000073614","ENSG00000074047","ENSG00000082258","ENSG00000089009","ENSG00000101493","ENSG00000102935","E	["AHRR","ASXL3","ATF6","ATP7A","BCL9L","BRWD1","CCNT2","CDCA7","CDK2AP1","CHAF1B","CHCHD3","CHST8","CNOT1","CTCF","CTR9","DACH2","DDX3X","DHX36","DRGX","EEF1B2","EIF2B1","ERCC6","ERG","ESRRB","ETS2","FLII","FOXO3","FOXP2","GABPB1","GATA4","GFM1","GLI2","G
GO:0042417	5	biological process	dopamine metabolic process	3	0.12686421183232044	["ENSG00000093010","ENSG00000165240","ENSG00000175344"]	["ATP7A","CHRNA7","COMT"]
GO:0006807	3	biological process	nitrogen compound metabolic process	122	0.12686421183232044	["ENSG00000006432","ENSG00000008196","ENSG00000008197","ENSG00000011304","ENSG00000013503","ENSG00000021826","ENSG00000025796","ENSG00000030419","ENSG00000063438","ENSG00000065328","ENSG00000072310","ENSG00000073614","ENSG00000074047","ENSG00000076650","E	["ACADL","ACE","AHRR","AK9","ASXL3","ATF6","ATP6AP2","ATP6V0A2","ATP7A","B4GALT6","BCL9L","BRWD1","CASK","CCNT2","CDCA7","CDK2AP1","CDK5RAP1","CERS6","CHAF1B","CHCHD3","CHRNA7","CHST8","CNOT1","COMT","CPS1","CTCF","CTR9","DACH2","DDX3X","DDX55","DDX6","DG
GO:0030324	4	biological process	lung development	7	0.127488199710468	["ENSG00000072310","ENSG00000074047","ENSG00000119699","ENSG00000128573","ENSG00000159263","ENSG00000159640","ENSG00000172845"]	["ACE","FOXP2","GLI2","SIM2","SP3","SREBF1","TGFB3"]
GO:0051240	5	biological process	positive regulation of multicellular organismal process	41	0.12836065793914855	["ENSG00000012779","ENSG00000013503","ENSG00000021645","ENSG00000021826","ENSG00000074047","ENSG00000091129","ENSG00000105186","ENSG00000107643","ENSG00000108379","ENSG00000108684","ENSG00000112175","ENSG00000112367","ENSG00000112782","ENSG00000115267","E	["ACE","ALOX5","AMOT","ANKRD27","ASIC2","ATP6AP2","BCL9L","BMP5","CAMK1D","CARMIL2","CD28","CDH4","CHRNA7","CLIC5","CPS1","DDX3X","DHX36","FIG4","FOXO3","FOXP2","GATA4","GLI2","GLIPR2","IFIH1","MAPK8","NCAM1","NDEL1","NPNT","NRCAM","NRP2","NRXN3","PDCD6",
GO:0009991	4	biological process	response to extracellular stimulus	18	0.12836065793914855	["ENSG00000012779","ENSG00000021826","ENSG00000041982","ENSG00000072310","ENSG00000074590","ENSG00000081479","ENSG00000081760","ENSG00000091409","ENSG00000093010","ENSG00000112782","ENSG00000115263","ENSG00000123240","ENSG00000128708","ENSG00000133027","E	["AACS","ACE","ALOX5","CHRNA7","CLIC5","COMT","CPS1","GATA4","GCG","HAT1","HLCS","ITGA6","LRP2","NUAK1","OPTN","PEMT","SREBF1","TNC"]
GO:0030001	6	biological process	metal ion transport	20	0.13016615736416717	["ENSG00000006071","ENSG00000007314","ENSG00000092439","ENSG00000100678","ENSG00000108684","ENSG00000110400","ENSG00000131100","ENSG00000147044","ENSG00000154025","ENSG00000157542","ENSG00000165240","ENSG00000169282","ENSG00000175344","ENSG00000181804","E	["ABCC8","ASIC2","ATP6V0A2","ATP6V1E1","ATP7A","CACNA1H","CASK","CHRNA7","DENND5A","KCNAB1","KCNH7","KCNJ12","KCNJ6","NECTIN1","SCN4A","SLC5A10","SLC8A3","SLC9A9","TRPM7","ZDHHC17"]
GO:0006886	6	biological process	intracellular protein transport	23	0.13236016422750765	["ENSG00000025796","ENSG00000069329","ENSG00000089009","ENSG00000102910","ENSG00000108433","ENSG00000118181","ENSG00000119681","ENSG00000119699","ENSG00000123240","ENSG00000131558","ENSG00000136874","ENSG00000140022","ENSG00000146955","ENSG00000147044","E	["CASK","EXOC4","GOSR2","GRIK2","IPO7","KPNA4","LONP2","LTBP2","OPTN","PDCD6","RAB19","RILPL1","RPL37A","RPL6","RPS25","SEC63","STON2","STX17","SYNJ2BP","TGFB3","TLK1","TOM1L2","VPS35"]
GO:0006810	4	biological process	transport	91	0.13261786448966306	["ENSG00000006071","ENSG00000007314","ENSG00000021645","ENSG00000025796","ENSG00000062716","ENSG00000068885","ENSG00000069329","ENSG00000072134","ENSG00000077380","ENSG00000077713","ENSG00000079482","ENSG00000081479","ENSG00000089009","ENSG00000091428","E	["ABCB9","ABCC8","ACE","ANKRD27","ASIC2","ATP6V0A2","ATP6V1E1","ATP7A","CACNA1H","CASK","CHRNA1","CHRNA7","CLCC1","CLIC5","COL1A2","COL3A1","DENND5A","DNER","DST","DYNC1H1","DYNC1I2","EPN2","ERGIC1","EXOC3","EXOC4","GOSR2","GPR155","GRIK2","HIP1R","IFT43"
GO:0034113	5	biological process	heterotypic cell-cell adhesion	3	0.13261786448966306	["ENSG00000046604","ENSG00000091129","ENSG00000197702"]	["DSG2","NRCAM","PARVA"]
GO:0007614	6	biological process	short-term memory	2	0.13261786448966306	["ENSG00000093010","ENSG00000159200"]	["COMT","RCAN1"]
GO:0034063	5	biological process	stress granule assembly	2	0.13261786448966306	["ENSG00000197102","ENSG00000215301"]	["DDX3X","DYNC1H1"]
GO:0034505	4	biological process	tooth mineralization	2	0.13261786448966306	["ENSG00000110400","ENSG00000184058"]	["NECTIN1","TBX1"]
GO:0048617	5	biological process	embryonic foregut morphogenesis	2	0.13261786448966306	["ENSG00000061676","ENSG00000136574"]	["GATA4","NCKAP1"]
GO:1901362	5	biological process	organic cyclic compound biosynthetic process	78	0.13483877372194306	["ENSG00000006432","ENSG00000008196","ENSG00000008197","ENSG00000013503","ENSG00000021826","ENSG00000030419","ENSG00000063438","ENSG00000072310","ENSG00000073614","ENSG00000074047","ENSG00000082258","ENSG00000089009","ENSG00000101493","ENSG00000102935","E	["AHRR","AK9","ASXL3","ATF6","ATP6V0A2","ATP7A","BCL9L","BRWD1","CACNA1H","CCNT2","CDCA7","CHAF1B","CHCHD3","CHRNA7","CNOT1","CPS1","CTCF","CTR9","DACH2","DDX3X","DHX36","DRGX","ERCC6","ERG","ESRRB","ETS2","FLII","FOXO3","FOXP2","GABPB1","GATA4","GLI2","G
GO:0001508	5	biological process	action potential	5	0.1353585189987533	["ENSG00000007314","ENSG00000046604","ENSG00000138435","ENSG00000164418","ENSG00000175344"]	["CHRNA1","CHRNA7","DSG2","GRIK2","SCN4A"]
GO:0032481	7	biological process	positive regulation of type I interferon production	5	0.1353585189987533	["ENSG00000013503","ENSG00000115267","ENSG00000174953","ENSG00000215301","ENSG00000253729"]	["DDX3X","DHX36","IFIH1","POLR3B","PRKDC"]
GO:0033043	5	biological process	regulation of organelle organization	33	0.13861608234379605	["ENSG00000061676","ENSG00000072310","ENSG00000073614","ENSG00000092108","ENSG00000102974","ENSG00000105185","ENSG00000105186","ENSG00000107643","ENSG00000108379","ENSG00000115263","ENSG00000118058","ENSG00000125107","ENSG00000126016","ENSG00000133027","E	["ABI2","AMOT","ANKRD27","CD28","CHAF1B","CNOT1","CTCF","CTR9","DHX36","DST","GCG","HSF2BP","KDM5A","KMT2A","LRPPRC","MAPK8","MCPH1","MYLK3","MYO5A","NCKAP1","PDCD5","PEMT","PKHD1","PLOD2","SCFD1","SNTG1","SREBF1","SUPT3H","TLK1","TOM1L2","VPS37B","WHAMM"
GO:0014706	6	biological process	striated muscle tissue development	6	0.1401657864319634	["ENSG00000046604","ENSG00000123600","ENSG00000128573","ENSG00000136574","ENSG00000159200","ENSG00000169282"]	["DSG2","FOXP2","GATA4","KCNAB1","METTL8","RCAN1"]
GO:0022602	3	biological process	ovulation cycle process	6	0.1401657864319634	["ENSG00000118689","ENSG00000119699","ENSG00000151967","ENSG00000159228","ENSG00000174948","ENSG00000175344"]	["CBR1","CHRNA7","FOXO3","GPR149","SCHIP1","TGFB3"]
GO:0034220	5	biological process	ion transmembrane transport	26	0.1427763589790646	["ENSG00000006071","ENSG00000007314","ENSG00000092439","ENSG00000100678","ENSG00000108684","ENSG00000112782","ENSG00000115840","ENSG00000121940","ENSG00000130876","ENSG00000131100","ENSG00000138435","ENSG00000157542","ENSG00000157800","ENSG00000164418","E	["ABCC8","ASIC2","ATP6V0A2","ATP6V1E1","ATP7A","CACNA1H","CHRNA1","CHRNA7","CLCC1","CLIC5","DENND5A","GRIK2","KCNAB1","KCNH7","KCNJ12","KCNJ6","SCN4A","SLC25A12","SLC33A1","SLC37A3","SLC7A10","SLC8A3","SLC9A9","TCTN2","TRPM7","ZDHHC17"]
GO:1903308	8	biological process	regulation of chromatin modification	7	0.1431118351745552	["ENSG00000072310","ENSG00000073614","ENSG00000102974","ENSG00000107643","ENSG00000115263","ENSG00000118058","ENSG00000198730"]	["CTCF","CTR9","GCG","KDM5A","KMT2A","MAPK8","SREBF1"]
GO:0031060	9	biological process	regulation of histone methylation	4	0.1431118351745552	["ENSG00000102974","ENSG00000115263","ENSG00000118058","ENSG00000198730"]	["CTCF","CTR9","GCG","KMT2A"]
GO:0043473	3	biological process	pigmentation	4	0.1431118351745552	["ENSG00000112367","ENSG00000165240","ENSG00000182220","ENSG00000197535"]	["ATP6AP2","ATP7A","FIG4","MYO5A"]
GO:0031667	5	biological process	response to nutrient levels	17	0.1431118351745552	["ENSG00000012779","ENSG00000021826","ENSG00000041982","ENSG00000072310","ENSG00000074590","ENSG00000081479","ENSG00000081760","ENSG00000093010","ENSG00000112782","ENSG00000115263","ENSG00000123240","ENSG00000128708","ENSG00000133027","ENSG00000136574","E	["AACS","ACE","ALOX5","CHRNA7","CLIC5","COMT","CPS1","GATA4","GCG","HAT1","HLCS","LRP2","NUAK1","OPTN","PEMT","SREBF1","TNC"]
GO:0034762	5	biological process	regulation of transmembrane transport	15	0.1435763748558166	["ENSG00000007314","ENSG00000105185","ENSG00000108684","ENSG00000112782","ENSG00000115263","ENSG00000147044","ENSG00000157542","ENSG00000159640","ENSG00000169282","ENSG00000171208","ENSG00000184185","ENSG00000184611","ENSG00000196557","ENSG00000197535","E	["ACE","ASIC2","CACNA1H","CASK","CLIC5","GCG","KCNAB1","KCNH7","KCNJ12","KCNJ6","MYO5A","NETO2","PDCD5","SCN4A","STK39"]
GO:0001101	4	biological process	response to acid chemical	16	0.14465186183803685	["ENSG00000021826","ENSG00000041982","ENSG00000072310","ENSG00000081479","ENSG00000081760","ENSG00000108379","ENSG00000108684","ENSG00000133027","ENSG00000136574","ENSG00000159216","ENSG00000159267","ENSG00000164692","ENSG00000168542","ENSG00000184058","E	["AACS","ASIC2","COL1A2","COL3A1","COL5A2","CPS1","GATA4","HLCS","LRP2","PEMT","RUNX1","SREBF1","TBX1","TEAD1","TNC","WNT3"]
GO:0009887	4	biological process	organ morphogenesis	18	0.14467392719358904	["ENSG00000041982","ENSG00000061676","ENSG00000068885","ENSG00000074047","ENSG00000091409","ENSG00000108379","ENSG00000110400","ENSG00000119699","ENSG00000124813","ENSG00000136574","ENSG00000151967","ENSG00000163659","ENSG00000164692","ENSG00000172845","E	["COL1A2","COL5A2","GATA4","GLI2","IFT80","ITGA6","MYO5A","NCKAP1","NCOR2","NECTIN1","RUNX2","SCHIP1","SP3","TBX1","TGFB3","TIPARP","TNC","WNT3"]
GO:0010715	6	biological process	regulation of extracellular matrix disassembly	2	0.14467392719358904	["ENSG00000078098","ENSG00000197635"]	["DPP4","FAP"]
GO:0010960	9	biological process	magnesium ion homeostasis	2	0.14467392719358904	["ENSG00000008196","ENSG00000092439"]	["TFAP2B","TRPM7"]
GO:0014012	7	biological process	peripheral nervous system axon regeneration	2	0.14467392719358904	["ENSG00000041982","ENSG00000149294"]	["NCAM1","TNC"]
GO:0030903	5	biological process	notochord development	2	0.14467392719358904	["ENSG00000061676","ENSG00000187079"]	["NCKAP1","TEAD1"]
GO:0031581	7	biological process	hemidesmosome assembly	2	0.14467392719358904	["ENSG00000091409","ENSG00000151914"]	["DST","ITGA6"]
GO:0033627	4	biological process	cell adhesion mediated by integrin	2	0.14467392719358904	["ENSG00000091409","ENSG00000168743"]	["ITGA6","NPNT"]
GO:0098586	5	biological process	cellular response to virus	2	0.14467392719358904	["ENSG00000074047","ENSG00000115267"]	["GLI2","IFIH1"]
GO:0045596	6	biological process	negative regulation of cell differentiation	23	0.14507787456804108	["ENSG00000011304","ENSG00000074047","ENSG00000107643","ENSG00000108379","ENSG00000110367","ENSG00000112175","ENSG00000118689","ENSG00000119715","ENSG00000133997","ENSG00000141380","ENSG00000147316","ENSG00000154127","ENSG00000159200","ENSG00000159216","E	["BCL9L","BMP5","COL3A1","COL5A2","CTR9","DDX6","ESRRB","FOXO3","FRZB","GLI2","MAPK8","MCPH1","MED14","MED6","NCOR2","PTBP1","RCAN1","RUNX1","SS18","TBX1","TTC3","UBASH3B","WNT3"]
GO:0010718	6	biological process	positive regulation of epithelial to mesenchymal transition	3	0.14507787456804108	["ENSG00000119699","ENSG00000122694","ENSG00000186174"]	["BCL9L","GLIPR2","TGFB3"]
GO:0071300	6	biological process	cellular response to retinoic acid	5	0.14543549733563768	["ENSG00000041982","ENSG00000108379","ENSG00000164692","ENSG00000184058","ENSG00000187079"]	["COL1A2","TBX1","TEAD1","TNC","WNT3"]
GO:0001503	4	biological process	ossification	7	0.14620461556052394	["ENSG00000107643","ENSG00000112175","ENSG00000119699","ENSG00000124813","ENSG00000172845","ENSG00000174953","ENSG00000204262"]	["BMP5","COL5A2","DHX36","MAPK8","RUNX2","SP3","TGFB3"]
GO:0007179	9	biological process	transforming growth factor beta receptor signaling pathway	7	0.14620461556052394	["ENSG00000082258","ENSG00000119681","ENSG00000119699","ENSG00000157450","ENSG00000164692","ENSG00000168542","ENSG00000196498"]	["CCNT2","COL1A2","COL3A1","LTBP2","NCOR2","RNF111","TGFB3"]
GO:0043085	5	biological process	positive regulation of catalytic activity	39	0.14762602635527775	["ENSG00000006432","ENSG00000034152","ENSG00000079482","ENSG00000084764","ENSG00000091428","ENSG00000099968","ENSG00000105185","ENSG00000105186","ENSG00000107643","ENSG00000108379","ENSG00000111361","ENSG00000114790","ENSG00000115263","ENSG00000119699","E	["ACE","ADAP2","ANKRD27","ARHGEF26","ARRDC4","ATP7A","BCL2L13","BTRC","CASP9","CHN1","CHRNA7","DDX3X","DENND5A","EIF2B1","ERCC6","GCG","LLGL1","MAP2K3","MAP3K9","MAPK8","MAPRE3","NDEL1","NPNT","OPHN1","PDCD5","PDCD6","PIK3R5","PSMA1","PTPN11","RAPGEF4","R
GO:0044249	4	biological process	cellular biosynthetic process	99	0.14916016349360325	["ENSG00000006432","ENSG00000008196","ENSG00000008197","ENSG00000012779","ENSG00000013503","ENSG00000021826","ENSG00000030419","ENSG00000063438","ENSG00000065328","ENSG00000072310","ENSG00000073614","ENSG00000074047","ENSG00000082258","ENSG00000089009","E	["AGPAT3","AHRR","AK9","ALOX5","ASXL3","ATF6","ATP6V0A2","ATP7A","B4GALT6","BCL9L","BRWD1","CACNA1H","CCNT2","CDCA7","CDK2AP1","CERS6","CHAF1B","CHCHD3","CHRNA7","CHST8","CNOT1","COMT","CPS1","CTCF","CTR9","DACH2","DAGLA","DDX3X","DHX36","DRGX","EEF1B2","
GO:0048015	8	biological process	phosphatidylinositol-mediated signaling	7	0.15021416702764076	["ENSG00000114805","ENSG00000118689","ENSG00000132906","ENSG00000141506","ENSG00000144460","ENSG00000178562","ENSG00000179295"]	["CASP9","CD28","FOXO3","NYAP2","PIK3R5","PLCH1","PTPN11"]
GO:0034654	5	biological process	nucleobase-containing compound biosynthetic process	73	0.15089166862177242	["ENSG00000006432","ENSG00000008196","ENSG00000008197","ENSG00000013503","ENSG00000030419","ENSG00000063438","ENSG00000072310","ENSG00000073614","ENSG00000074047","ENSG00000082258","ENSG00000089009","ENSG00000101493","ENSG00000102935","ENSG00000102974","E	["AHRR","AK9","ASXL3","ATF6","ATP6V0A2","BCL9L","BRWD1","CCNT2","CDCA7","CHAF1B","CHCHD3","CNOT1","CTCF","CTR9","DACH2","DDX3X","DHX36","DRGX","ERCC6","ERG","ESRRB","ETS2","FLII","FOXO3","FOXP2","GABPB1","GATA4","GLI2","GMPS","GTF2A1","GTF2H3","GTF3C3","H
GO:0090278	7	biological process	negative regulation of peptide hormone secretion	4	0.15164231036781847	["ENSG00000006071","ENSG00000072310","ENSG00000152270","ENSG00000179295"]	["ABCC8","PDE3B","PTPN11","SREBF1"]
GO:0031062	8	biological process	positive regulation of histone methylation	3	0.15312608714293524	["ENSG00000115263","ENSG00000118058","ENSG00000198730"]	["CTR9","GCG","KMT2A"]
GO:2000026	5	biological process	regulation of multicellular organismal development	45	0.15320565125312172	["ENSG00000021645","ENSG00000074047","ENSG00000091129","ENSG00000091428","ENSG00000101391","ENSG00000105186","ENSG00000107643","ENSG00000108379","ENSG00000108684","ENSG00000110367","ENSG00000110400","ENSG00000112175","ENSG00000112367","ENSG00000112769","E	["ACE","ADGRB1","AMOT","ANKRD27","ASIC2","BCL9L","BMP2K","BMP5","CAMK1D","CARMIL2","CD28","CDH4","CDK5RAP1","CHN1","CHRNA7","COL3A1","COL5A2","CTR9","DDX6","FIG4","FOXO3","FOXP2","FRZB","GATA4","GLI2","GLIPR2","LAMA4","MAPK8","NCAM1","NDEL1","NECTIN1","NR
GO:0009719	3	biological process	response to endogenous stimulus	39	0.1573788230187417	["ENSG00000006071","ENSG00000021826","ENSG00000041982","ENSG00000046604","ENSG00000072310","ENSG00000081760","ENSG00000091428","ENSG00000100678","ENSG00000105185","ENSG00000107643","ENSG00000111361","ENSG00000115263","ENSG00000119508","ENSG00000119699","E	["AACS","ABCC8","ACE","CACNA1H","CASP9","CBR1","CHRNA7","COL1A2","COL3A1","COL5A2","CPS1","DSG2","EIF2B1","GAREM1","GATA4","GCG","HLCS","KCNJ6","MAPK8","MYO5A","NCAM1","NCOR2","NR4A3","PAPPA","PDCD5","PDE3B","PEMT","PLOD2","PRKDC","RAPGEF4","RCAN1","RUNX1
GO:0051247	7	biological process	positive regulation of protein metabolic process	39	0.1573788230187417	["ENSG00000006432","ENSG00000034152","ENSG00000063438","ENSG00000072310","ENSG00000084764","ENSG00000099968","ENSG00000105185","ENSG00000107643","ENSG00000108379","ENSG00000111328","ENSG00000112175","ENSG00000115263","ENSG00000118058","ENSG00000119699","E	["ACE","AHRR","ARRDC4","BCL2L13","BMP5","BTRC","CASP9","CD28","CDK2AP1","CHRNA7","CTR9","DDX3X","DYRK1A","ERCC6","GAREM1","GCG","GLIPR2","KMT2A","MAP2K3","MAP3K9","MAPK8","MAPRE3","MPRIP","NCOR2","NPNT","PDCD5","PDCD6","PEMT","PIK3R5","PSMA1","PTPN11","RN
GO:0050885	7	biological process	neuromuscular process controlling balance	4	0.1573788230187417	["ENSG00000112782","ENSG00000119508","ENSG00000133026","ENSG00000197535"]	["CLIC5","MYH10","MYO5A","NR4A3"]
GO:1902580	4	biological process	single-organism cellular localization	23	0.1573788230187417	["ENSG00000025796","ENSG00000079482","ENSG00000089009","ENSG00000102910","ENSG00000108433","ENSG00000118181","ENSG00000119699","ENSG00000121957","ENSG00000123240","ENSG00000131558","ENSG00000138095","ENSG00000140022","ENSG00000147316","ENSG00000164418","E	["DYNC1H1","EXOC4","GOSR2","GPSM2","GRIK2","IPO7","KPNA4","LONP2","LRPPRC","MCPH1","MYO5A","NDEL1","OPHN1","OPTN","RILPL1","RPL37A","RPL6","RPS25","SEC63","STON2","SYNJ2BP","TGFB3","TUB"]
GO:0051704	2	biological process	multi-organism process	38	0.1573788230187417	["ENSG00000013503","ENSG00000021645","ENSG00000061676","ENSG00000074047","ENSG00000077380","ENSG00000082258","ENSG00000089009","ENSG00000093010","ENSG00000106952","ENSG00000110367","ENSG00000110400","ENSG00000111358","ENSG00000112782","ENSG00000115267","E	["ABI2","ACE","ATP6V0A2","ATP6V1E1","BTRC","CCNT2","CD28","CLIC5","COMT","DDX3X","DDX6","DHX36","DPP4","DYNC1I2","GLI2","GNB1L","GTF2A1","GTF2H3","IFIH1","IPO7","NCKAP1","NECTIN1","NRXN3","OPTN","PAPPA","POLR3B","PSMA1","PTX3","RAB11FIP4","RPL37A","RPL6",
GO:0032268	6	biological process	regulation of cellular protein metabolic process	58	0.1573788230187417	["ENSG00000006432","ENSG00000008196","ENSG00000034152","ENSG00000063438","ENSG00000072310","ENSG00000073614","ENSG00000079257","ENSG00000079482","ENSG00000081479","ENSG00000082258","ENSG00000084764","ENSG00000091428","ENSG00000099968","ENSG00000101391","E	["ACE","AHRR","ARRDC4","ATP6AP2","BCL2L13","BMP5","BTRC","CASP9","CCNT2","CD28","CDK2AP1","CDK5RAP1","CHRNA7","CNOT1","CTCF","CTR9","DDX3X","DDX6","DYRK1A","EIF2B1","ERCC6","FOXO3","GAREM1","GCG","GLIPR2","GRIK2","KDM5A","KMT2A","LRP2","LRPPRC","LXN","MAP
GO:0000380	9	biological process	alternative mRNA splicing, via spliceosome	2	0.1573788230187417	["ENSG00000011304","ENSG00000174891"]	["PTBP1","RSRC1"]
GO:0001542	4	biological process	ovulation from ovarian follicle	2	0.1573788230187417	["ENSG00000118689","ENSG00000159228"]	["CBR1","FOXO3"]
GO:0021602	4	biological process	cranial nerve morphogenesis	2	0.1573788230187417	["ENSG00000184058","ENSG00000221866"]	["PLXNA4","TBX1"]
GO:0021604	5	biological process	cranial nerve structural organization	2	0.1573788230187417	["ENSG00000118257","ENSG00000221866"]	["NRP2","PLXNA4"]
GO:0050435	6	biological process	beta-amyloid metabolic process	2	0.1573788230187417	["ENSG00000159640","ENSG00000196549"]	["ACE","MME"]
GO:0071850	6	biological process	mitotic cell cycle arrest	2	0.1573788230187417	["ENSG00000078098","ENSG00000147316"]	["FAP","MCPH1"]
GO:0010033	4	biological process	response to organic substance	57	0.15864386028648422	["ENSG00000006071","ENSG00000021826","ENSG00000034152","ENSG00000041982","ENSG00000046604","ENSG00000072310","ENSG00000074047","ENSG00000081479","ENSG00000081760","ENSG00000091409","ENSG00000091428","ENSG00000093010","ENSG00000100678","ENSG00000102910","E	["AACS","ABCC8","ACE","ATF6","BTRC","CACNA1H","CASP9","CBR1","CHRNA7","COL1A2","COL3A1","COL5A2","COMT","CPS1","CTR9","DAGLA","DHX36","DSG2","EIF2B1","GAREM1","GATA4","GCG","GLI2","HLCS","ITGA6","KCNJ6","LONP2","LRP2","MAP2K3","MAPK8","MME","MYLK3","MYO5A
GO:0015991	8	biological process	ATP hydrolysis coupled proton transport	3	0.15864386028648422	["ENSG00000131100","ENSG00000168778","ENSG00000185344"]	["ATP6V0A2","ATP6V1E1","TCTN2"]
GO:0032743	7	biological process	positive regulation of interleukin-2 production	3	0.15864386028648422	["ENSG00000159216","ENSG00000159753","ENSG00000178562"]	["CARMIL2","CD28","RUNX1"]
GO:0044344	5	biological process	cellular response to fibroblast growth factor stimulus	3	0.15864386028648422	["ENSG00000021826","ENSG00000124813","ENSG00000184058"]	["CPS1","RUNX2","TBX1"]
GO:0090279	7	biological process	regulation of calcium ion import	3	0.15864386028648422	["ENSG00000115263","ENSG00000147044","ENSG00000159640"]	["ACE","CASK","GCG"]
GO:0055085	4	biological process	transmembrane transport	33	0.1589550149817953	["ENSG00000006071","ENSG00000007314","ENSG00000025796","ENSG00000077713","ENSG00000092439","ENSG00000100678","ENSG00000102910","ENSG00000108684","ENSG00000112782","ENSG00000115840","ENSG00000118855","ENSG00000121940","ENSG00000130876","ENSG00000131100","E	["ABCB9","ABCC8","ASIC2","ATP6V0A2","ATP6V1E1","ATP7A","CACNA1H","CHRNA1","CHRNA7","CLCC1","CLIC5","DENND5A","GPR155","GRIK2","KCNAB1","KCNH7","KCNJ12","KCNJ6","LONP2","MFSD1","SCN4A","SEC63","SLC25A12","SLC25A43","SLC33A1","SLC37A3","SLC5A10","SLC7A10","
GO:0032879	4	biological process	regulation of localization	61	0.1589550149817953	["ENSG00000006071","ENSG00000007314","ENSG00000008196","ENSG00000061676","ENSG00000069329","ENSG00000072134","ENSG00000072310","ENSG00000079482","ENSG00000081760","ENSG00000091428","ENSG00000092108","ENSG00000093010","ENSG00000105185","ENSG00000105186","E	["AACS","ABCC8","ACE","AMOT","ANKRD27","ASIC2","BMP5","CACNA1H","CAMK1D","CARMIL2","CASK","CHRNA7","CLIC5","COL3A1","COMT","EPN2","EXOC4","GATA4","GCG","GLIPR2","KCNAB1","KCNH7","KCNJ12","KCNJ6","KMT2A","LAMA4","MAPK8","MYO5A","NCAM1","NCKAP1","NDEL1","NE
GO:0051094	5	biological process	positive regulation of developmental process	34	0.1589550149817953	["ENSG00000021645","ENSG00000074047","ENSG00000091129","ENSG00000105186","ENSG00000107643","ENSG00000108379","ENSG00000108684","ENSG00000112175","ENSG00000112367","ENSG00000118689","ENSG00000119699","ENSG00000122694","ENSG00000124813","ENSG00000126016","E	["ACE","AMOT","ANKRD27","ASIC2","BCL9L","BMP5","CAMK1D","CARMIL2","CD28","CDH4","CHRNA7","FIG4","FOXO3","FOXP2","FRZB","GATA4","GLI2","GLIPR2","MAPK8","MYLK3","NCAM1","NDEL1","NPNT","NRCAM","NRXN3","PDCD6","PRKDC","RUNX1","RUNX2","TBX1","TEAD1","TGFB3","T
GO:0002792	7	biological process	negative regulation of peptide secretion	4	0.1589550149817953	["ENSG00000006071","ENSG00000072310","ENSG00000152270","ENSG00000179295"]	["ABCC8","PDE3B","PTPN11","SREBF1"]
GO:0061045	7	biological process	negative regulation of wound healing	4	0.1589550149817953	["ENSG00000127324","ENSG00000140873","ENSG00000147044","ENSG00000154127"]	["ADAMTS18","CASK","TSPAN8","UBASH3B"]
GO:0060284	6	biological process	regulation of cell development	26	0.1627623449379386	["ENSG00000074047","ENSG00000091129","ENSG00000091428","ENSG00000101391","ENSG00000105186","ENSG00000108379","ENSG00000110367","ENSG00000112175","ENSG00000112367","ENSG00000119699","ENSG00000122694","ENSG00000125107","ENSG00000128656","ENSG00000140795","E	["ACE","ANKRD27","BCL9L","BMP5","CAMK1D","CDH4","CDK5RAP1","CHN1","CNOT1","COL3A1","DDX6","FIG4","FRZB","GLI2","GLIPR2","MYLK3","NDEL1","NRCAM","PLXNA4","RAPGEF4","RUNX1","SDK1","TEAD1","TGFB3","TTC3","WNT3"]
GO:0061387	6	biological process	regulation of extent of cell growth	5	0.16307270430196844	["ENSG00000091129","ENSG00000108379","ENSG00000166579","ENSG00000179242","ENSG00000221866"]	["CDH4","NDEL1","NRCAM","PLXNA4","WNT3"]
GO:0018130	5	biological process	heterocycle biosynthetic process	74	0.16307270430196844	["ENSG00000006432","ENSG00000008196","ENSG00000008197","ENSG00000013503","ENSG00000021826","ENSG00000030419","ENSG00000063438","ENSG00000072310","ENSG00000073614","ENSG00000074047","ENSG00000082258","ENSG00000089009","ENSG00000101493","ENSG00000102935","E	["AHRR","AK9","ASXL3","ATF6","ATP6V0A2","BCL9L","BRWD1","CCNT2","CDCA7","CHAF1B","CHCHD3","CNOT1","CPS1","CTCF","CTR9","DACH2","DDX3X","DHX36","DRGX","ERCC6","ERG","ESRRB","ETS2","FLII","FOXO3","FOXP2","GABPB1","GATA4","GLI2","GMPS","GTF2A1","GTF2H3","GTF
GO:0010646	5	biological process	regulation of cell communication	72	0.16307270430196844	["ENSG00000006071","ENSG00000006432","ENSG00000008196","ENSG00000034152","ENSG00000068885","ENSG00000072310","ENSG00000074047","ENSG00000074590","ENSG00000079482","ENSG00000081760","ENSG00000091409","ENSG00000091428","ENSG00000092108","ENSG00000102935","E	["AACS","ABCC8","AMOT","ARHGEF26","ATP6AP2","BCL9L","BMP5","BTRC","CD28","CHN1","CHRNA7","CNOT1","COL3A1","DDX3X","DYRK1A","ERCC6","EXOC4","FOXO3","FRZB","GAREM1","GATA4","GCG","GLI2","GLIPR2","GPSM2","GRB14","GRIK2","IFT80","ITGA6","KHDRBS2","KMT5A","LGR
GO:0015988	7	biological process	energy coupled proton transmembrane transport, against electrochemical gradient	3	0.16307270430196844	["ENSG00000131100","ENSG00000168778","ENSG00000185344"]	["ATP6V0A2","ATP6V1E1","TCTN2"]
GO:0030032	6	biological process	lamellipodium assembly	3	0.16307270430196844	["ENSG00000061676","ENSG00000134215","ENSG00000156232"]	["NCKAP1","VAV3","WHAMM"]
GO:0046189	6	biological process	phenol-containing compound biosynthetic process	3	0.16307270430196844	["ENSG00000165240","ENSG00000175344","ENSG00000197535"]	["ATP7A","CHRNA7","MYO5A"]
GO:0050873	7	biological process	brown fat cell differentiation	3	0.16307270430196844	["ENSG00000091409","ENSG00000101493","ENSG00000112769"]	["ITGA6","LAMA4","ZNF516"]
GO:0043524	8	biological process	negative regulation of neuron apoptotic process	7	0.16307270430196844	["ENSG00000008196","ENSG00000008197","ENSG00000119508","ENSG00000119699","ENSG00000123240","ENSG00000164418","ENSG00000165240"]	["ATP7A","GRIK2","NR4A3","OPTN","TFAP2B","TFAP2D","TGFB3"]
GO:0009058	3	biological process	biosynthetic process	103	0.16357128745474608	["ENSG00000006432","ENSG00000008196","ENSG00000008197","ENSG00000012779","ENSG00000013503","ENSG00000021826","ENSG00000030419","ENSG00000063438","ENSG00000065328","ENSG00000072310","ENSG00000073614","ENSG00000074047","ENSG00000082258","ENSG00000084110","E	["AGPAT3","AHRR","AK9","ALOX5","ASXL3","ATF6","ATP6V0A2","ATP7A","B4GALT6","BCL9L","BRWD1","CACNA1H","CCNT2","CDCA7","CDK2AP1","CERS6","CHAF1B","CHCHD3","CHRNA7","CHST8","CNOT1","COMT","CPS1","CTCF","CTR9","DACH2","DAGLA","DDX3X","DHX36","DRGX","EEF1B2","
GO:0030217	6	biological process	T cell differentiation	6	0.16357128745474608	["ENSG00000106952","ENSG00000124813","ENSG00000165240","ENSG00000172845","ENSG00000178562","ENSG00000253729"]	["ATP7A","CD28","PRKDC","RUNX2","SP3","TNFSF8"]
GO:0051246	6	biological process	regulation of protein metabolic process	61	0.16377063245944284	["ENSG00000006432","ENSG00000008196","ENSG00000034152","ENSG00000063438","ENSG00000072310","ENSG00000073614","ENSG00000079257","ENSG00000079482","ENSG00000081479","ENSG00000082258","ENSG00000084764","ENSG00000091428","ENSG00000099968","ENSG00000101391","E	["ACE","AHRR","ARRDC4","ATP6AP2","BCL2L13","BMP5","BTRC","CASP9","CCNT2","CD28","CDK2AP1","CDK5RAP1","CHRNA7","CNOT1","CTCF","CTR9","DDX3X","DDX6","DYRK1A","EIF2B1","ERCC6","FOXO3","GAREM1","GCG","GLIPR2","GRIK2","KDM5A","KMT2A","LRP2","LRPPRC","LXN","MAP
GO:0034109	5	biological process	homotypic cell-cell adhesion	11	0.16377063245944284	["ENSG00000046604","ENSG00000106952","ENSG00000108379","ENSG00000124813","ENSG00000149294","ENSG00000165240","ENSG00000172845","ENSG00000175344","ENSG00000178562","ENSG00000197635","ENSG00000253729"]	["ATP7A","CD28","CHRNA7","DPP4","DSG2","NCAM1","PRKDC","RUNX2","SP3","TNFSF8","WNT3"]
GO:0050872	7	biological process	white fat cell differentiation	2	0.16612224262690142	["ENSG00000081760","ENSG00000196498"]	["AACS","NCOR2"]
GO:0090330	7	biological process	regulation of platelet aggregation	2	0.16612224262690142	["ENSG00000140873","ENSG00000154127"]	["ADAMTS18","UBASH3B"]
GO:0048870	3	biological process	cell motility	25	0.16612224262690142	["ENSG00000061676","ENSG00000077279","ENSG00000078098","ENSG00000091129","ENSG00000091409","ENSG00000115290","ENSG00000118257","ENSG00000119685","ENSG00000126016","ENSG00000130876","ENSG00000133026","ENSG00000134215","ENSG00000138443","ENSG00000151914","E	["ABI2","AMOT","CARMIL2","CHRNA7","COL1A2","DCX","DNER","DPP4","DRGX","DST","FAP","GRB14","ITGA6","MYH10","NCKAP1","NDEL1","NRCAM","NRP2","PARVA","PTPN11","SCHIP1","SLC7A10","TBX1","TTLL5","VAV3"]
GO:0016070	5	biological process	RNA metabolic process	81	0.16612224262690142	["ENSG00000006432","ENSG00000008196","ENSG00000008197","ENSG00000011304","ENSG00000013503","ENSG00000030419","ENSG00000063438","ENSG00000072310","ENSG00000073614","ENSG00000074047","ENSG00000076650","ENSG00000082258","ENSG00000089009","ENSG00000101391","E	["AHRR","ASXL3","ATF6","BCL9L","BRWD1","CCNT2","CDCA7","CDK5RAP1","CHAF1B","CHCHD3","CNOT1","CTCF","CTR9","DACH2","DDX3X","DDX55","DDX6","DGCR8","DHX36","DHX37","DRGX","ERCC6","ERG","ESRRB","ETS2","FLII","FOXO3","FOXP2","GABPB1","GATA4","GLI2","GPATCH1","
GO:0051716	3	biological process	cellular response to stimulus	67	0.16676466339469045	["ENSG00000006071","ENSG00000021826","ENSG00000025796","ENSG00000034152","ENSG00000041982","ENSG00000072310","ENSG00000074047","ENSG00000074590","ENSG00000078304","ENSG00000081760","ENSG00000091409","ENSG00000091428","ENSG00000093010","ENSG00000100678","E	["AACS","ABCC8","ACE","ASIC2","ATAD5","ATF6","ATP7A","BTRC","CACNA1H","CASP9","CHAF1B","COL1A2","COL3A1","COL5A2","COMT","CPS1","CTR9","DDX3X","DNAJB9","EIF2B1","ERCC6","ETS2","FOXO3","GAREM1","GATA4","GCG","GLI2","GOSR2","GTF2H3","ITGA6","KCNJ6","MAP2K3"
GO:0035556	6	biological process	intracellular signal transduction	46	0.16676466339469045	["ENSG00000006432","ENSG00000034152","ENSG00000061676","ENSG00000074590","ENSG00000077279","ENSG00000078304","ENSG00000079482","ENSG00000091428","ENSG00000107643","ENSG00000114805","ENSG00000115263","ENSG00000115267","ENSG00000115290","ENSG00000115935","E	["ABI2","ADAP2","AMOT","CASP9","CD28","CHN1","COL1A2","CTR9","DCX","DDX3X","ERCC6","FOXO3","GCG","GNB1L","GPR155","GRB14","IFIH1","MAP2K3","MAP3K9","MAPK8","MYH10","NCKAP1","NDEL1","NUAK1","NYAP2","OPHN1","PIK3R5","PLCH1","PLEKHM1","PPM1L","PPP2R5C","PRKD
GO:0044259	5	biological process	multicellular organismal macromolecule metabolic process	5	0.1673075690017362	["ENSG00000159640","ENSG00000164692","ENSG00000166402","ENSG00000168542","ENSG00000204262"]	["ACE","COL1A2","COL3A1","COL5A2","TUB"]
GO:0010769	6	biological process	regulation of cell morphogenesis involved in differentiation	12	0.16732255933334775	["ENSG00000091129","ENSG00000105186","ENSG00000108379","ENSG00000112175","ENSG00000119699","ENSG00000122694","ENSG00000128656","ENSG00000166579","ENSG00000179242","ENSG00000182670","ENSG00000186174","ENSG00000221866"]	["ANKRD27","BCL9L","BMP5","CDH4","CHN1","GLIPR2","NDEL1","NRCAM","PLXNA4","TGFB3","TTC3","WNT3"]
GO:0098660	5	biological process	inorganic ion transmembrane transport	19	0.16865053057460397	["ENSG00000006071","ENSG00000007314","ENSG00000092439","ENSG00000100678","ENSG00000108684","ENSG00000112782","ENSG00000121940","ENSG00000131100","ENSG00000157542","ENSG00000157800","ENSG00000165240","ENSG00000168778","ENSG00000169282","ENSG00000181804","E	["ABCC8","ASIC2","ATP6V0A2","ATP6V1E1","ATP7A","CACNA1H","CLCC1","CLIC5","DENND5A","KCNAB1","KCNH7","KCNJ12","KCNJ6","SCN4A","SLC37A3","SLC8A3","SLC9A9","TCTN2","TRPM7"]
GO:0006464	6	biological process	cellular protein modification process	64	0.1689171716416853	["ENSG00000006432","ENSG00000009335","ENSG00000034152","ENSG00000071909","ENSG00000073614","ENSG00000074590","ENSG00000077279","ENSG00000080224","ENSG00000081479","ENSG00000086475","ENSG00000092439","ENSG00000102893","ENSG00000107643","ENSG00000107669","E	["ABI2","ATE1","ATP7A","B4GALT6","BMP2K","BTRC","CAMK1D","CASK","CBR1","CDK18","COL3A1","COPS3","CTR9","DCX","DYRK1A","EPHA6","ERG","GALNT18","GTF2H3","HAT1","HLCS","IFIH1","KDM5A","KMT2A","KMT5A","LRP2","MAP2K3","MAP3K9","MAPK8","MARCH8","MED6","METTL8",
GO:0036211	5	biological process	protein modification process	64	0.1689171716416853	["ENSG00000006432","ENSG00000009335","ENSG00000034152","ENSG00000071909","ENSG00000073614","ENSG00000074590","ENSG00000077279","ENSG00000080224","ENSG00000081479","ENSG00000086475","ENSG00000092439","ENSG00000102893","ENSG00000107643","ENSG00000107669","E	["ABI2","ATE1","ATP7A","B4GALT6","BMP2K","BTRC","CAMK1D","CASK","CBR1","CDK18","COL3A1","COPS3","CTR9","DCX","DYRK1A","EPHA6","ERG","GALNT18","GTF2H3","HAT1","HLCS","IFIH1","KDM5A","KMT2A","KMT5A","LRP2","MAP2K3","MAP3K9","MAPK8","MARCH8","MED6","METTL8",
GO:1903522	6	biological process	regulation of blood circulation	10	0.16900971118337402	["ENSG00000012779","ENSG00000021826","ENSG00000046604","ENSG00000072310","ENSG00000108684","ENSG00000136574","ENSG00000159640","ENSG00000175344","ENSG00000184185","ENSG00000196557"]	["ACE","ALOX5","ASIC2","CACNA1H","CHRNA7","CPS1","DSG2","GATA4","KCNJ12","SREBF1"]
GO:0048598	4	biological process	embryonic morphogenesis	15	0.16900971118337402	["ENSG00000061676","ENSG00000074047","ENSG00000108379","ENSG00000119508","ENSG00000119699","ENSG00000119715","ENSG00000124813","ENSG00000126016","ENSG00000133816","ENSG00000136574","ENSG00000162998","ENSG00000165409","ENSG00000172845","ENSG00000184058","E	["AMOT","ESRRB","FRZB","GATA4","GLI2","MICAL2","NCKAP1","NR4A3","RUNX2","SP3","TBX1","TEAD1","TGFB3","TSHR","WNT3"]
GO:0034765	6	biological process	regulation of ion transmembrane transport	14	0.16900971118337402	["ENSG00000007314","ENSG00000108684","ENSG00000112782","ENSG00000115263","ENSG00000147044","ENSG00000157542","ENSG00000159640","ENSG00000169282","ENSG00000171208","ENSG00000184185","ENSG00000184611","ENSG00000196557","ENSG00000197535","ENSG00000198648"]	["ACE","ASIC2","CACNA1H","CASK","CLIC5","GCG","KCNAB1","KCNH7","KCNJ12","KCNJ6","MYO5A","NETO2","SCN4A","STK39"]
GO:0045844	7	biological process	positive regulation of striated muscle tissue development	4	0.16900971118337402	["ENSG00000108379","ENSG00000136574","ENSG00000149294","ENSG00000184058"]	["GATA4","NCAM1","TBX1","WNT3"]
GO:0048636	6	biological process	positive regulation of muscle organ development	4	0.16900971118337402	["ENSG00000108379","ENSG00000136574","ENSG00000149294","ENSG00000184058"]	["GATA4","NCAM1","TBX1","WNT3"]
GO:0006468	7	biological process	protein phosphorylation	24	0.1698721999815198	["ENSG00000006432","ENSG00000034152","ENSG00000071909","ENSG00000074590","ENSG00000077279","ENSG00000080224","ENSG00000092439","ENSG00000102893","ENSG00000107643","ENSG00000111358","ENSG00000117266","ENSG00000138443","ENSG00000138756","ENSG00000140795","E	["ABI2","BMP2K","CAMK1D","CASK","CDK18","DCX","DYRK1A","EPHA6","ERG","GTF2H3","MAP2K3","MAP3K9","MAPK8","MORC3","MYLK3","MYO3B","NUAK1","PHKB","PPM1L","PRKDC","RSRC1","STK39","TLK1","TRPM7"]
GO:0015031	5	biological process	protein transport	34	0.17082414883855376	["ENSG00000025796","ENSG00000069329","ENSG00000081479","ENSG00000089009","ENSG00000091428","ENSG00000092108","ENSG00000102910","ENSG00000105186","ENSG00000108433","ENSG00000118181","ENSG00000119681","ENSG00000119699","ENSG00000123240","ENSG00000131100","E	["ABCB9","ANKRD27","ATP6V0A2","ATP6V1E1","CASK","EXOC3","EXOC4","GOSR2","GRIK2","IPO7","KPNA4","LONP2","LRP2","LTBP2","MYO5A","OPTN","PDCD6","RAB19","RAPGEF4","RILPL1","RPL37A","RPL6","RPS25","SCFD1","SEC63","STON2","STX17","SYNJ2BP","TGFB3","TLK1","TOM1L
GO:0043523	7	biological process	regulation of neuron apoptotic process	9	0.17082414883855376	["ENSG00000008196","ENSG00000008197","ENSG00000118689","ENSG00000119508","ENSG00000119699","ENSG00000123240","ENSG00000132906","ENSG00000164418","ENSG00000165240"]	["ATP7A","CASP9","FOXO3","GRIK2","NR4A3","OPTN","TFAP2B","TFAP2D","TGFB3"]
GO:0045184	4	biological process	establishment of protein localization	36	0.17166368272913415	["ENSG00000025796","ENSG00000069329","ENSG00000081479","ENSG00000089009","ENSG00000091428","ENSG00000092108","ENSG00000102910","ENSG00000105186","ENSG00000108433","ENSG00000118181","ENSG00000119681","ENSG00000119699","ENSG00000123240","ENSG00000131100","E	["ABCB9","ANKRD27","ATP6V0A2","ATP6V1E1","CARMIL2","CASK","EXOC3","EXOC4","GOSR2","GRIK2","IPO7","KPNA4","LONP2","LRP2","LTBP2","MYO5A","NPNT","OPTN","PDCD6","RAB19","RAPGEF4","RILPL1","RPL37A","RPL6","RPS25","SCFD1","SEC63","STON2","STX17","SYNJ2BP","TGF
GO:0022603	5	biological process	regulation of anatomical structure morphogenesis	27	0.17166368272913415	["ENSG00000091129","ENSG00000105186","ENSG00000108379","ENSG00000112175","ENSG00000119699","ENSG00000122694","ENSG00000124813","ENSG00000126016","ENSG00000128573","ENSG00000128656","ENSG00000133026","ENSG00000136574","ENSG00000140795","ENSG00000152270","E	["ADGRB1","AMOT","ANKRD27","BCL9L","BMP5","BRWD1","CDH4","CHN1","CHRNA7","COL5A2","FOXP2","GATA4","GLIPR2","MYH10","MYLK3","NDEL1","NRCAM","PARVA","PDCD6","PDE3B","PLXNA4","RUNX1","RUNX2","TBX1","TGFB3","TTC3","WNT3"]
GO:0051641	3	biological process	cellular localization	29	0.17175044674318884	["ENSG00000025796","ENSG00000079482","ENSG00000089009","ENSG00000102910","ENSG00000108379","ENSG00000108433","ENSG00000118181","ENSG00000119699","ENSG00000121957","ENSG00000123240","ENSG00000126016","ENSG00000131558","ENSG00000133026","ENSG00000136874","E	["AMOT","DYNC1H1","EXOC3","EXOC4","GOSR2","GPSM2","GRIK2","IPO7","KPNA4","LONP2","LRPPRC","MCPH1","MYH10","MYO1D","MYO5A","NDEL1","OPHN1","OPTN","RILPL1","RPL37A","RPL6","RPS25","SEC63","STON2","STX17","SYNJ2BP","TGFB3","TUB","WNT3"]
GO:0051049	5	biological process	regulation of transport	48	0.17254558945788442	["ENSG00000006071","ENSG00000007314","ENSG00000008196","ENSG00000069329","ENSG00000072134","ENSG00000072310","ENSG00000079482","ENSG00000081760","ENSG00000091428","ENSG00000092108","ENSG00000093010","ENSG00000105185","ENSG00000105186","ENSG00000107643","E	["AACS","ABCC8","ACE","ANKRD27","ASIC2","CACNA1H","CAMK1D","CARMIL2","CASK","CHRNA7","CLIC5","COMT","EPN2","EXOC4","GCG","KCNAB1","KCNH7","KCNJ12","KCNJ6","KMT2A","MAPK8","MYO5A","NCAM1","NDEL1","NETO2","OPHN1","PDCD5","PDE3B","PEMT","PTPN11","PTX3","RAPG
GO:0050686	8	biological process	negative regulation of mRNA processing	3	0.17254558945788442	["ENSG00000011304","ENSG00000157540","ENSG00000198730"]	["CTR9","DYRK1A","PTBP1"]
GO:0055025	8	biological process	positive regulation of cardiac muscle tissue development	3	0.17254558945788442	["ENSG00000108379","ENSG00000136574","ENSG00000149294"]	["GATA4","NCAM1","WNT3"]
GO:0060627	5	biological process	regulation of vesicle-mediated transport	15	0.17254558945788442	["ENSG00000072134","ENSG00000079482","ENSG00000091428","ENSG00000092108","ENSG00000105186","ENSG00000108379","ENSG00000139722","ENSG00000140022","ENSG00000149294","ENSG00000163661","ENSG00000166402","ENSG00000183049","ENSG00000196557","ENSG00000197535","E	["ANKRD27","CACNA1H","CAMK1D","EPN2","MYO5A","NCAM1","OPHN1","PTX3","RAPGEF4","SCFD1","STON2","SYNJ2BP","TUB","VPS37B","WNT3"]
GO:0043525	8	biological process	positive regulation of neuron apoptotic process	4	0.17254558945788442	["ENSG00000008196","ENSG00000118689","ENSG00000132906","ENSG00000164418"]	["CASP9","FOXO3","GRIK2","TFAP2B"]
GO:1901863	6	biological process	positive regulation of muscle tissue development	4	0.17254558945788442	["ENSG00000108379","ENSG00000136574","ENSG00000149294","ENSG00000184058"]	["GATA4","NCAM1","TBX1","WNT3"]
GO:0071495	4	biological process	cellular response to endogenous stimulus	23	0.17254558945788442	["ENSG00000021826","ENSG00000041982","ENSG00000072310","ENSG00000081760","ENSG00000091428","ENSG00000100678","ENSG00000105185","ENSG00000115263","ENSG00000124813","ENSG00000132906","ENSG00000136574","ENSG00000141441","ENSG00000152270","ENSG00000152952","E	["AACS","CACNA1H","CASP9","COL1A2","COL3A1","COL5A2","CPS1","GAREM1","GATA4","GCG","KCNJ6","MYO5A","PDCD5","PDE3B","PLOD2","PRKDC","RAPGEF4","RUNX1","RUNX2","SLC8A3","SREBF1","TBX1","TNC"]
GO:0035295	4	biological process	tube development	9	0.17254558945788442	["ENSG00000008196","ENSG00000021826","ENSG00000061676","ENSG00000074047","ENSG00000091409","ENSG00000119699","ENSG00000136574","ENSG00000168542","ENSG00000168743"]	["COL3A1","CPS1","GATA4","GLI2","ITGA6","NCKAP1","NPNT","TFAP2B","TGFB3"]
GO:0031401	8	biological process	positive regulation of protein modification process	30	0.17254558945788442	["ENSG00000006432","ENSG00000034152","ENSG00000063438","ENSG00000072310","ENSG00000084764","ENSG00000108379","ENSG00000111328","ENSG00000112175","ENSG00000115263","ENSG00000118058","ENSG00000119699","ENSG00000122694","ENSG00000129084","ENSG00000133030","E	["ACE","AHRR","ARRDC4","BMP5","BTRC","CDK2AP1","CHRNA7","CTR9","DYRK1A","ERCC6","GAREM1","GCG","GLIPR2","KMT2A","MAP2K3","MAP3K9","MAPRE3","MPRIP","NCOR2","NPNT","PIK3R5","PSMA1","PTPN11","RNF111","SREBF1","STK39","TBX1","TEAD1","TGFB3","WNT3"]
GO:0003148	5	biological process	outflow tract septum morphogenesis	2	0.17254558945788442	["ENSG00000184058","ENSG00000197702"]	["PARVA","TBX1"]
GO:0032309	5	biological process	icosanoid secretion	2	0.17254558945788442	["ENSG00000135241","ENSG00000159640"]	["ACE","PNPLA8"]
GO:0034315	8	biological process	regulation of Arp2/3 complex-mediated actin nucleation	2	0.17254558945788442	["ENSG00000061676","ENSG00000138443"]	["ABI2","NCKAP1"]
GO:0042074	6	biological process	cell migration involved in gastrulation	2	0.17254558945788442	["ENSG00000061676","ENSG00000126016"]	["AMOT","NCKAP1"]
GO:0045056	4	biological process	transcytosis	2	0.17254558945788442	["ENSG00000069329","ENSG00000081479"]	["LRP2","VPS35"]
GO:0046498	5	biological process	S-adenosylhomocysteine metabolic process	2	0.17254558945788442	["ENSG00000093010","ENSG00000133027"]	["COMT","PEMT"]
GO:0050482	6	biological process	arachidonic acid secretion	2	0.17254558945788442	["ENSG00000135241","ENSG00000159640"]	["ACE","PNPLA8"]
GO:0055062	9	biological process	phosphate ion homeostasis	2	0.17254558945788442	["ENSG00000008196","ENSG00000157800"]	["SLC37A3","TFAP2B"]
GO:0072506	8	biological process	trivalent inorganic anion homeostasis	2	0.17254558945788442	["ENSG00000008196","ENSG00000157800"]	["SLC37A3","TFAP2B"]
GO:1903963	6	biological process	arachidonate transport	2	0.17254558945788442	["ENSG00000135241","ENSG00000159640"]	["ACE","PNPLA8"]
GO:0010467	5	biological process	gene expression	24	0.17327827451724798	["ENSG00000011304","ENSG00000013503","ENSG00000082258","ENSG00000089009","ENSG00000110367","ENSG00000111358","ENSG00000111361","ENSG00000114942","ENSG00000118181","ENSG00000119041","ENSG00000119508","ENSG00000119715","ENSG00000124813","ENSG00000125107","E	["CCNT2","CNOT1","DDX6","DGCR8","EEF1B2","EIF2B1","ESRRB","GTF2A1","GTF2H3","GTF3C3","MED14","MED6","NCOR2","NR4A3","POLR3B","PSMA1","PTBP1","RNF111","RPL37A","RPL6","RPS25","RUNX2","TAF4B","TEAD1"]
GO:0023051	4	biological process	regulation of signaling	71	0.17327827451724798	["ENSG00000006071","ENSG00000006432","ENSG00000008196","ENSG00000034152","ENSG00000068885","ENSG00000072310","ENSG00000074047","ENSG00000074590","ENSG00000079482","ENSG00000081760","ENSG00000091409","ENSG00000091428","ENSG00000102935","ENSG00000105185","E	["AACS","ABCC8","AMOT","ARHGEF26","ATP6AP2","BCL9L","BMP5","BTRC","CD28","CHN1","CHRNA7","CNOT1","COL3A1","DDX3X","DYRK1A","ERCC6","EXOC4","FOXO3","FRZB","GAREM1","GATA4","GCG","GLI2","GLIPR2","GPSM2","GRB14","GRIK2","IFT80","ITGA6","KHDRBS2","KMT5A","LGR
GO:0043412	5	biological process	macromolecule modification	67	0.17327827451724798	["ENSG00000006432","ENSG00000009335","ENSG00000034152","ENSG00000071909","ENSG00000073614","ENSG00000074590","ENSG00000077279","ENSG00000080224","ENSG00000081479","ENSG00000086475","ENSG00000092439","ENSG00000101391","ENSG00000102893","ENSG00000102974","E	["ABI2","ATE1","ATP7A","B4GALT6","BMP2K","BTRC","CAMK1D","CASK","CBR1","CDK18","CDK5RAP1","COL3A1","COPS3","CTCF","CTR9","DCX","DYRK1A","EPHA6","ERG","GALNT18","GTF2H3","HAT1","HLCS","IFIH1","KDM5A","KMT2A","KMT5A","LRP2","MAP2K3","MAP3K9","MAPK8","MARCH8
GO:0000278	5	biological process	mitotic cell cycle	14	0.17327827451724798	["ENSG00000065328","ENSG00000077380","ENSG00000112118","ENSG00000113810","ENSG00000123240","ENSG00000129084","ENSG00000147316","ENSG00000157456","ENSG00000157540","ENSG00000166167","ENSG00000166579","ENSG00000179295","ENSG00000183955","ENSG00000197102"]	["BTRC","CCNB2","DYNC1H1","DYNC1I2","DYRK1A","KMT5A","MCM10","MCM3","MCPH1","NDEL1","OPTN","PSMA1","PTPN11","SMC4"]
GO:0018958	5	biological process	phenol-containing compound metabolic process	5	0.173754683541899	["ENSG00000093010","ENSG00000157542","ENSG00000165240","ENSG00000175344","ENSG00000197535"]	["ATP7A","CHRNA7","COMT","KCNJ6","MYO5A"]
GO:0010648	6	biological process	negative regulation of cell communication	33	0.173754683541899	["ENSG00000006071","ENSG00000068885","ENSG00000072310","ENSG00000074590","ENSG00000091409","ENSG00000091428","ENSG00000092108","ENSG00000108379","ENSG00000112175","ENSG00000115263","ENSG00000115290","ENSG00000118689","ENSG00000119699","ENSG00000123240","E	["ABCC8","BCL9L","BMP5","BTRC","CNOT1","DDX3X","DYRK1A","FOXO3","FRZB","GCG","GRB14","GRIK2","IFT80","ITGA6","NUAK1","ONECUT1","OPTN","PDCD6","PDE3B","PKHD1","PSMA1","PTPN11","RAPGEF4","RGS13","RUNX2","SCFD1","SREBF1","SYNJ2BP","TGFB3","TRIM59","UBASH3B",
GO:0019369	6	biological process	arachidonic acid metabolic process	4	0.17401540169169935	["ENSG00000012779","ENSG00000134780","ENSG00000135241","ENSG00000159228"]	["ALOX5","CBR1","DAGLA","PNPLA8"]
GO:0043666	7	biological process	regulation of phosphoprotein phosphatase activity	4	0.17401540169169935	["ENSG00000074590","ENSG00000078304","ENSG00000133030","ENSG00000159200"]	["MPRIP","NUAK1","PPP2R5C","RCAN1"]
GO:0061351	4	biological process	neural precursor cell proliferation	4	0.17401540169169935	["ENSG00000108379","ENSG00000134780","ENSG00000183527","ENSG00000196498"]	["DAGLA","NCOR2","PSMG1","WNT3"]
GO:0022607	4	biological process	cellular component assembly	48	0.17578655399954465	["ENSG00000021645","ENSG00000061676","ENSG00000062716","ENSG00000068885","ENSG00000079482","ENSG00000091129","ENSG00000091409","ENSG00000102974","ENSG00000108379","ENSG00000110367","ENSG00000110400","ENSG00000112367","ENSG00000114790","ENSG00000115361","E	["ACADL","AMOT","ARHGEF26","ATP6V0A2","ATP7A","CASK","CDH4","CHAF1B","COL1A2","CTCF","DDX3X","DDX6","DNER","DST","DYNC1H1","FIG4","HAT1","IFT80","ITGA6","KCNH7","KCNJ12","KMT2A","LLGL1","MYH10","MYLK3","NCKAP1","NECTIN1","NRCAM","NRXN3","ONECUT1","OPHN1",
GO:0071229	5	biological process	cellular response to acid chemical	10	0.1773483338702018	["ENSG00000021826","ENSG00000041982","ENSG00000072310","ENSG00000108379","ENSG00000108684","ENSG00000164692","ENSG00000168542","ENSG00000184058","ENSG00000187079","ENSG00000204262"]	["ASIC2","COL1A2","COL3A1","COL5A2","CPS1","SREBF1","TBX1","TEAD1","TNC","WNT3"]
GO:0071322	6	biological process	cellular response to carbohydrate stimulus	5	0.17785624332824815	["ENSG00000034152","ENSG00000081760","ENSG00000130856","ENSG00000136574","ENSG00000159640"]	["AACS","ACE","GATA4","MAP2K3","ZNF236"]
GO:0044271	5	biological process	cellular nitrogen compound biosynthetic process	75	0.17836488499850753	["ENSG00000006432","ENSG00000008196","ENSG00000008197","ENSG00000013503","ENSG00000021826","ENSG00000030419","ENSG00000063438","ENSG00000072310","ENSG00000073614","ENSG00000074047","ENSG00000082258","ENSG00000089009","ENSG00000101493","ENSG00000102935","E	["AHRR","AK9","ASXL3","ATF6","ATP6V0A2","BCL9L","BRWD1","CCNT2","CDCA7","CERS6","CHAF1B","CHCHD3","CNOT1","CPS1","CTCF","CTR9","DACH2","DDX3X","DHX36","DRGX","ERCC6","ERG","ESRRB","ETS2","FLII","FOXO3","FOXP2","GABPB1","GATA4","GLI2","GMPS","GTF2A1","GTF2
GO:0008104	4	biological process	protein localization	42	0.17836488499850753	["ENSG00000025796","ENSG00000061676","ENSG00000069329","ENSG00000081479","ENSG00000089009","ENSG00000091129","ENSG00000091428","ENSG00000092108","ENSG00000102910","ENSG00000105186","ENSG00000108379","ENSG00000108433","ENSG00000108684","ENSG00000112782","E	["ABCB9","AMOT","ANKRD27","ASIC2","ATP6V0A2","ATP6V1E1","CASK","CLIC5","EXOC3","EXOC4","GOSR2","GRIK2","IPO7","KPNA4","LONP2","LRP2","LTBP2","MCPH1","MYO5A","NCKAP1","NRCAM","OPTN","PDCD6","RAB19","RAPGEF4","RILPL1","RPL37A","RPL6","RPS25","SCFD1","SEC63"
GO:0048638	5	biological process	regulation of developmental growth	11	0.17836488499850753	["ENSG00000091129","ENSG00000108379","ENSG00000108557","ENSG00000136574","ENSG00000149294","ENSG00000165409","ENSG00000166579","ENSG00000179242","ENSG00000179295","ENSG00000221866","ENSG00000253729"]	["CDH4","GATA4","NCAM1","NDEL1","NRCAM","PLXNA4","PRKDC","PTPN11","RAI1","TSHR","WNT3"]
GO:0044708	3	biological process	single-organism behavior	15	0.17836488499850753	["ENSG00000021645","ENSG00000092439","ENSG00000093010","ENSG00000119508","ENSG00000128573","ENSG00000138443","ENSG00000146555","ENSG00000149294","ENSG00000159200","ENSG00000159216","ENSG00000164418","ENSG00000165409","ENSG00000169282","ENSG00000175344","E	["ABI2","CHRNA7","COMT","DPP4","FOXP2","GRIK2","KCNAB1","NCAM1","NR4A3","NRXN3","RCAN1","RUNX1","SDK1","TRPM7","TSHR"]
GO:2000112	7	biological process	regulation of cellular macromolecule biosynthetic process	89	0.17836488499850753	["ENSG00000006432","ENSG00000008196","ENSG00000008197","ENSG00000011304","ENSG00000030419","ENSG00000034152","ENSG00000063438","ENSG00000072310","ENSG00000073614","ENSG00000074047","ENSG00000082258","ENSG00000084764","ENSG00000089009","ENSG00000091409","E	["AHRR","ASXL3","ATF6","BCL9L","BMP5","BRWD1","BTRC","CAMK1D","CASK","CCNT2","CD28","CDCA7","CHAF1B","CHCHD3","CNOT1","CTCF","CTR9","DACH2","DDX3X","DDX6","DHX36","DRGX","EIF2B1","ERCC6","ERG","ESRRB","ETS2","FAM83G","FLII","FOXO3","FOXP2","GABPB1","GATA4
GO:0032270	7	biological process	positive regulation of cellular protein metabolic process	36	0.17836488499850753	["ENSG00000006432","ENSG00000034152","ENSG00000063438","ENSG00000072310","ENSG00000084764","ENSG00000099968","ENSG00000105185","ENSG00000108379","ENSG00000111328","ENSG00000112175","ENSG00000115263","ENSG00000118058","ENSG00000119699","ENSG00000122694","E	["ACE","AHRR","ARRDC4","BCL2L13","BMP5","BTRC","CASP9","CD28","CDK2AP1","CHRNA7","CTR9","DDX3X","DYRK1A","ERCC6","GAREM1","GCG","GLIPR2","KMT2A","MAP2K3","MAP3K9","MAPRE3","MPRIP","NCOR2","NPNT","PDCD5","PDCD6","PIK3R5","PSMA1","PTPN11","RNF111","SREBF1",
GO:0000088	5	biological process	mitotic prophase	4	0.17836488499850753	["ENSG00000113810","ENSG00000147316","ENSG00000157456","ENSG00000183955"]	["CCNB2","KMT5A","MCPH1","SMC4"]
GO:0007498	5	biological process	mesoderm development	4	0.17836488499850753	["ENSG00000061676","ENSG00000157557","ENSG00000184058","ENSG00000187079"]	["ETS2","NCKAP1","TBX1","TEAD1"]
GO:0051171	5	biological process	regulation of nitrogen compound metabolic process	94	0.1788428639885515	["ENSG00000006432","ENSG00000008196","ENSG00000008197","ENSG00000011304","ENSG00000030419","ENSG00000034152","ENSG00000063438","ENSG00000072310","ENSG00000073614","ENSG00000074047","ENSG00000082258","ENSG00000084764","ENSG00000089009","ENSG00000091409","E	["AHRR","ASXL3","ATF6","ATP7A","BCL9L","BMP5","BRWD1","BTRC","CAMK1D","CASK","CCNT2","CD28","CDCA7","CHAF1B","CHCHD3","CNOT1","COMT","CTCF","CTR9","DACH2","DDX3X","DHX36","DRGX","DYRK1A","ERCC6","ERG","ESRRB","ETS2","FAM83G","FLII","FOXO3","FOXP2","GABBR2
GO:0030509	9	biological process	BMP signaling pathway	5	0.17961686543253486	["ENSG00000112175","ENSG00000124813","ENSG00000136574","ENSG00000169359","ENSG00000188522"]	["BMP5","FAM83G","GATA4","RUNX2","SLC33A1"]
GO:0016032	4	biological process	viral process	20	0.17961686543253486	["ENSG00000061676","ENSG00000077380","ENSG00000082258","ENSG00000089009","ENSG00000110367","ENSG00000110400","ENSG00000111358","ENSG00000115267","ENSG00000118181","ENSG00000129084","ENSG00000131242","ENSG00000138443","ENSG00000139722","ENSG00000141384","E	["ABI2","BTRC","CCNT2","CD28","DDX3X","DDX6","DYNC1I2","GTF2A1","GTF2H3","IFIH1","IPO7","NCKAP1","NECTIN1","PSMA1","RAB11FIP4","RPL37A","RPL6","RPS25","TAF4B","VPS37B"]
GO:0044403	4	biological process	symbiosis, encompassing mutualism through parasitism	20	0.17961686543253486	["ENSG00000061676","ENSG00000077380","ENSG00000082258","ENSG00000089009","ENSG00000110367","ENSG00000110400","ENSG00000111358","ENSG00000115267","ENSG00000118181","ENSG00000129084","ENSG00000131242","ENSG00000138443","ENSG00000139722","ENSG00000141384","E	["ABI2","BTRC","CCNT2","CD28","DDX3X","DDX6","DYNC1I2","GTF2A1","GTF2H3","IFIH1","IPO7","NCKAP1","NECTIN1","PSMA1","RAB11FIP4","RPL37A","RPL6","RPS25","TAF4B","VPS37B"]
GO:0010468	6	biological process	regulation of gene expression	97	0.17961686543253486	["ENSG00000006432","ENSG00000008196","ENSG00000008197","ENSG00000011304","ENSG00000030419","ENSG00000034152","ENSG00000041982","ENSG00000063438","ENSG00000072310","ENSG00000073614","ENSG00000074047","ENSG00000082258","ENSG00000084764","ENSG00000089009","E	["ACE","AHRR","ASIC2","ASXL3","ATF6","ATP7A","BCL9L","BMP5","BRWD1","BTRC","CAMK1D","CASK","CCNT2","CD28","CDCA7","CHAF1B","CHCHD3","CNOT1","CTCF","CTR9","DACH2","DDX3X","DDX6","DHX36","DRGX","DYRK1A","EIF2B1","ERCC6","ERG","ESRRB","ETS2","FAM83G","FLII",
GO:0007492	5	biological process	endoderm development	3	0.17961686543253486	["ENSG00000061676","ENSG00000136574","ENSG00000169856"]	["GATA4","NCKAP1","ONECUT1"]
GO:0030879	5	biological process	mammary gland development	3	0.17961686543253486	["ENSG00000074047","ENSG00000108379","ENSG00000119699"]	["GLI2","TGFB3","WNT3"]
GO:0033628	6	biological process	regulation of cell adhesion mediated by integrin	3	0.17961686543253486	["ENSG00000152270","ENSG00000179295","ENSG00000197635"]	["DPP4","PDE3B","PTPN11"]
GO:0009059	5	biological process	macromolecule biosynthetic process	79	0.17961686543253486	["ENSG00000006432","ENSG00000008196","ENSG00000008197","ENSG00000013503","ENSG00000030419","ENSG00000063438","ENSG00000065328","ENSG00000072310","ENSG00000073614","ENSG00000074047","ENSG00000082258","ENSG00000089009","ENSG00000101493","ENSG00000102935","E	["AHRR","ASXL3","ATF6","ATP7A","B4GALT6","BCL9L","BRWD1","CCNT2","CDCA7","CDK2AP1","CHAF1B","CHCHD3","CHST8","CNOT1","CTCF","CTR9","DACH2","DDX3X","DHX36","DRGX","EEF1B2","EIF2B1","ERCC6","ERG","ESRRB","ETS2","FLII","FOXO3","FOXP2","GABPB1","GATA4","GFM1"
GO:0035864	6	biological process	response to potassium ion	2	0.17961686543253486	["ENSG00000118058","ENSG00000196557"]	["CACNA1H","KMT2A"]
GO:0042953	4	biological process	lipoprotein transport	2	0.17961686543253486	["ENSG00000081479","ENSG00000186908"]	["LRP2","ZDHHC17"]
GO:0044872	4	biological process	lipoprotein localization	2	0.17961686543253486	["ENSG00000081479","ENSG00000186908"]	["LRP2","ZDHHC17"]
GO:0055003	6	biological process	cardiac myofibril assembly	2	0.17961686543253486	["ENSG00000133026","ENSG00000140795"]	["MYH10","MYLK3"]
GO:0072505	8	biological process	divalent inorganic anion homeostasis	2	0.17961686543253486	["ENSG00000008196","ENSG00000157800"]	["SLC37A3","TFAP2B"]
GO:0010717	6	biological process	regulation of epithelial to mesenchymal transition	4	0.17987469156487942	["ENSG00000112175","ENSG00000119699","ENSG00000122694","ENSG00000186174"]	["BCL9L","BMP5","GLIPR2","TGFB3"]
GO:0030148	6	biological process	sphingolipid biosynthetic process	4	0.17987469156487942	["ENSG00000118276","ENSG00000163590","ENSG00000172292","ENSG00000172296"]	["B4GALT6","CERS6","PPM1L","SPTLC3"]
GO:0060560	4	biological process	developmental growth involved in morphogenesis	5	0.18136115321157836	["ENSG00000041982","ENSG00000077279","ENSG00000108379","ENSG00000118257","ENSG00000166579"]	["DCX","NDEL1","NRP2","TNC","WNT3"]
GO:0090287	5	biological process	regulation of cellular response to growth factor stimulus	8	0.18359286807887812	["ENSG00000119699","ENSG00000124813","ENSG00000147044","ENSG00000157450","ENSG00000168743","ENSG00000169856","ENSG00000186174","ENSG00000249915"]	["BCL9L","CASK","NPNT","ONECUT1","PDCD6","RNF111","RUNX2","TGFB3"]
GO:0014070	5	biological process	response to organic cyclic compound	29	0.18359286807887812	["ENSG00000021826","ENSG00000041982","ENSG00000046604","ENSG00000072310","ENSG00000074047","ENSG00000081479","ENSG00000081760","ENSG00000091409","ENSG00000091428","ENSG00000093010","ENSG00000100678","ENSG00000102910","ENSG00000107643","ENSG00000119699","E	["AACS","ACE","BTRC","CASP9","CBR1","CHRNA7","COL1A2","COMT","CPS1","DHX36","DSG2","GATA4","GLI2","HLCS","ITGA6","KCNJ6","LONP2","LRP2","MAPK8","NCAM1","NCOR2","PAPPA","RAPGEF4","RCAN1","SLC8A3","SREBF1","TGFB3","TIPARP","TNC"]
GO:0034641	4	biological process	cellular nitrogen compound metabolic process	111	0.18437924552982993	["ENSG00000006432","ENSG00000008196","ENSG00000008197","ENSG00000011304","ENSG00000013503","ENSG00000021826","ENSG00000030419","ENSG00000063438","ENSG00000065328","ENSG00000072310","ENSG00000073614","ENSG00000074047","ENSG00000076650","ENSG00000082258","E	["ACADL","ACE","AHRR","AK9","ASXL3","ATF6","ATP6AP2","ATP6V0A2","ATP7A","BCL9L","BRWD1","CASK","CCNT2","CDCA7","CDK2AP1","CDK5RAP1","CERS6","CHAF1B","CHCHD3","CHST8","CNOT1","COMT","CPS1","CTCF","CTR9","DACH2","DDX3X","DDX55","DDX6","DGCR8","DHX36","DHX37
GO:0044764	3	biological process	multi-organism cellular process	20	0.18439305767479824	["ENSG00000061676","ENSG00000077380","ENSG00000082258","ENSG00000089009","ENSG00000110367","ENSG00000110400","ENSG00000111358","ENSG00000115267","ENSG00000118181","ENSG00000129084","ENSG00000131242","ENSG00000138443","ENSG00000139722","ENSG00000141384","E	["ABI2","BTRC","CCNT2","CD28","DDX3X","DDX6","DYNC1I2","GTF2A1","GTF2H3","IFIH1","IPO7","NCKAP1","NECTIN1","PSMA1","RAB11FIP4","RPL37A","RPL6","RPS25","TAF4B","VPS37B"]
GO:0048588	4	biological process	developmental cell growth	4	0.18451554129760678	["ENSG00000077279","ENSG00000118257","ENSG00000136574","ENSG00000166579"]	["DCX","GATA4","NDEL1","NRP2"]
GO:0051324	4	biological process	prophase	4	0.18451554129760678	["ENSG00000113810","ENSG00000147316","ENSG00000157456","ENSG00000183955"]	["CCNB2","KMT5A","MCPH1","SMC4"]
GO:0090596	4	biological process	sensory organ morphogenesis	4	0.18451554129760678	["ENSG00000110400","ENSG00000172845","ENSG00000184058","ENSG00000204262"]	["COL5A2","NECTIN1","SP3","TBX1"]
GO:0033036	3	biological process	macromolecule localization	42	0.18451554129760678	["ENSG00000025796","ENSG00000061676","ENSG00000069329","ENSG00000081479","ENSG00000089009","ENSG00000091129","ENSG00000091428","ENSG00000092108","ENSG00000102910","ENSG00000105186","ENSG00000108379","ENSG00000108433","ENSG00000108684","ENSG00000112782","E	["ABCB9","AMOT","ANKRD27","ASIC2","ATP6V0A2","ATP6V1E1","CASK","CLIC5","EXOC3","EXOC4","GOSR2","GRIK2","IPO7","KPNA4","LONP2","LRP2","LTBP2","MCPH1","MYO5A","NCKAP1","NRCAM","OPTN","PDCD6","RAB19","RAPGEF4","RILPL1","RPL37A","RPL6","RPS25","SCFD1","SEC63"
GO:0001525	4	biological process	angiogenesis	10	0.18494639863711945	["ENSG00000021645","ENSG00000078098","ENSG00000091129","ENSG00000118257","ENSG00000134215","ENSG00000152270","ENSG00000159640","ENSG00000184058","ENSG00000197702","ENSG00000249915"]	["ACE","FAP","NRCAM","NRP2","NRXN3","PARVA","PDCD6","PDE3B","TBX1","VAV3"]
GO:0009892	5	biological process	negative regulation of metabolic process	63	0.1856970783350212	["ENSG00000008196","ENSG00000011304","ENSG00000063438","ENSG00000072310","ENSG00000073614","ENSG00000074047","ENSG00000079257","ENSG00000079482","ENSG00000081479","ENSG00000092108","ENSG00000093010","ENSG00000101391","ENSG00000102935","ENSG00000102974","E	["ACADL","ACE","AHRR","AMOT","ATP7A","BMP5","BTRC","CDK5RAP1","CHCHD3","CNOT1","COMT","CTCF","CTR9","DDX3X","DYRK1A","EIF2B1","ETS2","FOXO3","FOXP2","GABBR2","GATA4","GLI2","GTF2H3","HAT1","KDM5A","KMT5A","LRP2","LRPPRC","LXN","MARCH8","MPRIP","MYO1D","NC
GO:0031399	7	biological process	regulation of protein modification process	41	0.18656468576718382	["ENSG00000006432","ENSG00000034152","ENSG00000063438","ENSG00000072310","ENSG00000073614","ENSG00000082258","ENSG00000084764","ENSG00000091428","ENSG00000101391","ENSG00000102974","ENSG00000107643","ENSG00000108379","ENSG00000111328","ENSG00000112175","E	["ACE","AHRR","ARRDC4","ATP6AP2","BMP5","BTRC","CCNT2","CDK2AP1","CDK5RAP1","CHRNA7","CTCF","CTR9","DYRK1A","ERCC6","GAREM1","GCG","GLIPR2","GRIK2","KDM5A","KMT2A","MAP2K3","MAP3K9","MAPK8","MAPRE3","MPRIP","NCOR2","NPNT","PIK3R5","PKHD1","PRKDC","PSMA1",
GO:0008589	6	biological process	regulation of smoothened signaling pathway	4	0.18736582874379074	["ENSG00000068885","ENSG00000074047","ENSG00000124813","ENSG00000166167"]	["BTRC","GLI2","IFT80","RUNX2"]
GO:0060271	6	biological process	cilium morphogenesis	4	0.18736582874379074	["ENSG00000068885","ENSG00000119650","ENSG00000168778","ENSG00000197702"]	["IFT43","IFT80","PARVA","TCTN2"]
GO:0010544	7	biological process	negative regulation of platelet activation	2	0.18736582874379074	["ENSG00000140873","ENSG00000154127"]	["ADAMTS18","UBASH3B"]
GO:0042136	5	biological process	neurotransmitter biosynthetic process	2	0.18736582874379074	["ENSG00000093010","ENSG00000134780"]	["COMT","DAGLA"]
GO:0046112	5	biological process	nucleobase biosynthetic process	2	0.18736582874379074	["ENSG00000021826","ENSG00000163655"]	["CPS1","GMPS"]
GO:0048841	7	biological process	regulation of axon extension involved in axon guidance	2	0.18736582874379074	["ENSG00000108379","ENSG00000221866"]	["PLXNA4","WNT3"]
GO:0060216	6	biological process	definitive hemopoiesis	2	0.18736582874379074	["ENSG00000159216","ENSG00000172845"]	["RUNX1","SP3"]
GO:0061548	5	biological process	ganglion development	2	0.18736582874379074	["ENSG00000091428","ENSG00000118257"]	["NRP2","RAPGEF4"]
GO:0090280	8	biological process	positive regulation of calcium ion import	2	0.18736582874379074	["ENSG00000115263","ENSG00000147044"]	["CASK","GCG"]
GO:1901017	7	biological process	negative regulation of potassium ion transmembrane transporter activity	2	0.18736582874379074	["ENSG00000169282","ENSG00000198648"]	["KCNAB1","STK39"]
GO:0061098	9	biological process	positive regulation of protein tyrosine kinase activity	3	0.18802225048055482	["ENSG00000108379","ENSG00000159640","ENSG00000225830"]	["ACE","ERCC6","WNT3"]
GO:0070509	5	biological process	calcium ion import	3	0.18802225048055482	["ENSG00000100678","ENSG00000147044","ENSG00000196557"]	["CACNA1H","CASK","SLC8A3"]
GO:0097581	5	biological process	lamellipodium organization	3	0.18802225048055482	["ENSG00000061676","ENSG00000134215","ENSG00000156232"]	["NCKAP1","VAV3","WHAMM"]
GO:2001252	7	biological process	positive regulation of chromosome organization	5	0.18897202574712957	["ENSG00000072310","ENSG00000115263","ENSG00000118058","ENSG00000174953","ENSG00000198730"]	["CTR9","DHX36","GCG","KMT2A","SREBF1"]
GO:0000209	10	biological process	protein polyubiquitination	8	0.18977553381965936	["ENSG00000009335","ENSG00000110344","ENSG00000129084","ENSG00000133606","ENSG00000157450","ENSG00000165406","ENSG00000166167","ENSG00000182670"]	["BTRC","MARCH8","MKRN1","PSMA1","RNF111","TTC3","UBE3C","UBE4A"]
GO:0006812	5	biological process	cation transport	24	0.19072279292400254	["ENSG00000006071","ENSG00000007314","ENSG00000092439","ENSG00000100678","ENSG00000108684","ENSG00000110400","ENSG00000130876","ENSG00000131100","ENSG00000138435","ENSG00000147044","ENSG00000154025","ENSG00000157542","ENSG00000165240","ENSG00000168778","E	["ABCC8","ASIC2","ATP6V0A2","ATP6V1E1","ATP7A","CACNA1H","CASK","CHRNA1","CHRNA7","DENND5A","KCNAB1","KCNH7","KCNJ12","KCNJ6","NECTIN1","SCN4A","SLC33A1","SLC5A10","SLC7A10","SLC8A3","SLC9A9","TCTN2","TRPM7","ZDHHC17"]
GO:0048639	6	biological process	positive regulation of developmental growth	7	0.19076182947583467	["ENSG00000108379","ENSG00000136574","ENSG00000149294","ENSG00000165409","ENSG00000166579","ENSG00000179242","ENSG00000253729"]	["CDH4","GATA4","NCAM1","NDEL1","PRKDC","TSHR","WNT3"]
GO:0019219	6	biological process	regulation of nucleobase-containing compound metabolic process	91	0.19255458802013065	["ENSG00000006432","ENSG00000008196","ENSG00000008197","ENSG00000011304","ENSG00000030419","ENSG00000034152","ENSG00000063438","ENSG00000072310","ENSG00000073614","ENSG00000074047","ENSG00000082258","ENSG00000084764","ENSG00000089009","ENSG00000091409","E	["AHRR","ASXL3","ATF6","ATP7A","BCL9L","BMP5","BRWD1","BTRC","CAMK1D","CASK","CCNT2","CD28","CDCA7","CHAF1B","CHCHD3","CNOT1","CTCF","CTR9","DACH2","DDX3X","DHX36","DRGX","DYRK1A","ERCC6","ERG","ESRRB","ETS2","FAM83G","FLII","FOXO3","FOXP2","GABBR2","GABP
GO:1901360	4	biological process	organic cyclic compound metabolic process	109	0.19322712460790648	["ENSG00000006432","ENSG00000008196","ENSG00000008197","ENSG00000011304","ENSG00000013503","ENSG00000021826","ENSG00000030419","ENSG00000063438","ENSG00000065328","ENSG00000072310","ENSG00000073614","ENSG00000074047","ENSG00000076650","ENSG00000081479","E	["AHRR","AK9","ASXL3","ATF6","ATP6V0A2","ATP7A","BCL9L","BRWD1","CACNA1H","CASK","CCNT2","CDCA7","CDK2AP1","CDK5RAP1","CHAF1B","CHCHD3","CHRNA7","CNOT1","COMT","CPS1","CTCF","CTR9","DACH2","DDX3X","DDX55","DDX6","DGCR8","DHX36","DHX37","DRGX","ERCC6","ERG
GO:0080090	5	biological process	regulation of primary metabolic process	125	0.19556212715752033	["ENSG00000006432","ENSG00000008196","ENSG00000008197","ENSG00000011304","ENSG00000030419","ENSG00000034152","ENSG00000063438","ENSG00000072310","ENSG00000073614","ENSG00000074047","ENSG00000079257","ENSG00000079482","ENSG00000081479","ENSG00000082258","E	["ACADL","ACE","AHRR","ARRDC4","ASXL3","ATF6","ATP6AP2","ATP7A","BCL2L13","BCL9L","BMP5","BRWD1","BTRC","CAMK1D","CASK","CASP9","CCNT2","CD28","CDCA7","CDK2AP1","CDK5RAP1","CHAF1B","CHCHD3","CHRNA7","CNOT1","COMT","CTCF","CTR9","DACH2","DDX3X","DDX6","DHX
GO:0050808	4	biological process	synapse organization	6	0.19556212715752033	["ENSG00000021645","ENSG00000041982","ENSG00000091129","ENSG00000138435","ENSG00000187957","ENSG00000197535"]	["CHRNA1","DNER","MYO5A","NRCAM","NRXN3","TNC"]
GO:0032648	7	biological process	regulation of interferon-beta production	3	0.19599559289062732	["ENSG00000013503","ENSG00000115267","ENSG00000215301"]	["DDX3X","IFIH1","POLR3B"]
GO:0046503	6	biological process	glycerolipid catabolic process	3	0.19599559289062732	["ENSG00000021826","ENSG00000134780","ENSG00000135241"]	["CPS1","DAGLA","PNPLA8"]
GO:1902531	6	biological process	regulation of intracellular signal transduction	39	0.1971276485470236	["ENSG00000006432","ENSG00000034152","ENSG00000074590","ENSG00000079482","ENSG00000112175","ENSG00000114790","ENSG00000115263","ENSG00000119699","ENSG00000122694","ENSG00000123240","ENSG00000126016","ENSG00000128656","ENSG00000131558","ENSG00000134215","E	["AMOT","ARHGEF26","ATP6AP2","BMP5","BTRC","CD28","CHN1","CHRNA7","COL3A1","DDX3X","DYRK1A","ERCC6","EXOC4","GAREM1","GCG","GLIPR2","GRIK2","KMT5A","MAP2K3","MAP3K9","MYO5A","NCAM1","NPNT","NUAK1","OPHN1","OPTN","PDCD6","PDE3B","PIK3R5","PKHD1","PTPN11","
GO:0045740	8	biological process	positive regulation of DNA replication	4	0.1971276485470236	["ENSG00000074047","ENSG00000107643","ENSG00000112175","ENSG00000119699"]	["BMP5","GLI2","MAPK8","TGFB3"]
GO:0030098	5	biological process	lymphocyte differentiation	8	0.1984695584507024	["ENSG00000106952","ENSG00000124813","ENSG00000165240","ENSG00000165409","ENSG00000169856","ENSG00000172845","ENSG00000178562","ENSG00000253729"]	["ATP7A","CD28","ONECUT1","PRKDC","RUNX2","SP3","TNFSF8","TSHR"]
GO:0005980	6	biological process	glycogen catabolic process	2	0.1984695584507024	["ENSG00000021826","ENSG00000102893"]	["CPS1","PHKB"]
GO:0010224	7	biological process	response to UV-B	2	0.1984695584507024	["ENSG00000196549","ENSG00000225830"]	["ERCC6","MME"]
GO:0016048	5	biological process	detection of temperature stimulus	2	0.1984695584507024	["ENSG00000079257","ENSG00000165606"]	["DRGX","LXN"]
GO:0030220	4	biological process	platelet formation	2	0.1984695584507024	["ENSG00000132906","ENSG00000179295"]	["CASP9","PTPN11"]
GO:0048485	5	biological process	sympathetic nervous system development	2	0.1984695584507024	["ENSG00000008196","ENSG00000221866"]	["PLXNA4","TFAP2B"]
GO:0085029	5	biological process	extracellular matrix assembly	2	0.1984695584507024	["ENSG00000165240","ENSG00000187720"]	["ATP7A","THSD4"]
GO:0098662	5	biological process	inorganic cation transmembrane transport	16	0.20079983575277344	["ENSG00000006071","ENSG00000007314","ENSG00000092439","ENSG00000100678","ENSG00000108684","ENSG00000131100","ENSG00000157542","ENSG00000165240","ENSG00000168778","ENSG00000169282","ENSG00000181804","ENSG00000184014","ENSG00000184185","ENSG00000184611","E	["ABCC8","ASIC2","ATP6V0A2","ATP6V1E1","ATP7A","CACNA1H","DENND5A","KCNAB1","KCNH7","KCNJ12","KCNJ6","SCN4A","SLC8A3","SLC9A9","TCTN2","TRPM7"]
GO:0003143	5	biological process	embryonic heart tube morphogenesis	4	0.20079983575277344	["ENSG00000108379","ENSG00000133816","ENSG00000136574","ENSG00000187079"]	["GATA4","MICAL2","TEAD1","WNT3"]
GO:0010923	7	biological process	negative regulation of phosphatase activity	4	0.20079983575277344	["ENSG00000133030","ENSG00000151952","ENSG00000160208","ENSG00000176658"]	["MPRIP","MYO1D","RRP1B","TMEM132D"]
GO:1903312	8	biological process	negative regulation of mRNA metabolic process	3	0.20094462790459866	["ENSG00000011304","ENSG00000157540","ENSG00000198730"]	["CTR9","DYRK1A","PTBP1"]
GO:0023057	5	biological process	negative regulation of signaling	32	0.20094462790459866	["ENSG00000006071","ENSG00000068885","ENSG00000072310","ENSG00000074590","ENSG00000091409","ENSG00000091428","ENSG00000108379","ENSG00000112175","ENSG00000115263","ENSG00000115290","ENSG00000118689","ENSG00000119699","ENSG00000123240","ENSG00000124813","E	["ABCC8","BCL9L","BMP5","BTRC","CNOT1","DDX3X","DYRK1A","FOXO3","FRZB","GCG","GRB14","GRIK2","IFT80","ITGA6","NUAK1","ONECUT1","OPTN","PDCD6","PDE3B","PKHD1","PSMA1","PTPN11","RAPGEF4","RGS13","RUNX2","SREBF1","SYNJ2BP","TGFB3","TRIM59","UBASH3B","USP47",
GO:0010770	6	biological process	positive regulation of cell morphogenesis involved in differentiation	7	0.20185619046017828	["ENSG00000105186","ENSG00000108379","ENSG00000119699","ENSG00000122694","ENSG00000166579","ENSG00000179242","ENSG00000186174"]	["ANKRD27","BCL9L","CDH4","GLIPR2","NDEL1","TGFB3","WNT3"]
GO:0007018	5	biological process	microtubule-based movement	8	0.20200731108264222	["ENSG00000068885","ENSG00000077380","ENSG00000119650","ENSG00000138095","ENSG00000151914","ENSG00000166579","ENSG00000197102","ENSG00000197653"]	["DNAH10","DST","DYNC1H1","DYNC1I2","IFT43","IFT80","LRPPRC","NDEL1"]
GO:0010565	6	biological process	regulation of cellular ketone metabolic process	8	0.20200731108264222	["ENSG00000072310","ENSG00000093010","ENSG00000102910","ENSG00000112175","ENSG00000115263","ENSG00000115361","ENSG00000129084","ENSG00000196498"]	["ACADL","BMP5","COMT","GCG","LONP2","NCOR2","PSMA1","SREBF1"]
GO:0016477	4	biological process	cell migration	22	0.2029104256993508	["ENSG00000061676","ENSG00000077279","ENSG00000078098","ENSG00000091129","ENSG00000091409","ENSG00000115290","ENSG00000118257","ENSG00000126016","ENSG00000130876","ENSG00000133026","ENSG00000134215","ENSG00000138443","ENSG00000151967","ENSG00000159753","E	["ABI2","AMOT","CARMIL2","COL1A2","DCX","DNER","DPP4","DRGX","FAP","GRB14","ITGA6","MYH10","NCKAP1","NDEL1","NRCAM","NRP2","PARVA","PTPN11","SCHIP1","SLC7A10","TBX1","VAV3"]

## Sheet: BiologicalProcesses_ESS2
GO term	Level	Ontology	GO title	Number of hits	Adjusted P-value	Genes	Gene names
GO:0009987	2	biological process	cellular process	201	2.1525e+11	["ENSG00000001626","ENSG00000007314","ENSG00000007376","ENSG00000008405","ENSG00000009844","ENSG00000013503","ENSG00000023228","ENSG00000029639","ENSG00000034152","ENSG00000054118","ENSG00000054392","ENSG00000063978","ENSG00000068885","ENSG00000071909","E	["AACS","ABI2","ACOX3","AGPAT3","AMFR","ANKRD17","ARSG","ASIC2","ASXL3","ATP6AP2","BCAS3","BCL2L13","BCL9L","BLOC1S2","BNC1","BOLL","BRWD1","CACNA1H","CARMIL2","CASK","CBR1","CCDC80","CCNG2","CCT3","CD28","CDH4","CERS6","CFTR","CHAF1B","CHRNA1","CHST8","C
GO:0044238	3	biological process	primary metabolic process	139	0.011323335808023933	["ENSG00000001626","ENSG00000007376","ENSG00000008405","ENSG00000013503","ENSG00000023228","ENSG00000029639","ENSG00000034152","ENSG00000054118","ENSG00000054392","ENSG00000063978","ENSG00000071909","ENSG00000072310","ENSG00000074047","ENSG00000074590","E	["AACS","ABI2","ACOX3","ADAM23","AGPAT3","AMFR","ARSG","ASXL3","ATP6AP2","BCAS3","BCL2L13","BCL9L","BNC1","BRWD1","CACNA1H","CASK","CBR1","CCT3","CD28","CERS6","CFTR","CHAF1B","CHST8","CHTF18","CNOT1","COPS3","CRY1","CRYAA","CSNK2A1","CTCF","DCAKD","DDR2"
GO:0044260	4	biological process	cellular macromolecule metabolic process	112	0.011323335808023933	["ENSG00000007376","ENSG00000008405","ENSG00000013503","ENSG00000029639","ENSG00000034152","ENSG00000054118","ENSG00000054392","ENSG00000063978","ENSG00000071909","ENSG00000072310","ENSG00000074047","ENSG00000074590","ENSG00000075785","ENSG00000075914","E	["ABI2","AMFR","ARSG","ASXL3","ATP6AP2","BCAS3","BCL9L","BNC1","BRWD1","CASK","CBR1","CCT3","CHAF1B","CHST8","CHTF18","CNOT1","COPS3","CRY1","CRYAA","CSNK2A1","CTCF","DDR2","DDX3X","DDX6","DRD2","DRGX","DYRK1A","EEF1B2","ERG","ESRP2","ETS2","EXOSC7","FANC
GO:0071704	3	biological process	organic substance metabolic process	141	0.011780991159681332	["ENSG00000001626","ENSG00000007376","ENSG00000008405","ENSG00000013503","ENSG00000023228","ENSG00000029639","ENSG00000034152","ENSG00000054118","ENSG00000054392","ENSG00000063978","ENSG00000071909","ENSG00000072310","ENSG00000074047","ENSG00000074590","E	["AACS","ABI2","ACOX3","ADAM23","AGPAT3","AMFR","ARSG","ASXL3","ATP6AP2","BCAS3","BCL2L13","BCL9L","BNC1","BRWD1","CACNA1H","CASK","CBR1","CCT3","CD28","CERS6","CFTR","CHAF1B","CHST8","CHTF18","CNOT1","COPS3","CRY1","CRYAA","CSNK2A1","CTCF","DCAKD","DDR2"
GO:0043170	4	biological process	macromolecule metabolic process	121	0.011780991159681332	["ENSG00000007376","ENSG00000008405","ENSG00000013503","ENSG00000029639","ENSG00000034152","ENSG00000054118","ENSG00000054392","ENSG00000063978","ENSG00000071909","ENSG00000072310","ENSG00000074047","ENSG00000074590","ENSG00000075785","ENSG00000075914","E	["ABI2","ADAM23","AMFR","ARSG","ASXL3","ATP6AP2","BCAS3","BCL2L13","BCL9L","BNC1","BRWD1","CASK","CBR1","CCT3","CD28","CHAF1B","CHST8","CHTF18","CNOT1","COPS3","CRY1","CRYAA","CSNK2A1","CTCF","DDR2","DDX3X","DDX6","DPP4","DRD2","DRGX","DYRK1A","EEF1B2","E
GO:0065007	2	biological process	biological regulation	169	0.015805245472858182	["ENSG00000001626","ENSG00000007312","ENSG00000007314","ENSG00000008405","ENSG00000013503","ENSG00000023228","ENSG00000029639","ENSG00000034152","ENSG00000047365","ENSG00000054118","ENSG00000054392","ENSG00000063978","ENSG00000068885","ENSG00000071909","E	["AACS","ABI2","ADAM23","AGAP1","AMFR","ANKRD10","ANKRD17","ARAP2","ASIC2","ASXL3","ATP6AP2","BCAS3","BCL2L13","BCL9L","BLOC1S2","BNC1","BOLL","BRWD1","BTBD11","CACNA1H","CARMIL2","CASK","CCDC80","CCNG2","CD28","CD79B","CDH4","CFDP1","CFTR","CHAF1B","CHRN
GO:0044237	3	biological process	cellular metabolic process	134	0.01596313907445125	["ENSG00000007376","ENSG00000008405","ENSG00000013503","ENSG00000023228","ENSG00000029639","ENSG00000034152","ENSG00000054118","ENSG00000054392","ENSG00000063978","ENSG00000071909","ENSG00000072310","ENSG00000074047","ENSG00000074590","ENSG00000074771","E	["AACS","ABI2","ACOX3","AGPAT3","AMFR","ARSG","ASXL3","ATP6AP2","BCAS3","BCL9L","BNC1","BRWD1","CACNA1H","CASK","CBR1","CCT3","CERS6","CHAF1B","CHST8","CHTF18","CNOT1","COPS3","CRY1","CRYAA","CSNK2A1","CTCF","DCAKD","DDR2","DDX3X","DDX6","DRD2","DRGX","DY
GO:0050794	4	biological process	regulation of cellular process	156	0.02328195793708504	["ENSG00000001626","ENSG00000007312","ENSG00000007314","ENSG00000008405","ENSG00000029639","ENSG00000034152","ENSG00000047365","ENSG00000054118","ENSG00000054392","ENSG00000063978","ENSG00000068885","ENSG00000071909","ENSG00000072310","ENSG00000074047","E	["AACS","ABI2","ADAM23","AGAP1","AMFR","ANKRD10","ANKRD17","ARAP2","ASIC2","ASXL3","ATP6AP2","BCAS3","BCL2L13","BCL9L","BLOC1S2","BNC1","BOLL","BRWD1","BTBD11","CACNA1H","CARMIL2","CASK","CCDC80","CCNG2","CD28","CD79B","CDH4","CFDP1","CFTR","CHAF1B","CHRN
GO:0018345	8	biological process	protein palmitoylation	4	0.024820695475434945	["ENSG00000054392","ENSG00000159714","ENSG00000163812","ENSG00000175048"]	["HHAT","ZDHHC1","ZDHHC14","ZDHHC3"]
GO:0008152	2	biological process	metabolic process	151	0.024820695475434945	["ENSG00000001626","ENSG00000007376","ENSG00000008405","ENSG00000013503","ENSG00000023228","ENSG00000029639","ENSG00000034152","ENSG00000054118","ENSG00000054392","ENSG00000063978","ENSG00000071909","ENSG00000071967","ENSG00000072310","ENSG00000074047","E	["AACS","ABI2","ACOX3","ADAM23","AGPAT3","AMFR","ARSG","ASXL3","ATP6AP2","BCAS3","BCL2L13","BCL9L","BNC1","BRWD1","CACNA1H","CASK","CBR1","CCT3","CD28","CERS6","CFTR","CHAF1B","CHST8","CHTF18","CNOT1","COPS3","CRY1","CRYAA","CSNK2A1","CTCF","CYBRD1","DCAK
GO:0010715	6	biological process	regulation of extracellular matrix disassembly	3	0.03155696781233143	["ENSG00000078098","ENSG00000162733","ENSG00000197635"]	["DDR2","DPP4","FAP"]
GO:0034765	6	biological process	regulation of ion transmembrane transport	14	0.036559768573425376	["ENSG00000001626","ENSG00000007314","ENSG00000075043","ENSG00000108684","ENSG00000115263","ENSG00000147044","ENSG00000149295","ENSG00000157542","ENSG00000169282","ENSG00000173826","ENSG00000184185","ENSG00000184611","ENSG00000196557","ENSG00000198648"]	["ASIC2","CACNA1H","CASK","CFTR","DRD2","GCG","KCNAB1","KCNH6","KCNH7","KCNJ12","KCNJ6","KCNQ2","SCN4A","STK39"]
GO:0007268	3	biological process	synaptic transmission	16	0.036559768573425376	["ENSG00000075043","ENSG00000103546","ENSG00000108684","ENSG00000134769","ENSG00000138435","ENSG00000145335","ENSG00000147044","ENSG00000149295","ENSG00000157542","ENSG00000164418","ENSG00000169282","ENSG00000171408","ENSG00000173826","ENSG00000183671","E	["ASIC2","CASK","CHRNA1","DRD2","DTNA","GPR1","GRIK2","KCNAB1","KCNH6","KCNH7","KCNJ12","KCNJ6","KCNQ2","PDE7B","SLC6A2","SNCA"]
GO:0048522	5	biological process	positive regulation of cellular process	81	0.036559768573425376	["ENSG00000001626","ENSG00000034152","ENSG00000054118","ENSG00000054392","ENSG00000063978","ENSG00000068885","ENSG00000071909","ENSG00000072310","ENSG00000074047","ENSG00000075785","ENSG00000078098","ENSG00000081760","ENSG00000087191","ENSG00000087245","E	["AACS","ABI2","ANKRD17","ASIC2","ATP6AP2","BCAS3","BCL2L13","BCL9L","BLOC1S2","BNC1","BOLL","CACNA1H","CARMIL2","CASK","CCDC80","CD28","CDH4","CFTR","CHAF1B","CNOT1","CRLF3","CRYAA","CSNK2A1","CTCF","DDR2","DDX3X","DPP4","DRD2","DYRK1A","ETS2","FANCI","F
GO:0050789	3	biological process	regulation of biological process	159	0.036559768573425376	["ENSG00000001626","ENSG00000007312","ENSG00000007314","ENSG00000008405","ENSG00000013503","ENSG00000029639","ENSG00000034152","ENSG00000047365","ENSG00000054118","ENSG00000054392","ENSG00000063978","ENSG00000068885","ENSG00000071909","ENSG00000072310","E	["AACS","ABI2","ADAM23","AGAP1","AMFR","ANKRD10","ANKRD17","ARAP2","ASIC2","ASXL3","ATP6AP2","BCAS3","BCL2L13","BCL9L","BLOC1S2","BNC1","BOLL","BRWD1","BTBD11","CACNA1H","CARMIL2","CASK","CCDC80","CCNG2","CD28","CD79B","CDH4","CFDP1","CFTR","CHAF1B","CHRN
GO:0042391	4	biological process	regulation of membrane potential	12	0.03701117586636154	["ENSG00000001626","ENSG00000007314","ENSG00000023228","ENSG00000075043","ENSG00000108684","ENSG00000118058","ENSG00000138435","ENSG00000145335","ENSG00000164418","ENSG00000173826","ENSG00000184611","ENSG00000196557"]	["ASIC2","CACNA1H","CFTR","CHRNA1","GRIK2","KCNH6","KCNH7","KCNQ2","KMT2A","NDUFS1","SCN4A","SNCA"]
GO:0044267	5	biological process	cellular protein metabolic process	60	0.03819693062444067	["ENSG00000008405","ENSG00000034152","ENSG00000054392","ENSG00000063978","ENSG00000071909","ENSG00000074590","ENSG00000075785","ENSG00000081479","ENSG00000087191","ENSG00000087245","ENSG00000092439","ENSG00000100077","ENSG00000101266","ENSG00000102893","E	["ABI2","AMFR","ARSG","ATP6AP2","CASK","CBR1","CCT3","COPS3","CRY1","CRYAA","CSNK2A1","DDR2","DYRK1A","EEF1B2","ERG","GALNT18","GCG","GOSR2","GRK3","HERC3","HHAT","HLCS","HSPD1","HSPE1","HYOU1","IARS","KMT2A","LRP2","MAP2K3","MBTPS1","MMP2","MORC3","MRPL1
GO:0034762	5	biological process	regulation of transmembrane transport	14	0.03819693062444067	["ENSG00000001626","ENSG00000007314","ENSG00000075043","ENSG00000108684","ENSG00000115263","ENSG00000147044","ENSG00000149295","ENSG00000157542","ENSG00000169282","ENSG00000173826","ENSG00000184185","ENSG00000184611","ENSG00000196557","ENSG00000198648"]	["ASIC2","CACNA1H","CASK","CFTR","DRD2","GCG","KCNAB1","KCNH6","KCNH7","KCNJ12","KCNJ6","KCNQ2","SCN4A","STK39"]
GO:0010716	7	biological process	negative regulation of extracellular matrix disassembly	2	0.03819693062444067	["ENSG00000078098","ENSG00000197635"]	["DPP4","FAP"]
GO:0035507	8	biological process	regulation of myosin-light-chain-phosphatase activity	2	0.03819693062444067	["ENSG00000074590","ENSG00000133030"]	["MPRIP","NUAK1"]
GO:0048518	4	biological process	positive regulation of biological process	90	0.04240301649442497	["ENSG00000001626","ENSG00000007312","ENSG00000013503","ENSG00000034152","ENSG00000047365","ENSG00000054118","ENSG00000054392","ENSG00000063978","ENSG00000068885","ENSG00000071909","ENSG00000072310","ENSG00000074047","ENSG00000075785","ENSG00000078098","E	["AACS","ABI2","AGAP1","ANKRD17","ARAP2","ASIC2","ATP6AP2","BCAS3","BCL2L13","BCL9L","BLOC1S2","BNC1","BOLL","CACNA1H","CARMIL2","CASK","CCDC80","CD28","CD79B","CDH4","CFTR","CHAF1B","CNOT1","CRLF3","CRYAA","CSNK2A1","CTCF","DDR2","DDX3X","DPP4","DRD2","D
GO:0045948	9	biological process	positive regulation of translational initiation	3	0.042642254258479	["ENSG00000152332","ENSG00000152430","ENSG00000215301"]	["BOLL","DDX3X","UHMK1"]
GO:0044763	3	biological process	single-organism cellular process	145	0.04563398562007264	["ENSG00000001626","ENSG00000007314","ENSG00000008405","ENSG00000023228","ENSG00000034152","ENSG00000068885","ENSG00000071967","ENSG00000072310","ENSG00000074047","ENSG00000074590","ENSG00000075043","ENSG00000075785","ENSG00000078098","ENSG00000081479","E	["AACS","ABI2","ACOX3","AGPAT3","AMFR","ARSG","ASIC2","BCL2L13","BCL9L","BLOC1S2","BOLL","CACNA1H","CARMIL2","CASK","CBR1","CCDC80","CCNG2","CCT3","CD28","CDH4","CERS6","CFTR","CHAF1B","CHRNA1","CHTF18","CNOT1","CRLF3","CRY1","CRYAA","CSNK2A1","CTCF","CYB
GO:0044699	2	biological process	single-organism process	170	0.04588748940822618	["ENSG00000001626","ENSG00000007314","ENSG00000008405","ENSG00000009844","ENSG00000023228","ENSG00000034152","ENSG00000054392","ENSG00000063978","ENSG00000068885","ENSG00000071909","ENSG00000071967","ENSG00000072310","ENSG00000074047","ENSG00000074590","E	["AACS","ABI2","ACOX3","AGPAT3","AMFR","ANKRD17","ARSG","ASIC2","ATP6AP2","BCAS3","BCL2L13","BCL9L","BLOC1S2","BOLL","CACNA1H","CARMIL2","CASK","CBR1","CCDC80","CCNG2","CCT3","CD28","CDH4","CERS6","CFDP1","CFTR","CHAF1B","CHRNA1","CHST8","CHTF18","CNOT1",
GO:0019538	4	biological process	protein metabolic process	70	0.04667393662538925	["ENSG00000008405","ENSG00000034152","ENSG00000054392","ENSG00000063978","ENSG00000071909","ENSG00000074590","ENSG00000075785","ENSG00000078098","ENSG00000081479","ENSG00000087191","ENSG00000087245","ENSG00000092439","ENSG00000099968","ENSG00000100077","E	["ABI2","ADAM23","AMFR","ARSG","ATP6AP2","BCL2L13","CASK","CBR1","CCT3","CD28","CHST8","COPS3","CRY1","CRYAA","CSNK2A1","DDR2","DPP4","DYRK1A","EEF1B2","ERG","FAP","GALNT18","GCG","GOSR2","GRK3","HERC3","HHAT","HLCS","HSPD1","HSPE1","HYOU1","IARS","KMT2A"
GO:0043280	9	biological process	positive regulation of cysteine-type endopeptidase activity involved in apoptotic process	7	0.05074352947113915	["ENSG00000099968","ENSG00000102871","ENSG00000108379","ENSG00000115541","ENSG00000144381","ENSG00000145335","ENSG00000215301"]	["BCL2L13","DDX3X","HSPD1","HSPE1","SNCA","TRADD","WNT3"]
GO:0006357	8	biological process	regulation of transcription from RNA polymerase II promoter	37	0.05335770220737741	["ENSG00000008405","ENSG00000054118","ENSG00000063978","ENSG00000072310","ENSG00000074047","ENSG00000087191","ENSG00000102974","ENSG00000108379","ENSG00000108557","ENSG00000108604","ENSG00000111783","ENSG00000115263","ENSG00000118058","ENSG00000123066","E	["BCAS3","BCL9L","BLOC1S2","BNC1","BRWD1","CASK","CD28","CNOT1","CRLF3","CRY1","CTCF","DDX3X","DRD2","ERG","ETS2","FOXP2","GCG","GLI2","KMT2A","MED13L","MED14","PKNOX1","PRDM16","PSMC5","RAI1","RFX4","RNF4","RUNX1","SIM2","SMARCD2","SNCA","SREBF1","SS18",
GO:0048511	2	biological process	rhythmic process	12	0.0606564064324844	["ENSG00000008405","ENSG00000054118","ENSG00000072310","ENSG00000087245","ENSG00000101266","ENSG00000108557","ENSG00000118058","ENSG00000121390","ENSG00000149295","ENSG00000157540","ENSG00000159228","ENSG00000184611"]	["CBR1","CRY1","CSNK2A1","DRD2","DYRK1A","KCNH7","KMT2A","MMP2","PSPC1","RAI1","SREBF1","THRAP3"]
GO:0060359	5	biological process	response to ammonium ion	6	0.06302373531716877	["ENSG00000087258","ENSG00000144381","ENSG00000145335","ENSG00000149294","ENSG00000149295","ENSG00000157542"]	["DRD2","GNAO1","HSPD1","KCNJ6","NCAM1","SNCA"]
GO:0021696	4	biological process	cerebellar cortex morphogenesis	2	0.06302373531716877	["ENSG00000074047","ENSG00000111783"]	["GLI2","RFX4"]
GO:0071394	7	biological process	cellular response to testosterone stimulus	2	0.06302373531716877	["ENSG00000063978","ENSG00000081760"]	["AACS","RNF4"]
GO:1903054	6	biological process	negative regulation of extracellular matrix organization	2	0.06302373531716877	["ENSG00000078098","ENSG00000197635"]	["DPP4","FAP"]
GO:0043281	8	biological process	regulation of cysteine-type endopeptidase activity involved in apoptotic process	9	0.0630303730915779	["ENSG00000099968","ENSG00000101266","ENSG00000102871","ENSG00000108379","ENSG00000115541","ENSG00000144381","ENSG00000145335","ENSG00000160202","ENSG00000215301"]	["BCL2L13","CRYAA","CSNK2A1","DDX3X","HSPD1","HSPE1","SNCA","TRADD","WNT3"]
GO:2001056	9	biological process	positive regulation of cysteine-type endopeptidase activity	7	0.0630303730915779	["ENSG00000099968","ENSG00000102871","ENSG00000108379","ENSG00000115541","ENSG00000144381","ENSG00000145335","ENSG00000215301"]	["BCL2L13","DDX3X","HSPD1","HSPE1","SNCA","TRADD","WNT3"]
GO:0030030	4	biological process	cell projection organization	19	0.06737682902793787	["ENSG00000068885","ENSG00000074047","ENSG00000087245","ENSG00000087258","ENSG00000111783","ENSG00000118096","ENSG00000119685","ENSG00000131899","ENSG00000137710","ENSG00000138443","ENSG00000149294","ENSG00000149295","ENSG00000149571","ENSG00000152332","E	["ABI2","BLOC1S2","DNAAF1","DRD2","DRGX","GLI2","GNAO1","HYDIN","IFT46","IFT80","KIRREL3","LLGL1","MMP2","NCAM1","RDX","RFX4","TSHR","TTLL5","UHMK1"]
GO:0070936	11	biological process	protein K48-linked ubiquitination	4	0.071886833800473	["ENSG00000063978","ENSG00000159461","ENSG00000182670","ENSG00000186187"]	["AMFR","RNF4","TTC3","ZNRF1"]
GO:0001578	6	biological process	microtubule bundle formation	4	0.07419042833447854	["ENSG00000118096","ENSG00000119685","ENSG00000135525","ENSG00000157423"]	["HYDIN","IFT46","MAP7","TTLL5"]
GO:0048523	5	biological process	negative regulation of cellular process	71	0.07419042833447854	["ENSG00000008405","ENSG00000063978","ENSG00000068885","ENSG00000072310","ENSG00000074047","ENSG00000074590","ENSG00000075785","ENSG00000078098","ENSG00000081479","ENSG00000087191","ENSG00000087245","ENSG00000090863","ENSG00000100077","ENSG00000101266","E	["ANKRD17","ASIC2","BCAS3","BCL9L","CASK","CFDP1","CHTF18","CNOT1","CRLF3","CRY1","CRYAA","CSNK2A1","CTCF","DDX3X","DDX6","DPP4","DRD2","DYRK1A","ETS2","FAP","FOXP2","GCG","GLG1","GLI2","GRB14","GRIK2","GRK3","HSPD1","HYOU1","IFT80","KCNAB1","KMT2A","LRP2
GO:0021516	4	biological process	dorsal spinal cord development	2	0.07600291638520056	["ENSG00000111783","ENSG00000165606"]	["DRGX","RFX4"]
GO:2000116	8	biological process	regulation of cysteine-type endopeptidase activity	9	0.07600291638520056	["ENSG00000099968","ENSG00000101266","ENSG00000102871","ENSG00000108379","ENSG00000115541","ENSG00000144381","ENSG00000145335","ENSG00000160202","ENSG00000215301"]	["BCL2L13","CRYAA","CSNK2A1","DDX3X","HSPD1","HSPE1","SNCA","TRADD","WNT3"]
GO:0006813	7	biological process	potassium ion transport	7	0.07600291638520056	["ENSG00000007314","ENSG00000075043","ENSG00000157542","ENSG00000169282","ENSG00000173826","ENSG00000184185","ENSG00000184611"]	["KCNAB1","KCNH6","KCNH7","KCNJ12","KCNJ6","KCNQ2","SCN4A"]
GO:0035082	5	biological process	axoneme assembly	3	0.08156398906965266	["ENSG00000118096","ENSG00000119685","ENSG00000157423"]	["HYDIN","IFT46","TTLL5"]
GO:0042220	5	biological process	response to cocaine	4	0.08301640108297176	["ENSG00000144381","ENSG00000145335","ENSG00000149294","ENSG00000149295"]	["DRD2","HSPD1","NCAM1","SNCA"]
GO:0010950	8	biological process	positive regulation of endopeptidase activity	7	0.08310013709680973	["ENSG00000099968","ENSG00000102871","ENSG00000108379","ENSG00000115541","ENSG00000144381","ENSG00000145335","ENSG00000215301"]	["BCL2L13","DDX3X","HSPD1","HSPE1","SNCA","TRADD","WNT3"]
GO:0016485	6	biological process	protein processing	9	0.0860858345326387	["ENSG00000099968","ENSG00000102871","ENSG00000102910","ENSG00000115541","ENSG00000124302","ENSG00000139722","ENSG00000144381","ENSG00000145335","ENSG00000182220"]	["ATP6AP2","BCL2L13","CHST8","HSPD1","HSPE1","LONP2","SNCA","TRADD","VPS37B"]
GO:0002318	7	biological process	myeloid progenitor cell differentiation	2	0.08668533822140391	["ENSG00000159216","ENSG00000178053"]	["MLF1","RUNX1"]
GO:0030853	9	biological process	negative regulation of granulocyte differentiation	2	0.08668533822140391	["ENSG00000142611","ENSG00000159216"]	["PRDM16","RUNX1"]
GO:1901360	4	biological process	organic cyclic compound metabolic process	78	0.08668533822140391	["ENSG00000001626","ENSG00000007376","ENSG00000008405","ENSG00000013503","ENSG00000023228","ENSG00000029639","ENSG00000054118","ENSG00000063978","ENSG00000072310","ENSG00000074047","ENSG00000075914","ENSG00000081479","ENSG00000087191","ENSG00000101266","E	["ASXL3","BCAS3","BCL9L","BNC1","BRWD1","CACNA1H","CASK","CFTR","CHAF1B","CHTF18","CNOT1","CRY1","CSNK2A1","CTCF","DCAKD","DDX3X","DDX6","DRD2","DRGX","ERG","ESRP2","ETS2","EXOSC7","FANCI","FOXP2","GLI2","GTF3C3","HLCS","HSD17B7","HSF2BP","HSPD1","IARS","
GO:0006623	5	biological process	protein targeting to vacuole	3	0.08982339221300557	["ENSG00000075785","ENSG00000108433","ENSG00000135968"]	["GCC2","GOSR2","RAB7A"]
GO:0033043	5	biological process	regulation of organelle organization	25	0.09354938691113858	["ENSG00000054392","ENSG00000063978","ENSG00000072310","ENSG00000075785","ENSG00000101266","ENSG00000101367","ENSG00000102900","ENSG00000102974","ENSG00000108379","ENSG00000115263","ENSG00000118058","ENSG00000118096","ENSG00000125107","ENSG00000133027","E	["ABI2","BCAS3","CD28","CHAF1B","CNOT1","CSNK2A1","CTCF","DRD2","GCG","HHAT","HSF2BP","IFT46","KMT2A","MAPRE1","NUP93","PEMT","RAB7A","RDX","RNF4","SNCA","SREBF1","TLK1","TOM1L2","VPS37B","WNT3"]
GO:0072666	6	biological process	establishment of protein localization to vacuole	3	0.09354938691113858	["ENSG00000075785","ENSG00000108433","ENSG00000135968"]	["GCC2","GOSR2","RAB7A"]
GO:1903522	6	biological process	regulation of blood circulation	9	0.09354938691113858	["ENSG00000001626","ENSG00000072310","ENSG00000087245","ENSG00000087258","ENSG00000108684","ENSG00000149295","ENSG00000173826","ENSG00000184185","ENSG00000196557"]	["ASIC2","CACNA1H","CFTR","DRD2","GNAO1","KCNH6","KCNJ12","MMP2","SREBF1"]
GO:0046907	5	biological process	intracellular transport	28	0.09354938691113858	["ENSG00000009844","ENSG00000068885","ENSG00000075785","ENSG00000081479","ENSG00000090863","ENSG00000100077","ENSG00000102900","ENSG00000102910","ENSG00000103051","ENSG00000108433","ENSG00000118096","ENSG00000131899","ENSG00000135968","ENSG00000136631","E	["BLOC1S2","CASK","COG4","DRD2","GCC2","GLG1","GOSR2","GRIK2","GRK3","IFT46","IFT80","KPNA4","LLGL1","LONP2","LRP2","MICU2","MYO1D","NUP93","RAB7A","RPL8","RPN1","RSRC1","TLK1","TOM1L2","VPS37B","VPS45","VTA1","ZDHHC3"]
GO:0016070	5	biological process	RNA metabolic process	58	0.09354938691113858	["ENSG00000007376","ENSG00000008405","ENSG00000013503","ENSG00000029639","ENSG00000054118","ENSG00000063978","ENSG00000072310","ENSG00000074047","ENSG00000075914","ENSG00000087191","ENSG00000101266","ENSG00000102900","ENSG00000102935","ENSG00000102974","E	["ASXL3","BCAS3","BCL9L","BNC1","BRWD1","CHAF1B","CNOT1","CRY1","CSNK2A1","CTCF","DDX3X","DDX6","DRGX","ERG","ESRP2","ETS2","EXOSC7","FOXP2","GLI2","GTF3C3","HSF2BP","IARS","INO80D","INTS9","KMT2A","MED13L","MED14","MLF1","NUDT21","NUP93","PKNOX1","POLR3B
GO:0001955	6	biological process	blood vessel maturation	2	0.09354938691113858	["ENSG00000087245","ENSG00000132466"]	["ANKRD17","MMP2"]
GO:0031223	5	biological process	auditory behavior	2	0.09354938691113858	["ENSG00000128573","ENSG00000149295"]	["DRD2","FOXP2"]
GO:0042773	6	biological process	ATP synthesis coupled electron transport	2	0.09354938691113858	["ENSG00000023228","ENSG00000145335"]	["NDUFS1","SNCA"]
GO:0051584	5	biological process	regulation of dopamine uptake involved in synaptic transmission	2	0.09354938691113858	["ENSG00000145335","ENSG00000149295"]	["DRD2","SNCA"]
GO:0051940	5	biological process	regulation of catecholamine uptake involved in synaptic transmission	2	0.09354938691113858	["ENSG00000145335","ENSG00000149295"]	["DRD2","SNCA"]
GO:0060323	4	biological process	head morphogenesis	2	0.09354938691113858	["ENSG00000108379","ENSG00000182220"]	["ATP6AP2","WNT3"]
GO:0051049	5	biological process	regulation of transport	36	0.09354938691113858	["ENSG00000001626","ENSG00000007314","ENSG00000008405","ENSG00000054392","ENSG00000072310","ENSG00000075043","ENSG00000075785","ENSG00000081760","ENSG00000087258","ENSG00000102900","ENSG00000108379","ENSG00000108684","ENSG00000115263","ENSG00000118058","E	["AACS","ASIC2","BCAS3","CACNA1H","CARMIL2","CASK","CFTR","CRY1","CRYAA","DRD2","GCC2","GCG","GNAO1","HHAT","KCNAB1","KCNH6","KCNH7","KCNJ12","KCNJ6","KCNQ2","KMT2A","MBTPS1","NCAM1","NUP93","PEMT","PTX3","RAB7A","RDX","RUNX1","SCN4A","SNCA","SREBF1","STK
GO:0045944	9	biological process	positive regulation of transcription from RNA polymerase II promoter	23	0.09478137874612395	["ENSG00000054118","ENSG00000063978","ENSG00000072310","ENSG00000074047","ENSG00000087191","ENSG00000102974","ENSG00000108379","ENSG00000111783","ENSG00000115263","ENSG00000118058","ENSG00000141376","ENSG00000141380","ENSG00000147044","ENSG00000149295","E	["BCAS3","BCL9L","BLOC1S2","CASK","CD28","CRLF3","CTCF","DDX3X","DRD2","ETS2","GCG","GLI2","KMT2A","MED14","PKNOX1","PSMC5","RFX4","RNF4","RUNX1","SREBF1","SS18","THRAP3","WNT3"]
GO:0010952	7	biological process	positive regulation of peptidase activity	7	0.09697641233590494	["ENSG00000099968","ENSG00000102871","ENSG00000108379","ENSG00000115541","ENSG00000144381","ENSG00000145335","ENSG00000215301"]	["BCL2L13","DDX3X","HSPD1","HSPE1","SNCA","TRADD","WNT3"]
GO:0031328	7	biological process	positive regulation of cellular biosynthetic process	35	0.09697641233590494	["ENSG00000034152","ENSG00000054118","ENSG00000063978","ENSG00000072310","ENSG00000074047","ENSG00000087191","ENSG00000102871","ENSG00000102935","ENSG00000102974","ENSG00000108379","ENSG00000108557","ENSG00000111783","ENSG00000115263","ENSG00000118058","E	["BCAS3","BCL9L","BLOC1S2","BOLL","CASK","CD28","CRLF3","CTCF","DDR2","DDX3X","DRD2","ETS2","GCG","GLI2","KMT2A","MAP2K3","MED14","PEMT","PKNOX1","PRDM16","PSMC5","PTX3","RAI1","RFX4","RNF4","RUNX1","SNCA","SREBF1","SS18","THRAP3","TRADD","TSHR","UHMK1","
GO:0007623	3	biological process	circadian rhythm	7	0.09697641233590494	["ENSG00000008405","ENSG00000072310","ENSG00000108557","ENSG00000118058","ENSG00000149295","ENSG00000157540","ENSG00000184611"]	["CRY1","DRD2","DYRK1A","KCNH7","KMT2A","RAI1","SREBF1"]
GO:0043279	5	biological process	response to alkaloid	7	0.09697641233590494	["ENSG00000087245","ENSG00000087258","ENSG00000144381","ENSG00000145335","ENSG00000149294","ENSG00000149295","ENSG00000157542"]	["DRD2","GNAO1","HSPD1","KCNJ6","MMP2","NCAM1","SNCA"]
GO:1903053	5	biological process	regulation of extracellular matrix organization	3	0.09697641233590494	["ENSG00000078098","ENSG00000162733","ENSG00000197635"]	["DDR2","DPP4","FAP"]
GO:0007165	5	biological process	signal transduction	78	0.09697641233590494	["ENSG00000001626","ENSG00000007312","ENSG00000008405","ENSG00000034152","ENSG00000047365","ENSG00000054118","ENSG00000054392","ENSG00000063978","ENSG00000068885","ENSG00000072310","ENSG00000074047","ENSG00000074590","ENSG00000074771","ENSG00000075785","E	["ABI2","ADAM23","AGAP1","AMFR","ARAP2","ASIC2","BCL9L","BLOC1S2","BTBD11","CARMIL2","CASK","CD28","CD79B","CFTR","CHRNA1","COPS3","CRY1","CSNK2A1","DDR2","DDX3X","DRD2","DTNA","ERG","FAM13A","GAREM1","GCG","GLI2","GNAO1","GOSR2","GPR1","GRB14","GRIK2","G
GO:0032922	4	biological process	circadian regulation of gene expression	4	0.09697641233590494	["ENSG00000008405","ENSG00000108557","ENSG00000118058","ENSG00000149295"]	["CRY1","DRD2","KMT2A","RAI1"]
GO:0032502	2	biological process	developmental process	83	0.09697641233590494	["ENSG00000001626","ENSG00000034152","ENSG00000054392","ENSG00000063978","ENSG00000068885","ENSG00000072310","ENSG00000074047","ENSG00000074771","ENSG00000075043","ENSG00000078098","ENSG00000081479","ENSG00000081760","ENSG00000082684","ENSG00000087245","E	["AACS","ABI2","ADAM23","AMFR","ANKRD17","ASIC2","ATP6AP2","BCAS3","BCL9L","BNC1","BOLL","CACNA1H","CARMIL2","CBR1","CD28","CFDP1","CFTR","CHRNA1","CHST8","CNOT1","COPS3","CRYAA","DDR2","DDX6","DNAAF1","DNAH7","DRD2","DRGX","DYRK1A","ERG","ETS2","FAP","FO
GO:0016043	3	biological process	cellular component organization	77	0.09697641233590494	["ENSG00000009844","ENSG00000023228","ENSG00000029639","ENSG00000068885","ENSG00000074047","ENSG00000075785","ENSG00000087245","ENSG00000087258","ENSG00000091986","ENSG00000092439","ENSG00000101367","ENSG00000102871","ENSG00000102900","ENSG00000102910","E	["ABI2","AMFR","BCAS3","BLOC1S2","BNC1","BOLL","BRWD1","CASK","CCDC80","CCNG2","CCT3","CDH4","CHAF1B","CHRNA1","CHTF18","COG4","CRYAA","CTCF","DDR2","DDX3X","DDX6","DNAAF1","DNAH7","DRD2","DRGX","GCC2","GLI2","GNAO1","GOSR2","GRIK2","HLCS","HSPD1","HYDIN"
GO:0051128	4	biological process	regulation of cellular component organization	42	0.09697641233590494	["ENSG00000054392","ENSG00000063978","ENSG00000071909","ENSG00000072310","ENSG00000075785","ENSG00000078098","ENSG00000087191","ENSG00000101266","ENSG00000101367","ENSG00000102900","ENSG00000102974","ENSG00000108379","ENSG00000108684","ENSG00000115263","E	["ABI2","ASIC2","BCAS3","BCL9L","BRWD1","CD28","CDH4","CFDP1","CHAF1B","CNOT1","CRLF3","CRYAA","CSNK2A1","CTCF","DDR2","DDX3X","DPP4","DRD2","FAP","GCG","HHAT","HSF2BP","IFT46","KMT2A","MAPRE1","MYO3B","NCAM1","NUP93","OSGIN1","PEMT","PSMC5","PTX3","RAB7A
GO:0006807	3	biological process	nitrogen compound metabolic process	83	0.09697641233590494	["ENSG00000007376","ENSG00000008405","ENSG00000013503","ENSG00000023228","ENSG00000029639","ENSG00000054118","ENSG00000063978","ENSG00000072310","ENSG00000074047","ENSG00000075914","ENSG00000087191","ENSG00000090857","ENSG00000101266","ENSG00000102900","E	["ARSG","ASXL3","ATP6AP2","BCAS3","BCL9L","BNC1","BRWD1","CASK","CERS6","CHAF1B","CHST8","CHTF18","CNOT1","CRY1","CSNK2A1","CTCF","DCAKD","DDX3X","DDX6","DRD2","DRGX","ERG","ESRP2","ETS2","EXOSC7","FANCI","FOXP2","GLI2","GTF3C3","HLCS","HSF2BP","HSPD1","I
GO:0006468	7	biological process	protein phosphorylation	19	0.09697641233590494	["ENSG00000008405","ENSG00000034152","ENSG00000071909","ENSG00000074590","ENSG00000092439","ENSG00000100077","ENSG00000101266","ENSG00000102893","ENSG00000138443","ENSG00000147044","ENSG00000152332","ENSG00000157540","ENSG00000157554","ENSG00000159256","E	["ABI2","CASK","CRY1","CSNK2A1","DDR2","DYRK1A","ERG","GRK3","MAP2K3","MORC3","MYO3B","NUAK1","PHKB","PPM1L","RSRC1","STK39","TLK1","TRPM7","UHMK1"]
GO:0001976	6	biological process	neurological system process involved in regulation of systemic arterial blood pressure	2	0.09697641233590494	["ENSG00000108684","ENSG00000149295"]	["ASIC2","DRD2"]
GO:0036159	6	biological process	inner dynein arm assembly	2	0.09697641233590494	["ENSG00000118997","ENSG00000154099"]	["DNAAF1","DNAH7"]
GO:0051967	5	biological process	negative regulation of synaptic transmission, glutamatergic	2	0.09697641233590494	["ENSG00000149295","ENSG00000164418"]	["DRD2","GRIK2"]
GO:0031325	6	biological process	positive regulation of cellular metabolic process	51	0.09697641233590494	["ENSG00000034152","ENSG00000054118","ENSG00000063978","ENSG00000072310","ENSG00000074047","ENSG00000087191","ENSG00000099968","ENSG00000100077","ENSG00000102871","ENSG00000102900","ENSG00000102935","ENSG00000102974","ENSG00000103043","ENSG00000108379","E	["BCAS3","BCL2L13","BCL9L","BLOC1S2","BOLL","CASK","CD28","CHAF1B","CNOT1","CRLF3","CRYAA","CTCF","DDR2","DDX3X","DRD2","DYRK1A","ETS2","FANCI","GAREM1","GCG","GLI2","GRK3","HSF2BP","HSPD1","HSPE1","KMT2A","MAP2K3","MED14","MPRIP","NUP93","PEMT","PKNOX1",
GO:0072665	7	biological process	protein localization to vacuole	3	0.09697641233590494	["ENSG00000075785","ENSG00000108433","ENSG00000135968"]	["GCC2","GOSR2","RAB7A"]
GO:0030324	4	biological process	lung development	6	0.09952535810012278	["ENSG00000001626","ENSG00000072310","ENSG00000074047","ENSG00000128573","ENSG00000154099","ENSG00000159263"]	["CFTR","DNAAF1","FOXP2","GLI2","SIM2","SREBF1"]
GO:0006936	6	biological process	muscle contraction	8	0.10137742714941357	["ENSG00000007314","ENSG00000034152","ENSG00000087258","ENSG00000134769","ENSG00000138435","ENSG00000149295","ENSG00000184185","ENSG00000196557"]	["CACNA1H","CHRNA1","DRD2","DTNA","GNAO1","KCNJ12","MAP2K3","SCN4A"]
GO:0051604	5	biological process	protein maturation	9	0.10266504943802217	["ENSG00000099968","ENSG00000102871","ENSG00000102910","ENSG00000115541","ENSG00000124302","ENSG00000139722","ENSG00000144381","ENSG00000145335","ENSG00000182220"]	["ATP6AP2","BCL2L13","CHST8","HSPD1","HSPE1","LONP2","SNCA","TRADD","VPS37B"]
GO:0060081	5	biological process	membrane hyperpolarization	3	0.10266504943802217	["ENSG00000001626","ENSG00000075043","ENSG00000164418"]	["CFTR","GRIK2","KCNQ2"]
GO:0009893	5	biological process	positive regulation of metabolic process	60	0.10266504943802217	["ENSG00000034152","ENSG00000047365","ENSG00000054118","ENSG00000063978","ENSG00000072310","ENSG00000074047","ENSG00000075785","ENSG00000087191","ENSG00000087258","ENSG00000099968","ENSG00000100077","ENSG00000101266","ENSG00000102871","ENSG00000102900","E	["AGAP1","ARAP2","BCAS3","BCL2L13","BCL9L","BLOC1S2","BOLL","CASK","CD28","CHAF1B","CNOT1","CRLF3","CRYAA","CSNK2A1","CTCF","DDR2","DDX3X","DRD2","DYRK1A","ETS2","FAM13A","FANCI","GAREM1","GCG","GLI2","GNAO1","GRK3","HSF2BP","HSPD1","HSPE1","KMT2A","LLGL1
GO:0033044	6	biological process	regulation of chromosome organization	8	0.10266504943802217	["ENSG00000063978","ENSG00000072310","ENSG00000101266","ENSG00000102974","ENSG00000115263","ENSG00000118058","ENSG00000145335","ENSG00000198586"]	["CSNK2A1","CTCF","GCG","KMT2A","RNF4","SNCA","SREBF1","TLK1"]
GO:0071804	4	biological process	cellular potassium ion transport	6	0.10266504943802217	["ENSG00000075043","ENSG00000157542","ENSG00000169282","ENSG00000173826","ENSG00000184185","ENSG00000184611"]	["KCNAB1","KCNH6","KCNH7","KCNJ12","KCNJ6","KCNQ2"]
GO:0071805	5	biological process	potassium ion transmembrane transport	6	0.10266504943802217	["ENSG00000075043","ENSG00000157542","ENSG00000169282","ENSG00000173826","ENSG00000184185","ENSG00000184611"]	["KCNAB1","KCNH6","KCNH7","KCNJ12","KCNJ6","KCNQ2"]
GO:0048519	4	biological process	negative regulation of biological process	74	0.10266504943802217	["ENSG00000008405","ENSG00000063978","ENSG00000068885","ENSG00000072310","ENSG00000074047","ENSG00000074590","ENSG00000075785","ENSG00000078098","ENSG00000081479","ENSG00000087191","ENSG00000087245","ENSG00000087258","ENSG00000090863","ENSG00000100077","E	["ANKRD17","ASIC2","BCAS3","BCL9L","CASK","CFDP1","CHTF18","CNOT1","CRLF3","CRY1","CRYAA","CSNK2A1","CTCF","DDX3X","DDX6","DPP4","DRD2","DYRK1A","ETS2","FAP","FOXP2","GCG","GLG1","GLI2","GNAO1","GRB14","GRIK2","GRK3","HSPD1","HYOU1","IFT80","KCNAB1","KMT2
GO:0009891	6	biological process	positive regulation of biosynthetic process	35	0.10266504943802217	["ENSG00000034152","ENSG00000054118","ENSG00000063978","ENSG00000072310","ENSG00000074047","ENSG00000087191","ENSG00000102871","ENSG00000102935","ENSG00000102974","ENSG00000108379","ENSG00000108557","ENSG00000111783","ENSG00000115263","ENSG00000118058","E	["BCAS3","BCL9L","BLOC1S2","BOLL","CASK","CD28","CRLF3","CTCF","DDR2","DDX3X","DRD2","ETS2","GCG","GLI2","KMT2A","MAP2K3","MED14","PEMT","PKNOX1","PRDM16","PSMC5","PTX3","RAI1","RFX4","RNF4","RUNX1","SNCA","SREBF1","SS18","THRAP3","TRADD","TSHR","UHMK1","
GO:0045744	7	biological process	negative regulation of G-protein coupled receptor protein signaling pathway	4	0.10266504943802217	["ENSG00000008405","ENSG00000100077","ENSG00000145335","ENSG00000149295"]	["CRY1","DRD2","GRK3","SNCA"]
GO:0032743	7	biological process	positive regulation of interleukin-2 production	3	0.10266504943802217	["ENSG00000159216","ENSG00000159753","ENSG00000178562"]	["CARMIL2","CD28","RUNX1"]
GO:0031115	8	biological process	negative regulation of microtubule polymerization	2	0.10266504943802217	["ENSG00000101367","ENSG00000145335"]	["MAPRE1","SNCA"]
GO:0051254	7	biological process	positive regulation of RNA metabolic process	30	0.10266504943802217	["ENSG00000034152","ENSG00000054118","ENSG00000063978","ENSG00000072310","ENSG00000074047","ENSG00000087191","ENSG00000102871","ENSG00000102935","ENSG00000102974","ENSG00000108379","ENSG00000108557","ENSG00000111783","ENSG00000115263","ENSG00000118058","E	["BCAS3","BCL9L","BLOC1S2","CASK","CD28","CNOT1","CRLF3","CTCF","DDR2","DDX3X","DRD2","ETS2","GCG","GLI2","KMT2A","MAP2K3","MED14","PKNOX1","PRDM16","PSMC5","RAI1","RFX4","RNF4","RUNX1","SREBF1","SS18","THRAP3","TRADD","WNT3","ZNF423"]
GO:0043269	6	biological process	regulation of ion transport	16	0.10266504943802217	["ENSG00000001626","ENSG00000007314","ENSG00000075043","ENSG00000087258","ENSG00000108684","ENSG00000115263","ENSG00000145335","ENSG00000147044","ENSG00000149295","ENSG00000157542","ENSG00000169282","ENSG00000173826","ENSG00000184185","ENSG00000184611","E	["ASIC2","CACNA1H","CASK","CFTR","DRD2","GCG","GNAO1","KCNAB1","KCNH6","KCNH7","KCNJ12","KCNJ6","KCNQ2","SCN4A","SNCA","STK39"]
GO:0043154	9	biological process	negative regulation of cysteine-type endopeptidase activity involved in apoptotic process	5	0.10266504943802217	["ENSG00000101266","ENSG00000102871","ENSG00000145335","ENSG00000160202","ENSG00000215301"]	["CRYAA","CSNK2A1","DDX3X","SNCA","TRADD"]
GO:0044057	5	biological process	regulation of system process	13	0.10266504943802217	["ENSG00000001626","ENSG00000008405","ENSG00000072310","ENSG00000087245","ENSG00000087258","ENSG00000108684","ENSG00000149294","ENSG00000149295","ENSG00000159216","ENSG00000173826","ENSG00000184185","ENSG00000196557","ENSG00000198648"]	["ASIC2","CACNA1H","CFTR","CRY1","DRD2","GNAO1","KCNH6","KCNJ12","MMP2","NCAM1","RUNX1","SREBF1","STK39"]
GO:0032410	5	biological process	negative regulation of transporter activity	4	0.10266504943802217	["ENSG00000145335","ENSG00000149295","ENSG00000169282","ENSG00000198648"]	["DRD2","KCNAB1","SNCA","STK39"]
GO:0043412	5	biological process	macromolecule modification	48	0.10266504943802217	["ENSG00000007376","ENSG00000008405","ENSG00000029639","ENSG00000034152","ENSG00000054392","ENSG00000063978","ENSG00000071909","ENSG00000074590","ENSG00000081479","ENSG00000087191","ENSG00000092439","ENSG00000100077","ENSG00000101266","ENSG00000102893","E	["ABI2","AMFR","ARSG","CASK","CBR1","COPS3","CRY1","CSNK2A1","CTCF","DDR2","DYRK1A","ERG","GALNT18","GRK3","HERC3","HHAT","HLCS","KMT2A","LRP2","MAP2K3","MORC3","MSRA","MYO3B","NUAK1","NUP93","PDZRN4","PHKB","PPM1L","PSMC5","RNF4","RPN1","RPUSD1","RSRC1",
GO:0045893	8	biological process	positive regulation of transcription, DNA-templated	29	0.10266504943802217	["ENSG00000034152","ENSG00000054118","ENSG00000063978","ENSG00000072310","ENSG00000074047","ENSG00000087191","ENSG00000102871","ENSG00000102935","ENSG00000102974","ENSG00000108379","ENSG00000108557","ENSG00000111783","ENSG00000115263","ENSG00000118058","E	["BCAS3","BCL9L","BLOC1S2","CASK","CD28","CRLF3","CTCF","DDR2","DDX3X","DRD2","ETS2","GCG","GLI2","KMT2A","MAP2K3","MED14","PKNOX1","PRDM16","PSMC5","RAI1","RFX4","RNF4","RUNX1","SREBF1","SS18","THRAP3","TRADD","WNT3","ZNF423"]
GO:1903508	9	biological process	positive regulation of nucleic acid-templated transcription	29	0.10266504943802217	["ENSG00000034152","ENSG00000054118","ENSG00000063978","ENSG00000072310","ENSG00000074047","ENSG00000087191","ENSG00000102871","ENSG00000102935","ENSG00000102974","ENSG00000108379","ENSG00000108557","ENSG00000111783","ENSG00000115263","ENSG00000118058","E	["BCAS3","BCL9L","BLOC1S2","CASK","CD28","CRLF3","CTCF","DDR2","DDX3X","DRD2","ETS2","GCG","GLI2","KMT2A","MAP2K3","MED14","PKNOX1","PRDM16","PSMC5","RAI1","RFX4","RNF4","RUNX1","SREBF1","SS18","THRAP3","TRADD","WNT3","ZNF423"]
GO:0071840	2	biological process	cellular component organization or biogenesis	77	0.10424426612666574	["ENSG00000009844","ENSG00000023228","ENSG00000029639","ENSG00000068885","ENSG00000074047","ENSG00000075785","ENSG00000087245","ENSG00000087258","ENSG00000091986","ENSG00000092439","ENSG00000101367","ENSG00000102871","ENSG00000102900","ENSG00000102910","E	["ABI2","AMFR","BCAS3","BLOC1S2","BNC1","BOLL","BRWD1","CASK","CCDC80","CCNG2","CCT3","CDH4","CHAF1B","CHRNA1","CHTF18","COG4","CRYAA","CTCF","DDR2","DDX3X","DDX6","DNAAF1","DNAH7","DRD2","DRGX","GCC2","GLI2","GNAO1","GOSR2","GRIK2","HLCS","HSPD1","HYDIN"
GO:0006919	9	biological process	activation of cysteine-type endopeptidase activity involved in apoptotic process	5	0.10424426612666574	["ENSG00000099968","ENSG00000102871","ENSG00000115541","ENSG00000144381","ENSG00000145335"]	["BCL2L13","HSPD1","HSPE1","SNCA","TRADD"]
GO:0019228	6	biological process	neuronal action potential	3	0.10424426612666574	["ENSG00000007314","ENSG00000138435","ENSG00000164418"]	["CHRNA1","GRIK2","SCN4A"]
GO:2000117	9	biological process	negative regulation of cysteine-type endopeptidase activity	5	0.10864987516161406	["ENSG00000101266","ENSG00000102871","ENSG00000145335","ENSG00000160202","ENSG00000215301"]	["CRYAA","CSNK2A1","DDX3X","SNCA","TRADD"]
GO:0010628	7	biological process	positive regulation of gene expression	33	0.10864987516161406	["ENSG00000034152","ENSG00000054118","ENSG00000063978","ENSG00000072310","ENSG00000074047","ENSG00000087191","ENSG00000102871","ENSG00000102935","ENSG00000102974","ENSG00000108379","ENSG00000108557","ENSG00000111783","ENSG00000115263","ENSG00000118058","E	["BCAS3","BCL9L","BLOC1S2","BOLL","CASK","CD28","CNOT1","CRLF3","CTCF","DDR2","DDX3X","DRD2","ETS2","GCG","GLI2","KMT2A","MAP2K3","MED14","PKNOX1","PRDM16","PSMC5","RAI1","RDX","RFX4","RNF4","RUNX1","SREBF1","SS18","THRAP3","TRADD","UHMK1","WNT3","ZNF423"
GO:0001539	4	biological process	cilium or flagellum-dependent cell motility	2	0.10864987516161406	["ENSG00000118096","ENSG00000118997"]	["DNAH7","IFT46"]
GO:0007638	4	biological process	mechanosensory behavior	2	0.10864987516161406	["ENSG00000128573","ENSG00000149295"]	["DRD2","FOXP2"]
GO:0014012	7	biological process	peripheral nervous system axon regeneration	2	0.10864987516161406	["ENSG00000087245","ENSG00000149294"]	["MMP2","NCAM1"]
GO:0039535	7	biological process	regulation of RIG-I signaling pathway	2	0.10864987516161406	["ENSG00000132466","ENSG00000160703"]	["ANKRD17","NLRX1"]
GO:0006928	4	biological process	movement of cell or subcellular component	28	0.10875491003032153	["ENSG00000068885","ENSG00000074047","ENSG00000075043","ENSG00000078098","ENSG00000087245","ENSG00000090863","ENSG00000101266","ENSG00000108379","ENSG00000112299","ENSG00000115290","ENSG00000118096","ENSG00000118257","ENSG00000118997","ENSG00000119685","E	["ABI2","AMFR","BLOC1S2","CACNA1H","CARMIL2","CDH4","CSNK2A1","DNAAF1","DNAH7","DPP4","DRD2","DRGX","FAP","GLG1","GLI2","GRB14","HYDIN","IFT46","IFT80","KCNQ2","KIF18B","KIRREL3","MMP2","NCAM1","NRP2","TTLL5","VNN1","WNT3"]
GO:0007610	2	biological process	behavior	15	0.10875491003032153	["ENSG00000087258","ENSG00000092439","ENSG00000115263","ENSG00000128573","ENSG00000138443","ENSG00000145335","ENSG00000149294","ENSG00000149295","ENSG00000149571","ENSG00000159216","ENSG00000159461","ENSG00000164418","ENSG00000165409","ENSG00000169282","E	["ABI2","AMFR","DPP4","DRD2","FOXP2","GCG","GNAO1","GRIK2","KCNAB1","KIRREL3","NCAM1","RUNX1","SNCA","TRPM7","TSHR"]
GO:0007568	4	biological process	aging	10	0.11078210157043707	["ENSG00000072310","ENSG00000081479","ENSG00000087245","ENSG00000087258","ENSG00000100077","ENSG00000145335","ENSG00000149294","ENSG00000159256","ENSG00000159461","ENSG00000175806"]	["AMFR","GNAO1","GRK3","LRP2","MMP2","MORC3","MSRA","NCAM1","SNCA","SREBF1"]
GO:0042493	4	biological process	response to drug	14	0.11124432044160104	["ENSG00000001626","ENSG00000072310","ENSG00000081479","ENSG00000081760","ENSG00000087245","ENSG00000087258","ENSG00000103546","ENSG00000108684","ENSG00000133027","ENSG00000141380","ENSG00000144381","ENSG00000145335","ENSG00000149295","ENSG00000160202"]	["AACS","ASIC2","CFTR","CRYAA","DRD2","GNAO1","HSPD1","LRP2","MMP2","PEMT","SLC6A2","SNCA","SREBF1","SS18"]
GO:0010039	5	biological process	response to iron ion	3	0.11172110529410231	["ENSG00000071967","ENSG00000145335","ENSG00000149295"]	["CYBRD1","DRD2","SNCA"]
GO:1902275	7	biological process	regulation of chromatin organization	6	0.11273463752533938	["ENSG00000072310","ENSG00000102974","ENSG00000115263","ENSG00000118058","ENSG00000145335","ENSG00000198586"]	["CTCF","GCG","KMT2A","SNCA","SREBF1","TLK1"]
GO:1902680	8	biological process	positive regulation of RNA biosynthetic process	29	0.11342443094089316	["ENSG00000034152","ENSG00000054118","ENSG00000063978","ENSG00000072310","ENSG00000074047","ENSG00000087191","ENSG00000102871","ENSG00000102935","ENSG00000102974","ENSG00000108379","ENSG00000108557","ENSG00000111783","ENSG00000115263","ENSG00000118058","E	["BCAS3","BCL9L","BLOC1S2","CASK","CD28","CRLF3","CTCF","DDR2","DDX3X","DRD2","ETS2","GCG","GLI2","KMT2A","MAP2K3","MED14","PKNOX1","PRDM16","PSMC5","RAI1","RFX4","RNF4","RUNX1","SREBF1","SS18","THRAP3","TRADD","WNT3","ZNF423"]
GO:0006351	6	biological process	transcription, DNA-templated	44	0.11534947454293666	["ENSG00000008405","ENSG00000013503","ENSG00000029639","ENSG00000054118","ENSG00000063978","ENSG00000072310","ENSG00000074047","ENSG00000087191","ENSG00000101266","ENSG00000102935","ENSG00000102974","ENSG00000108604","ENSG00000110777","ENSG00000111783","E	["ASXL3","BCAS3","BCL9L","BNC1","BRWD1","CHAF1B","CNOT1","CRY1","CSNK2A1","CTCF","DDX3X","DRGX","ERG","ETS2","FOXP2","GLI2","GTF3C3","HSF2BP","INO80D","KMT2A","MED13L","MED14","MLF1","NUDT21","PKNOX1","POLR3B","POU2AF1","PRDM16","PSMC5","PSPC1","RFX4","RN
GO:0007154	4	biological process	cell communication	22	0.11534947454293666	["ENSG00000072310","ENSG00000074590","ENSG00000075043","ENSG00000103091","ENSG00000103546","ENSG00000108379","ENSG00000108684","ENSG00000134769","ENSG00000138435","ENSG00000138759","ENSG00000145335","ENSG00000147044","ENSG00000149295","ENSG00000157542","E	["ASIC2","CASK","CHRNA1","DRD2","DTNA","FRAS1","GPR1","GRIK2","KCNAB1","KCNH6","KCNH7","KCNJ12","KCNJ6","KCNQ2","NUAK1","PDE7B","SLC6A2","SNCA","SREBF1","TSHR","WDR59","WNT3"]
GO:0097659	7	biological process	nucleic acid-templated transcription	44	0.11534947454293666	["ENSG00000008405","ENSG00000013503","ENSG00000029639","ENSG00000054118","ENSG00000063978","ENSG00000072310","ENSG00000074047","ENSG00000087191","ENSG00000101266","ENSG00000102935","ENSG00000102974","ENSG00000108604","ENSG00000110777","ENSG00000111783","E	["ASXL3","BCAS3","BCL9L","BNC1","BRWD1","CHAF1B","CNOT1","CRY1","CSNK2A1","CTCF","DDX3X","DRGX","ERG","ETS2","FOXP2","GLI2","GTF3C3","HSF2BP","INO80D","KMT2A","MED13L","MED14","MLF1","NUDT21","PKNOX1","POLR3B","POU2AF1","PRDM16","PSMC5","PSPC1","RFX4","RN
GO:0001542	4	biological process	ovulation from ovarian follicle	2	0.11534947454293666	["ENSG00000087245","ENSG00000159228"]	["CBR1","MMP2"]
GO:0006622	6	biological process	protein targeting to lysosome	2	0.11534947454293666	["ENSG00000075785","ENSG00000135968"]	["GCC2","RAB7A"]
GO:0030011	5	biological process	maintenance of cell polarity	2	0.11534947454293666	["ENSG00000131899","ENSG00000159753"]	["CARMIL2","LLGL1"]
GO:0033089	8	biological process	positive regulation of T cell differentiation in thymus	2	0.11534947454293666	["ENSG00000074047","ENSG00000112299"]	["GLI2","VNN1"]
GO:0039531	6	biological process	regulation of viral-induced cytoplasmic pattern recognition receptor signaling pathway	2	0.11534947454293666	["ENSG00000132466","ENSG00000160703"]	["ANKRD17","NLRX1"]
GO:0050812	7	biological process	regulation of acyl-CoA biosynthetic process	2	0.11534947454293666	["ENSG00000090857","ENSG00000145335"]	["PDPR","SNCA"]
GO:2000400	7	biological process	positive regulation of thymocyte aggregation	2	0.11534947454293666	["ENSG00000074047","ENSG00000112299"]	["GLI2","VNN1"]
GO:0097202	8	biological process	activation of cysteine-type endopeptidase activity	5	0.11669579473662348	["ENSG00000099968","ENSG00000102871","ENSG00000115541","ENSG00000144381","ENSG00000145335"]	["BCL2L13","HSPD1","HSPE1","SNCA","TRADD"]
GO:0008625	8	biological process	extrinsic apoptotic signaling pathway via death domain receptors	3	0.11999309436319812	["ENSG00000102871","ENSG00000196072","ENSG00000215301"]	["BLOC1S2","DDX3X","TRADD"]
GO:0048169	6	biological process	regulation of long-term neuronal synaptic plasticity	3	0.11999309436319812	["ENSG00000145335","ENSG00000149295","ENSG00000164418"]	["DRD2","GRIK2","SNCA"]
GO:0032526	5	biological process	response to retinoic acid	6	0.12045101367893551	["ENSG00000072310","ENSG00000081479","ENSG00000087245","ENSG00000108379","ENSG00000135525","ENSG00000159216"]	["LRP2","MAP7","MMP2","RUNX1","SREBF1","WNT3"]
GO:0044767	3	biological process	single-organism developmental process	76	0.12045101367893551	["ENSG00000001626","ENSG00000034152","ENSG00000054392","ENSG00000063978","ENSG00000068885","ENSG00000072310","ENSG00000074047","ENSG00000074771","ENSG00000078098","ENSG00000081479","ENSG00000081760","ENSG00000082684","ENSG00000087245","ENSG00000087258","E	["AACS","ABI2","AMFR","ANKRD17","ATP6AP2","BCAS3","BCL9L","BOLL","CACNA1H","CARMIL2","CBR1","CD28","CFDP1","CFTR","CHRNA1","CNOT1","COPS3","CRYAA","DDR2","DDX6","DNAAF1","DNAH7","DRD2","DRGX","ERG","ETS2","FAP","FOXP2","FRAS1","GLG1","GLI2","GNAO1","GRK3"
GO:0051247	7	biological process	positive regulation of protein metabolic process	28	0.12045101367893551	["ENSG00000034152","ENSG00000072310","ENSG00000075785","ENSG00000087191","ENSG00000099968","ENSG00000100077","ENSG00000101266","ENSG00000102871","ENSG00000108379","ENSG00000115263","ENSG00000115541","ENSG00000118058","ENSG00000133027","ENSG00000133030","E	["BCL2L13","BOLL","CD28","CRYAA","CSNK2A1","DDR2","DDX3X","DRD2","DYRK1A","FANCI","GAREM1","GCG","GRK3","HSPD1","HSPE1","KMT2A","MAP2K3","MPRIP","PEMT","PSMC5","RAB7A","RDX","SNCA","SREBF1","STK39","TRADD","UHMK1","WNT3"]
GO:0044708	3	biological process	single-organism behavior	12	0.12045101367893551	["ENSG00000092439","ENSG00000128573","ENSG00000138443","ENSG00000145335","ENSG00000149294","ENSG00000149295","ENSG00000159216","ENSG00000159461","ENSG00000164418","ENSG00000165409","ENSG00000169282","ENSG00000197635"]	["ABI2","AMFR","DPP4","DRD2","FOXP2","GRIK2","KCNAB1","NCAM1","RUNX1","SNCA","TRPM7","TSHR"]
GO:0007267	4	biological process	cell-cell signaling	18	0.12187562549395316	["ENSG00000075043","ENSG00000103546","ENSG00000108379","ENSG00000108684","ENSG00000134769","ENSG00000138435","ENSG00000145335","ENSG00000147044","ENSG00000149295","ENSG00000157542","ENSG00000164418","ENSG00000165409","ENSG00000169282","ENSG00000171408","E	["ASIC2","CASK","CHRNA1","DRD2","DTNA","GPR1","GRIK2","KCNAB1","KCNH6","KCNH7","KCNJ12","KCNJ6","KCNQ2","PDE7B","SLC6A2","SNCA","TSHR","WNT3"]
GO:0044419	3	biological process	interspecies interaction between organisms	17	0.12187562549395316	["ENSG00000009844","ENSG00000075785","ENSG00000087191","ENSG00000102900","ENSG00000103043","ENSG00000110367","ENSG00000132466","ENSG00000138443","ENSG00000139722","ENSG00000141384","ENSG00000144381","ENSG00000160703","ENSG00000161016","ENSG00000163661","E	["ABI2","ANKRD17","CD28","DDX3X","DDX6","DPP4","HSPD1","NLRX1","NUP93","PSMC5","PTX3","RAB7A","RPL8","TAF4B","VAC14","VPS37B","VTA1"]
GO:0006366	7	biological process	transcription from RNA polymerase II promoter	19	0.12187562549395316	["ENSG00000054118","ENSG00000072310","ENSG00000074047","ENSG00000087191","ENSG00000102974","ENSG00000110777","ENSG00000111783","ENSG00000118058","ENSG00000123066","ENSG00000128573","ENSG00000137699","ENSG00000141384","ENSG00000157554","ENSG00000157557","E	["CTCF","ERG","ETS2","FOXP2","GLI2","HSF2BP","KMT2A","MED13L","NUDT21","PKNOX1","POU2AF1","PSMC5","RFX4","RUNX1","SIM2","SREBF1","TAF4B","THRAP3","TRIM29"]
GO:0033555	4	biological process	multicellular organismal response to stress	4	0.12187562549395316	["ENSG00000103546","ENSG00000149294","ENSG00000164418","ENSG00000197635"]	["DPP4","GRIK2","NCAM1","SLC6A2"]
GO:0046931	7	biological process	pore complex assembly	2	0.12303945675820047	["ENSG00000102900","ENSG00000163468"]	["CCT3","NUP93"]
GO:0050872	7	biological process	white fat cell differentiation	2	0.12303945675820047	["ENSG00000081760","ENSG00000142611"]	["AACS","PRDM16"]
GO:0060795	6	biological process	cell fate commitment involved in formation of primary germ layer	2	0.12303945675820047	["ENSG00000108379","ENSG00000157557"]	["ETS2","WNT3"]
GO:0071243	5	biological process	cellular response to arsenic-containing substance	2	0.12303945675820047	["ENSG00000063978","ENSG00000215301"]	["DDX3X","RNF4"]
GO:0010604	6	biological process	positive regulation of macromolecule metabolic process	47	0.12315006792928651	["ENSG00000034152","ENSG00000054118","ENSG00000063978","ENSG00000072310","ENSG00000074047","ENSG00000075785","ENSG00000087191","ENSG00000099968","ENSG00000100077","ENSG00000101266","ENSG00000102871","ENSG00000102935","ENSG00000102974","ENSG00000108379","E	["BCAS3","BCL2L13","BCL9L","BLOC1S2","BOLL","CASK","CD28","CNOT1","CRLF3","CRYAA","CSNK2A1","CTCF","DDR2","DDX3X","DRD2","DYRK1A","ETS2","FANCI","GAREM1","GCG","GLI2","GRK3","HSPD1","HSPE1","KMT2A","MAP2K3","MED14","MPRIP","PEMT","PKNOX1","PRDM16","PSMC5"
GO:0032092	6	biological process	positive regulation of protein binding	4	0.12315006792928651	["ENSG00000101367","ENSG00000108379","ENSG00000115263","ENSG00000159461"]	["AMFR","GCG","MAPRE1","WNT3"]
GO:1901362	5	biological process	organic cyclic compound biosynthetic process	53	0.12315006792928651	["ENSG00000001626","ENSG00000008405","ENSG00000013503","ENSG00000029639","ENSG00000054118","ENSG00000063978","ENSG00000072310","ENSG00000074047","ENSG00000087191","ENSG00000101266","ENSG00000102900","ENSG00000102935","ENSG00000102974","ENSG00000108604","E	["ASXL3","BCAS3","BCL9L","BNC1","BRWD1","CACNA1H","CFTR","CHAF1B","CHTF18","CNOT1","CRY1","CSNK2A1","CTCF","DCAKD","DDX3X","DRGX","ERG","ETS2","FOXP2","GLI2","GTF3C3","HSD17B7","HSF2BP","INO80D","KMT2A","LDHD","MED13L","MED14","MLF1","NUDT21","NUP93","PKN
GO:0006725	4	biological process	cellular aromatic compound metabolic process	72	0.12315006792928651	["ENSG00000007376","ENSG00000008405","ENSG00000013503","ENSG00000023228","ENSG00000029639","ENSG00000054118","ENSG00000063978","ENSG00000072310","ENSG00000074047","ENSG00000075914","ENSG00000087191","ENSG00000101266","ENSG00000102900","ENSG00000102935","E	["ASXL3","BCAS3","BCL9L","BNC1","BRWD1","CASK","CHAF1B","CHTF18","CNOT1","CRY1","CSNK2A1","CTCF","DCAKD","DDX3X","DDX6","DRD2","DRGX","ERG","ESRP2","ETS2","EXOSC7","FANCI","FOXP2","GLI2","GTF3C3","HSF2BP","HSPD1","IARS","INO80D","INTS9","KCNJ6","KMT2A","L
GO:0006139	4	biological process	nucleobase-containing compound metabolic process	69	0.12412286620353981	["ENSG00000007376","ENSG00000008405","ENSG00000013503","ENSG00000023228","ENSG00000029639","ENSG00000054118","ENSG00000063978","ENSG00000072310","ENSG00000074047","ENSG00000075914","ENSG00000087191","ENSG00000101266","ENSG00000102900","ENSG00000102935","E	["ASXL3","BCAS3","BCL9L","BNC1","BRWD1","CASK","CHAF1B","CHTF18","CNOT1","CRY1","CSNK2A1","CTCF","DCAKD","DDX3X","DDX6","DRGX","ERG","ESRP2","ETS2","EXOSC7","FANCI","FOXP2","GLI2","GTF3C3","HSF2BP","HSPD1","IARS","INO80D","INTS9","KMT2A","LDHD","MED13L","
GO:0032409	4	biological process	regulation of transporter activity	7	0.124163866539658	["ENSG00000001626","ENSG00000108684","ENSG00000118058","ENSG00000145335","ENSG00000149295","ENSG00000169282","ENSG00000198648"]	["ASIC2","CFTR","DRD2","KCNAB1","KMT2A","SNCA","STK39"]
GO:0045927	5	biological process	positive regulation of growth	8	0.124163866539658	["ENSG00000101266","ENSG00000108379","ENSG00000149294","ENSG00000149295","ENSG00000160202","ENSG00000165409","ENSG00000179242","ENSG00000215301"]	["CDH4","CRYAA","CSNK2A1","DDX3X","DRD2","NCAM1","TSHR","WNT3"]
GO:0003341	6	biological process	cilium movement	3	0.124163866539658	["ENSG00000118997","ENSG00000154099","ENSG00000157423"]	["DNAAF1","DNAH7","HYDIN"]
GO:0043278	6	biological process	response to morphine	3	0.124163866539658	["ENSG00000087258","ENSG00000149295","ENSG00000157542"]	["DRD2","GNAO1","KCNJ6"]
GO:0032774	6	biological process	RNA biosynthetic process	46	0.12682191141074808	["ENSG00000008405","ENSG00000013503","ENSG00000029639","ENSG00000054118","ENSG00000063978","ENSG00000072310","ENSG00000074047","ENSG00000087191","ENSG00000101266","ENSG00000102900","ENSG00000102935","ENSG00000102974","ENSG00000108604","ENSG00000110777","E	["ASXL3","BCAS3","BCL9L","BNC1","BRWD1","CHAF1B","CNOT1","CRY1","CSNK2A1","CTCF","DDX3X","DRGX","ERG","ETS2","FOXP2","GLI2","GTF3C3","HSF2BP","INO80D","KMT2A","MED13L","MED14","MLF1","NUDT21","NUP93","PKNOX1","POLR3B","POU2AF1","PRDM16","PSMC5","PSPC1","R
GO:0051346	6	biological process	negative regulation of hydrolase activity	11	0.12801982198916342	["ENSG00000081479","ENSG00000101266","ENSG00000102871","ENSG00000133030","ENSG00000141376","ENSG00000145335","ENSG00000160202","ENSG00000160208","ENSG00000163661","ENSG00000176658","ENSG00000215301"]	["BCAS3","CRYAA","CSNK2A1","DDX3X","LRP2","MPRIP","MYO1D","PTX3","RRP1B","SNCA","TRADD"]
GO:0007018	5	biological process	microtubule-based movement	7	0.12801982198916342	["ENSG00000068885","ENSG00000118096","ENSG00000118997","ENSG00000154099","ENSG00000157423","ENSG00000186185","ENSG00000196072"]	["BLOC1S2","DNAAF1","DNAH7","HYDIN","IFT46","IFT80","KIF18B"]
GO:0014072	6	biological process	response to isoquinoline alkaloid	3	0.12801982198916342	["ENSG00000087258","ENSG00000149295","ENSG00000157542"]	["DRD2","GNAO1","KCNJ6"]
GO:0032648	7	biological process	regulation of interferon-beta production	3	0.12801982198916342	["ENSG00000013503","ENSG00000160703","ENSG00000215301"]	["DDX3X","NLRX1","POLR3B"]
GO:0071822	5	biological process	protein complex subunit organization	29	0.12801982198916342	["ENSG00000102871","ENSG00000102900","ENSG00000102974","ENSG00000103051","ENSG00000108379","ENSG00000108604","ENSG00000118058","ENSG00000118997","ENSG00000131899","ENSG00000138443","ENSG00000144381","ENSG00000147044","ENSG00000154099","ENSG00000159259","E	["ABI2","AMFR","CASK","CCT3","CHAF1B","COG4","CRYAA","CTCF","DDR2","DNAAF1","DNAH7","HSPD1","KCNH6","KCNH7","KCNJ12","KIF18B","KMT2A","LLGL1","MRPL1","MRPS6","NUDT21","NUP93","PSMG1","RPL8","SF3B3","SH3BGR","SMARCD2","TRADD","WNT3"]
GO:0023057	5	biological process	negative regulation of signaling	24	0.12801982198916342	["ENSG00000008405","ENSG00000068885","ENSG00000072310","ENSG00000074590","ENSG00000075785","ENSG00000087191","ENSG00000090863","ENSG00000100077","ENSG00000108379","ENSG00000111783","ENSG00000112299","ENSG00000115263","ENSG00000115290","ENSG00000125107","E	["BCL9L","CNOT1","CRY1","DDX3X","DRD2","DYRK1A","GCG","GLG1","GRB14","GRIK2","GRK3","HYOU1","IFT80","NLRX1","NUAK1","PRDM16","PSMC5","RAB7A","RFX4","SNCA","SREBF1","TRIM59","VNN1","WNT3"]
GO:0043902	5	biological process	positive regulation of multi-organism process	6	0.12801982198916342	["ENSG00000075785","ENSG00000132466","ENSG00000139722","ENSG00000178562","ENSG00000196557","ENSG00000215301"]	["ANKRD17","CACNA1H","CD28","DDX3X","RAB7A","VPS37B"]
GO:0001963	5	biological process	synaptic transmission, dopaminergic	2	0.12801982198916342	["ENSG00000145335","ENSG00000149295"]	["DRD2","SNCA"]
GO:0051580	4	biological process	regulation of neurotransmitter uptake	2	0.12801982198916342	["ENSG00000145335","ENSG00000149295"]	["DRD2","SNCA"]
GO:0030521	8	biological process	androgen receptor signaling pathway	3	0.1317485115730366	["ENSG00000054118","ENSG00000063978","ENSG00000180182"]	["MED14","RNF4","THRAP3"]
GO:0001649	6	biological process	osteoblast differentiation	5	0.1317485115730366	["ENSG00000068885","ENSG00000074047","ENSG00000108379","ENSG00000115541","ENSG00000196305"]	["GLI2","HSPE1","IARS","IFT80","WNT3"]
GO:0007224	7	biological process	smoothened signaling pathway	4	0.1317485115730366	["ENSG00000054392","ENSG00000068885","ENSG00000074047","ENSG00000118096"]	["GLI2","HHAT","IFT46","IFT80"]
GO:0010557	7	biological process	positive regulation of macromolecule biosynthetic process	31	0.1317485115730366	["ENSG00000034152","ENSG00000054118","ENSG00000063978","ENSG00000072310","ENSG00000074047","ENSG00000087191","ENSG00000102871","ENSG00000102935","ENSG00000102974","ENSG00000108379","ENSG00000108557","ENSG00000111783","ENSG00000115263","ENSG00000118058","E	["BCAS3","BCL9L","BLOC1S2","BOLL","CASK","CD28","CRLF3","CTCF","DDR2","DDX3X","DRD2","ETS2","GCG","GLI2","KMT2A","MAP2K3","MED14","PKNOX1","PRDM16","PSMC5","RAI1","RFX4","RNF4","RUNX1","SREBF1","SS18","THRAP3","TRADD","UHMK1","WNT3","ZNF423"]
GO:0010648	6	biological process	negative regulation of cell communication	24	0.1317485115730366	["ENSG00000008405","ENSG00000068885","ENSG00000072310","ENSG00000074590","ENSG00000075785","ENSG00000087191","ENSG00000090863","ENSG00000100077","ENSG00000108379","ENSG00000111783","ENSG00000112299","ENSG00000115263","ENSG00000115290","ENSG00000125107","E	["BCL9L","CNOT1","CRY1","DDX3X","DRD2","DYRK1A","GCG","GLG1","GRB14","GRIK2","GRK3","HYOU1","IFT80","NLRX1","NUAK1","PRDM16","PSMC5","RAB7A","RFX4","SNCA","SREBF1","TRIM59","VNN1","WNT3"]
GO:0018105	8	biological process	peptidyl-serine phosphorylation	5	0.13433498552862325	["ENSG00000071909","ENSG00000152332","ENSG00000157540","ENSG00000159256","ENSG00000198648"]	["DYRK1A","MORC3","MYO3B","STK39","UHMK1"]
GO:0051050	5	biological process	positive regulation of transport	20	0.13433498552862325	["ENSG00000001626","ENSG00000054392","ENSG00000075785","ENSG00000081760","ENSG00000108379","ENSG00000108684","ENSG00000115263","ENSG00000118058","ENSG00000133027","ENSG00000137710","ENSG00000139722","ENSG00000141376","ENSG00000145335","ENSG00000147044","E	["AACS","ASIC2","BCAS3","CACNA1H","CARMIL2","CASK","CFTR","DRD2","GCG","HHAT","KMT2A","PEMT","PTX3","RAB7A","RDX","RUNX1","SNCA","STK39","VPS37B","WNT3"]
GO:0035864	6	biological process	response to potassium ion	2	0.13499012653839612	["ENSG00000118058","ENSG00000196557"]	["CACNA1H","KMT2A"]
GO:0042754	5	biological process	negative regulation of circadian rhythm	2	0.13499012653839612	["ENSG00000008405","ENSG00000149295"]	["CRY1","DRD2"]
GO:0048148	5	biological process	behavioral response to cocaine	2	0.13499012653839612	["ENSG00000145335","ENSG00000149295"]	["DRD2","SNCA"]
GO:0051571	9	biological process	positive regulation of histone H3-K4 methylation	2	0.13499012653839612	["ENSG00000115263","ENSG00000118058"]	["GCG","KMT2A"]
GO:0051937	5	biological process	catecholamine transport	2	0.13499012653839612	["ENSG00000103546","ENSG00000145335"]	["SLC6A2","SNCA"]
GO:0061462	8	biological process	protein localization to lysosome	2	0.13499012653839612	["ENSG00000075785","ENSG00000135968"]	["GCC2","RAB7A"]
GO:0008104	4	biological process	protein localization	30	0.1355411461611256	["ENSG00000009844","ENSG00000075785","ENSG00000081479","ENSG00000090863","ENSG00000100077","ENSG00000101367","ENSG00000102900","ENSG00000102910","ENSG00000103051","ENSG00000108379","ENSG00000108433","ENSG00000108684","ENSG00000118096","ENSG00000120451","E	["AGAP1","ASIC2","CASK","COG4","DRD2","FRAS1","GCC2","GLG1","GOSR2","GRIK2","GRK3","IFT46","KPNA4","LONP2","LRP2","MAP7","MAPRE1","NUP93","RAB7A","RDX","RPL8","RPN1","SNX19","TLK1","TOM1L2","VPS37B","VPS45","VTA1","WNT3","ZDHHC3"]
GO:0006497	7	biological process	protein lipidation	4	0.1367614081062738	["ENSG00000054392","ENSG00000159714","ENSG00000163812","ENSG00000175048"]	["HHAT","ZDHHC1","ZDHHC14","ZDHHC3"]
GO:0051899	5	biological process	membrane depolarization	5	0.13734064524257275	["ENSG00000007314","ENSG00000118058","ENSG00000145335","ENSG00000164418","ENSG00000196557"]	["CACNA1H","GRIK2","KMT2A","SCN4A","SNCA"]
GO:0090304	5	biological process	nucleic acid metabolic process	62	0.13783456674002612	["ENSG00000007376","ENSG00000008405","ENSG00000013503","ENSG00000029639","ENSG00000054118","ENSG00000063978","ENSG00000072310","ENSG00000074047","ENSG00000075914","ENSG00000087191","ENSG00000101266","ENSG00000102900","ENSG00000102935","ENSG00000102974","E	["ASXL3","BCAS3","BCL9L","BNC1","BRWD1","CHAF1B","CHTF18","CNOT1","CRY1","CSNK2A1","CTCF","DDX3X","DDX6","DRGX","ERG","ESRP2","ETS2","EXOSC7","FANCI","FOXP2","GLI2","GTF3C3","HSF2BP","HSPD1","IARS","INO80D","INTS9","KMT2A","MED13L","MED14","MLF1","NUDT21"
GO:0044700	3	biological process	single organism signaling	18	0.13989179800239016	["ENSG00000075043","ENSG00000103546","ENSG00000108379","ENSG00000108684","ENSG00000134769","ENSG00000138435","ENSG00000145335","ENSG00000147044","ENSG00000149295","ENSG00000157542","ENSG00000164418","ENSG00000165409","ENSG00000169282","ENSG00000171408","E	["ASIC2","CASK","CHRNA1","DRD2","DTNA","GPR1","GRIK2","KCNAB1","KCNH6","KCNH7","KCNJ12","KCNJ6","KCNQ2","PDE7B","SLC6A2","SNCA","TSHR","WNT3"]
GO:0034645	5	biological process	cellular macromolecule biosynthetic process	52	0.13995603220002087	["ENSG00000008405","ENSG00000013503","ENSG00000029639","ENSG00000054118","ENSG00000063978","ENSG00000072310","ENSG00000074047","ENSG00000087191","ENSG00000101266","ENSG00000102935","ENSG00000102974","ENSG00000108604","ENSG00000110777","ENSG00000111783","E	["ASXL3","BCAS3","BCL9L","BNC1","BRWD1","CHAF1B","CHST8","CHTF18","CNOT1","CRY1","CSNK2A1","CTCF","DDX3X","DRGX","EEF1B2","ERG","ETS2","FOXP2","GLI2","GTF3C3","HSF2BP","IARS","INO80D","KMT2A","MED13L","MED14","MLF1","MRPL1","MRPS6","NUDT21","PKNOX1","POLR
GO:0023052	2	biological process	signaling	18	0.14253553672718242	["ENSG00000075043","ENSG00000103546","ENSG00000108379","ENSG00000108684","ENSG00000134769","ENSG00000138435","ENSG00000145335","ENSG00000147044","ENSG00000149295","ENSG00000157542","ENSG00000164418","ENSG00000165409","ENSG00000169282","ENSG00000171408","E	["ASIC2","CASK","CHRNA1","DRD2","DTNA","GPR1","GRIK2","KCNAB1","KCNH6","KCNH7","KCNJ12","KCNJ6","KCNQ2","PDE7B","SLC6A2","SNCA","TSHR","WNT3"]
GO:0016032	4	biological process	viral process	15	0.14253553672718242	["ENSG00000009844","ENSG00000075785","ENSG00000087191","ENSG00000102900","ENSG00000103043","ENSG00000110367","ENSG00000132466","ENSG00000138443","ENSG00000139722","ENSG00000141384","ENSG00000144381","ENSG00000160703","ENSG00000161016","ENSG00000178562","E	["ABI2","ANKRD17","CD28","DDX3X","DDX6","HSPD1","NLRX1","NUP93","PSMC5","RAB7A","RPL8","TAF4B","VAC14","VPS37B","VTA1"]
GO:0044403	4	biological process	symbiosis, encompassing mutualism through parasitism	15	0.14253553672718242	["ENSG00000009844","ENSG00000075785","ENSG00000087191","ENSG00000102900","ENSG00000103043","ENSG00000110367","ENSG00000132466","ENSG00000138443","ENSG00000139722","ENSG00000141384","ENSG00000144381","ENSG00000160703","ENSG00000161016","ENSG00000178562","E	["ABI2","ANKRD17","CD28","DDX3X","DDX6","HSPD1","NLRX1","NUP93","PSMC5","RAB7A","RPL8","TAF4B","VAC14","VPS37B","VTA1"]
GO:0033036	3	biological process	macromolecule localization	30	0.14253553672718242	["ENSG00000009844","ENSG00000075785","ENSG00000081479","ENSG00000090863","ENSG00000100077","ENSG00000101367","ENSG00000102900","ENSG00000102910","ENSG00000103051","ENSG00000108379","ENSG00000108433","ENSG00000108684","ENSG00000118096","ENSG00000120451","E	["AGAP1","ASIC2","CASK","COG4","DRD2","FRAS1","GCC2","GLG1","GOSR2","GRIK2","GRK3","IFT46","KPNA4","LONP2","LRP2","MAP7","MAPRE1","NUP93","RAB7A","RDX","RPL8","RPN1","SNX19","TLK1","TOM1L2","VPS37B","VPS45","VTA1","WNT3","ZDHHC3"]
GO:0090280	8	biological process	positive regulation of calcium ion import	2	0.14253553672718242	["ENSG00000115263","ENSG00000147044"]	["CASK","GCG"]
GO:1901017	7	biological process	negative regulation of potassium ion transmembrane transporter activity	2	0.14253553672718242	["ENSG00000169282","ENSG00000198648"]	["KCNAB1","STK39"]
GO:0006464	6	biological process	cellular protein modification process	44	0.14253553672718242	["ENSG00000008405","ENSG00000034152","ENSG00000054392","ENSG00000063978","ENSG00000071909","ENSG00000074590","ENSG00000081479","ENSG00000087191","ENSG00000092439","ENSG00000100077","ENSG00000101266","ENSG00000102893","ENSG00000102900","ENSG00000110328","E	["ABI2","AMFR","ARSG","CASK","CBR1","COPS3","CRY1","CSNK2A1","DDR2","DYRK1A","ERG","GALNT18","GRK3","HERC3","HHAT","HLCS","KMT2A","LRP2","MAP2K3","MORC3","MSRA","MYO3B","NUAK1","NUP93","PDZRN4","PHKB","PPM1L","PSMC5","RNF4","RPN1","RSRC1","ST3GAL2","STK39
GO:0036211	5	biological process	protein modification process	44	0.14253553672718242	["ENSG00000008405","ENSG00000034152","ENSG00000054392","ENSG00000063978","ENSG00000071909","ENSG00000074590","ENSG00000081479","ENSG00000087191","ENSG00000092439","ENSG00000100077","ENSG00000101266","ENSG00000102893","ENSG00000102900","ENSG00000110328","E	["ABI2","AMFR","ARSG","CASK","CBR1","COPS3","CRY1","CSNK2A1","DDR2","DYRK1A","ERG","GALNT18","GRK3","HERC3","HHAT","HLCS","KMT2A","LRP2","MAP2K3","MORC3","MSRA","MYO3B","NUAK1","NUP93","PDZRN4","PHKB","PPM1L","PSMC5","RNF4","RPN1","RSRC1","ST3GAL2","STK39
GO:0008016	7	biological process	regulation of heart contraction	6	0.142543763467235	["ENSG00000072310","ENSG00000087258","ENSG00000149295","ENSG00000173826","ENSG00000184185","ENSG00000196557"]	["CACNA1H","DRD2","GNAO1","KCNH6","KCNJ12","SREBF1"]
GO:0051173	6	biological process	positive regulation of nitrogen compound metabolic process	32	0.142543763467235	["ENSG00000034152","ENSG00000054118","ENSG00000063978","ENSG00000072310","ENSG00000074047","ENSG00000087191","ENSG00000102871","ENSG00000102935","ENSG00000102974","ENSG00000108379","ENSG00000108557","ENSG00000111783","ENSG00000115263","ENSG00000118058","E	["BCAS3","BCL9L","BLOC1S2","CASK","CD28","CNOT1","CRLF3","CTCF","DDR2","DDX3X","DRD2","ETS2","GCG","GLI2","KMT2A","MAP2K3","MED14","PKNOX1","PRDM16","PSMC5","PTX3","RAI1","RFX4","RNF4","RUNX1","SREBF1","SS18","THRAP3","TRADD","TSHR","WNT3","ZNF423"]
GO:1902115	5	biological process	regulation of organelle assembly	5	0.142543763467235	["ENSG00000063978","ENSG00000075785","ENSG00000118096","ENSG00000125107","ENSG00000137710"]	["CNOT1","IFT46","RAB7A","RDX","RNF4"]
GO:0018107	8	biological process	peptidyl-threonine phosphorylation	3	0.142543763467235	["ENSG00000071909","ENSG00000157540","ENSG00000198648"]	["DYRK1A","MYO3B","STK39"]
GO:0031623	4	biological process	receptor internalization	3	0.142543763467235	["ENSG00000100077","ENSG00000145335","ENSG00000149295"]	["DRD2","GRK3","SNCA"]
GO:0044764	3	biological process	multi-organism cellular process	15	0.142543763467235	["ENSG00000009844","ENSG00000075785","ENSG00000087191","ENSG00000102900","ENSG00000103043","ENSG00000110367","ENSG00000132466","ENSG00000138443","ENSG00000139722","ENSG00000141384","ENSG00000144381","ENSG00000160703","ENSG00000161016","ENSG00000178562","E	["ABI2","ANKRD17","CD28","DDX3X","DDX6","HSPD1","NLRX1","NUP93","PSMC5","RAB7A","RPL8","TAF4B","VAC14","VPS37B","VTA1"]
GO:0031056	8	biological process	regulation of histone modification	5	0.1441587114167612	["ENSG00000072310","ENSG00000102974","ENSG00000115263","ENSG00000118058","ENSG00000145335"]	["CTCF","GCG","KMT2A","SNCA","SREBF1"]
GO:0009059	5	biological process	macromolecule biosynthetic process	54	0.145769735547568	["ENSG00000008405","ENSG00000013503","ENSG00000029639","ENSG00000054118","ENSG00000063978","ENSG00000072310","ENSG00000074047","ENSG00000087191","ENSG00000101266","ENSG00000102900","ENSG00000102935","ENSG00000102974","ENSG00000108604","ENSG00000110777","E	["ASXL3","BCAS3","BCL9L","BNC1","BRWD1","CHAF1B","CHST8","CHTF18","CNOT1","CRY1","CSNK2A1","CTCF","DDX3X","DRGX","EEF1B2","ERG","ETS2","FOXP2","GLI2","GTF3C3","HSF2BP","IARS","INO80D","KMT2A","MED13L","MED14","MLF1","MRPL1","MRPS6","NUDT21","NUP93","PKNOX
GO:0006886	6	biological process	intracellular protein transport	16	0.145769735547568	["ENSG00000075785","ENSG00000090863","ENSG00000100077","ENSG00000102900","ENSG00000102910","ENSG00000108433","ENSG00000135968","ENSG00000136631","ENSG00000147044","ENSG00000161016","ENSG00000163812","ENSG00000163902","ENSG00000164418","ENSG00000175662","E	["CASK","GCC2","GLG1","GOSR2","GRIK2","GRK3","KPNA4","LONP2","NUP93","RAB7A","RPL8","RPN1","TLK1","TOM1L2","VPS45","ZDHHC3"]
GO:0002062	6	biological process	chondrocyte differentiation	3	0.145769735547568	["ENSG00000068885","ENSG00000074047","ENSG00000120451"]	["GLI2","IFT80","SNX19"]
GO:0035065	9	biological process	regulation of histone acetylation	3	0.145769735547568	["ENSG00000102974","ENSG00000118058","ENSG00000145335"]	["CTCF","KMT2A","SNCA"]
GO:0007017	4	biological process	microtubule-based process	12	0.145769735547568	["ENSG00000068885","ENSG00000118096","ENSG00000118997","ENSG00000119685","ENSG00000135525","ENSG00000135968","ENSG00000141380","ENSG00000154099","ENSG00000157423","ENSG00000160202","ENSG00000186185","ENSG00000196072"]	["BLOC1S2","CRYAA","DNAAF1","DNAH7","GCC2","HYDIN","IFT46","IFT80","KIF18B","MAP7","SS18","TTLL5"]
GO:0034654	5	biological process	nucleobase-containing compound biosynthetic process	49	0.14719187330364636	["ENSG00000008405","ENSG00000013503","ENSG00000029639","ENSG00000054118","ENSG00000063978","ENSG00000072310","ENSG00000074047","ENSG00000087191","ENSG00000101266","ENSG00000102900","ENSG00000102935","ENSG00000102974","ENSG00000108604","ENSG00000110777","E	["ASXL3","BCAS3","BCL9L","BNC1","BRWD1","CHAF1B","CHTF18","CNOT1","CRY1","CSNK2A1","CTCF","DCAKD","DDX3X","DRGX","ERG","ETS2","FOXP2","GLI2","GTF3C3","HSF2BP","INO80D","KMT2A","LDHD","MED13L","MED14","MLF1","NUDT21","NUP93","PKNOX1","POLR3B","POU2AF1","PR
GO:0065008	3	biological process	regulation of biological quality	50	0.14719187330364636	["ENSG00000001626","ENSG00000007314","ENSG00000008405","ENSG00000023228","ENSG00000054118","ENSG00000071967","ENSG00000072310","ENSG00000074771","ENSG00000075043","ENSG00000075785","ENSG00000081479","ENSG00000081760","ENSG00000090863","ENSG00000092439","E	["AACS","ASIC2","ATP6AP2","BLOC1S2","BRWD1","CACNA1H","CARMIL2","CASK","CFDP1","CFTR","CHRNA1","CHST8","CRY1","CYBRD1","DRD2","GCC2","GCG","GLG1","GRB14","GRIK2","HSD17B7","HSPD1","IARS","IFT46","KCNH6","KCNH7","KCNJ6","KCNQ2","KMT2A","LRP2","MAP7","MICU2
GO:0031638	7	biological process	zymogen activation	5	0.14719187330364636	["ENSG00000099968","ENSG00000102871","ENSG00000115541","ENSG00000144381","ENSG00000145335"]	["BCL2L13","HSPD1","HSPE1","SNCA","TRADD"]
GO:0015031	5	biological process	protein transport	24	0.14719187330364636	["ENSG00000009844","ENSG00000075785","ENSG00000081479","ENSG00000090863","ENSG00000100077","ENSG00000102900","ENSG00000102910","ENSG00000103051","ENSG00000108433","ENSG00000118096","ENSG00000120451","ENSG00000135968","ENSG00000136631","ENSG00000138759","E	["AGAP1","CASK","COG4","FRAS1","GCC2","GLG1","GOSR2","GRIK2","GRK3","IFT46","KPNA4","LONP2","LRP2","NUP93","RAB7A","RPL8","RPN1","SNX19","TLK1","TOM1L2","VPS37B","VPS45","VTA1","ZDHHC3"]
GO:0003012	5	biological process	muscle system process	8	0.14719187330364636	["ENSG00000007314","ENSG00000034152","ENSG00000087258","ENSG00000134769","ENSG00000138435","ENSG00000149295","ENSG00000184185","ENSG00000196557"]	["CACNA1H","CHRNA1","DRD2","DTNA","GNAO1","KCNJ12","MAP2K3","SCN4A"]
GO:0030900	4	biological process	forebrain development	4	0.14770673869454987	["ENSG00000081479","ENSG00000087258","ENSG00000111783","ENSG00000149295"]	["DRD2","GNAO1","LRP2","RFX4"]
GO:0006461	6	biological process	protein complex assembly	21	0.14785876234362821	["ENSG00000102871","ENSG00000102900","ENSG00000103051","ENSG00000108379","ENSG00000118058","ENSG00000118997","ENSG00000131899","ENSG00000144381","ENSG00000147044","ENSG00000154099","ENSG00000159259","ENSG00000159461","ENSG00000160202","ENSG00000163468","E	["AMFR","CASK","CCT3","CHAF1B","COG4","CRYAA","DNAAF1","DNAH7","HSPD1","KCNH6","KCNH7","KCNJ12","KMT2A","LLGL1","NUDT21","NUP93","PSMG1","SF3B3","SH3BGR","TRADD","WNT3"]
GO:0051336	5	biological process	regulation of hydrolase activity	24	0.14785876234362821	["ENSG00000047365","ENSG00000074590","ENSG00000081479","ENSG00000087258","ENSG00000099968","ENSG00000101266","ENSG00000102871","ENSG00000108379","ENSG00000111785","ENSG00000115541","ENSG00000116191","ENSG00000131899","ENSG00000133030","ENSG00000138640","E	["AGAP1","ARAP2","BCAS3","BCL2L13","CRYAA","CSNK2A1","DDX3X","DRD2","FAM13A","GNAO1","HSPD1","HSPE1","LLGL1","LRP2","MPRIP","MYO1D","NUAK1","PTX3","RALGPS2","RIC8B","RRP1B","SNCA","TRADD","WNT3"]
GO:0019438	5	biological process	aromatic compound biosynthetic process	50	0.14785876234362821	["ENSG00000008405","ENSG00000013503","ENSG00000029639","ENSG00000054118","ENSG00000063978","ENSG00000072310","ENSG00000074047","ENSG00000087191","ENSG00000101266","ENSG00000102900","ENSG00000102935","ENSG00000102974","ENSG00000108604","ENSG00000110777","E	["ASXL3","BCAS3","BCL9L","BNC1","BRWD1","CHAF1B","CHTF18","CNOT1","CRY1","CSNK2A1","CTCF","DCAKD","DDX3X","DRGX","ERG","ETS2","FOXP2","GLI2","GTF3C3","HSF2BP","INO80D","KMT2A","LDHD","MED13L","MED14","MLF1","NUDT21","NUP93","PKNOX1","POLR3B","POU2AF1","PR
GO:0042446	4	biological process	hormone biosynthetic process	3	0.14785876234362821	["ENSG00000124302","ENSG00000132196","ENSG00000196557"]	["CACNA1H","CHST8","HSD17B7"]
GO:0042594	4	biological process	response to starvation	6	0.14972437426258084	["ENSG00000072310","ENSG00000074590","ENSG00000081760","ENSG00000103091","ENSG00000115263","ENSG00000141376"]	["AACS","BCAS3","GCG","NUAK1","SREBF1","WDR59"]
GO:0045727	8	biological process	positive regulation of translation	4	0.15019917544211475	["ENSG00000152332","ENSG00000152430","ENSG00000178562","ENSG00000215301"]	["BOLL","CD28","DDX3X","UHMK1"]
GO:0030097	5	biological process	hemopoiesis	5	0.15043376362253064	["ENSG00000108379","ENSG00000118058","ENSG00000149571","ENSG00000159216","ENSG00000160199"]	["KIRREL3","KMT2A","PKNOX1","RUNX1","WNT3"]
GO:0042542	5	biological process	response to hydrogen peroxide	5	0.15043376362253064	["ENSG00000087245","ENSG00000087258","ENSG00000144381","ENSG00000160202","ENSG00000186432"]	["CRYAA","GNAO1","HSPD1","KPNA4","MMP2"]
GO:0030852	8	biological process	regulation of granulocyte differentiation	2	0.15108960108484867	["ENSG00000142611","ENSG00000159216"]	["PRDM16","RUNX1"]
GO:0042762	6	biological process	regulation of sulfur metabolic process	2	0.15108960108484867	["ENSG00000090857","ENSG00000145335"]	["PDPR","SNCA"]
GO:0090312	9	biological process	positive regulation of protein deacetylation	2	0.15108960108484867	["ENSG00000072310","ENSG00000157540"]	["DYRK1A","SREBF1"]
GO:2000831	6	biological process	regulation of steroid hormone secretion	2	0.15108960108484867	["ENSG00000008405","ENSG00000159216"]	["CRY1","RUNX1"]
GO:0065003	5	biological process	macromolecular complex assembly	24	0.1563491550700227	["ENSG00000102871","ENSG00000102900","ENSG00000102974","ENSG00000103051","ENSG00000108379","ENSG00000110367","ENSG00000118058","ENSG00000118997","ENSG00000131899","ENSG00000144381","ENSG00000147044","ENSG00000154099","ENSG00000159259","ENSG00000159461","E	["AMFR","CASK","CCT3","CHAF1B","COG4","CRYAA","CTCF","DDX3X","DDX6","DNAAF1","DNAH7","HSPD1","KCNH6","KCNH7","KCNJ12","KMT2A","LLGL1","NUDT21","NUP93","PSMG1","SF3B3","SH3BGR","TRADD","WNT3"]
GO:0046483	4	biological process	heterocycle metabolic process	70	0.1563491550700227	["ENSG00000007376","ENSG00000008405","ENSG00000013503","ENSG00000023228","ENSG00000029639","ENSG00000054118","ENSG00000063978","ENSG00000072310","ENSG00000074047","ENSG00000075914","ENSG00000087191","ENSG00000101266","ENSG00000102900","ENSG00000102935","E	["ASXL3","BCAS3","BCL9L","BNC1","BRWD1","CASK","CHAF1B","CHTF18","CNOT1","CRY1","CSNK2A1","CTCF","DCAKD","DDX3X","DDX6","DRGX","ERG","ESRP2","ETS2","EXOSC7","FANCI","FOXP2","GLI2","GTF3C3","HLCS","HSF2BP","HSPD1","IARS","INO80D","INTS9","KMT2A","LDHD","ME
GO:0018210	8	biological process	peptidyl-threonine modification	3	0.15736486275104472	["ENSG00000071909","ENSG00000157540","ENSG00000198648"]	["DYRK1A","MYO3B","STK39"]
GO:0010921	6	biological process	regulation of phosphatase activity	5	0.15859626827494955	["ENSG00000074590","ENSG00000133030","ENSG00000149295","ENSG00000160208","ENSG00000176658"]	["DRD2","MPRIP","MYO1D","NUAK1","RRP1B"]
GO:0045935	7	biological process	positive regulation of nucleobase-containing compound metabolic process	31	0.15859626827494955	["ENSG00000034152","ENSG00000054118","ENSG00000063978","ENSG00000072310","ENSG00000074047","ENSG00000087191","ENSG00000102871","ENSG00000102935","ENSG00000102974","ENSG00000108379","ENSG00000108557","ENSG00000111783","ENSG00000115263","ENSG00000118058","E	["BCAS3","BCL9L","BLOC1S2","CASK","CD28","CNOT1","CRLF3","CTCF","DDR2","DDX3X","DRD2","ETS2","GCG","GLI2","KMT2A","MAP2K3","MED14","PKNOX1","PRDM16","PSMC5","RAI1","RFX4","RNF4","RUNX1","SREBF1","SS18","THRAP3","TRADD","TSHR","WNT3","ZNF423"]
GO:0016310	6	biological process	phosphorylation	21	0.15859626827494955	["ENSG00000008405","ENSG00000034152","ENSG00000071909","ENSG00000074590","ENSG00000092439","ENSG00000100077","ENSG00000101266","ENSG00000102893","ENSG00000138443","ENSG00000147044","ENSG00000152332","ENSG00000157353","ENSG00000157540","ENSG00000157554","E	["ABI2","CASK","CRY1","CSNK2A1","DCAKD","DDR2","DYRK1A","ERG","FUK","GRK3","MAP2K3","MORC3","MYO3B","NUAK1","PHKB","PPM1L","RSRC1","STK39","TLK1","TRPM7","UHMK1"]
GO:0018209	8	biological process	peptidyl-serine modification	5	0.15859626827494955	["ENSG00000071909","ENSG00000152332","ENSG00000157540","ENSG00000159256","ENSG00000198648"]	["DYRK1A","MORC3","MYO3B","STK39","UHMK1"]
GO:0046887	6	biological process	positive regulation of hormone secretion	5	0.15859626827494955	["ENSG00000001626","ENSG00000081760","ENSG00000115263","ENSG00000149295","ENSG00000159216"]	["AACS","CFTR","DRD2","GCG","RUNX1"]
GO:0007274	4	biological process	neuromuscular synaptic transmission	2	0.15859626827494955	["ENSG00000134769","ENSG00000138435"]	["CHRNA1","DTNA"]
GO:0021904	7	biological process	dorsal/ventral neural tube patterning	2	0.15859626827494955	["ENSG00000074047","ENSG00000108379"]	["GLI2","WNT3"]
GO:0032225	4	biological process	regulation of synaptic transmission, dopaminergic	2	0.15859626827494955	["ENSG00000145335","ENSG00000149295"]	["DRD2","SNCA"]
GO:0051590	6	biological process	positive regulation of neurotransmitter transport	2	0.15859626827494955	["ENSG00000145335","ENSG00000149295"]	["DRD2","SNCA"]
GO:0032663	6	biological process	regulation of interleukin-2 production	3	0.15859626827494955	["ENSG00000159216","ENSG00000159753","ENSG00000178562"]	["CARMIL2","CD28","RUNX1"]
GO:0032879	4	biological process	regulation of localization	41	0.15859626827494955	["ENSG00000001626","ENSG00000007314","ENSG00000008405","ENSG00000054392","ENSG00000072310","ENSG00000075043","ENSG00000075785","ENSG00000081760","ENSG00000087245","ENSG00000087258","ENSG00000102900","ENSG00000108379","ENSG00000108684","ENSG00000115263","E	["AACS","ASIC2","BCAS3","CACNA1H","CARMIL2","CASK","CFTR","CRY1","CRYAA","DDR2","DNAAF1","DRD2","GCC2","GCG","GNAO1","HHAT","KCNAB1","KCNH6","KCNH7","KCNJ12","KCNJ6","KCNQ2","KMT2A","MBTPS1","MMP2","NCAM1","NRP2","NUP93","PEMT","PTX3","RAB7A","RDX","RUNX1
GO:0051130	5	biological process	positive regulation of cellular component organization	23	0.15859626827494955	["ENSG00000054392","ENSG00000071909","ENSG00000072310","ENSG00000087191","ENSG00000102900","ENSG00000108379","ENSG00000108684","ENSG00000115263","ENSG00000118058","ENSG00000125107","ENSG00000133027","ENSG00000138443","ENSG00000139722","ENSG00000141376","E	["ABI2","ASIC2","BCAS3","BCL9L","CD28","CDH4","CHAF1B","CNOT1","DDR2","DRD2","GCG","HHAT","HSF2BP","KMT2A","MYO3B","NUP93","PEMT","PSMC5","PTX3","SNCA","SREBF1","VPS37B","WNT3"]
GO:0045184	4	biological process	establishment of protein localization	25	0.15859626827494955	["ENSG00000009844","ENSG00000075785","ENSG00000081479","ENSG00000090863","ENSG00000100077","ENSG00000102900","ENSG00000102910","ENSG00000103051","ENSG00000108433","ENSG00000118096","ENSG00000120451","ENSG00000135968","ENSG00000136631","ENSG00000138759","E	["AGAP1","CARMIL2","CASK","COG4","FRAS1","GCC2","GLG1","GOSR2","GRIK2","GRK3","IFT46","KPNA4","LONP2","LRP2","NUP93","RAB7A","RPL8","RPN1","SNX19","TLK1","TOM1L2","VPS37B","VPS45","VTA1","ZDHHC3"]
GO:1901615	4	biological process	organic hydroxy compound metabolic process	12	0.15859626827494955	["ENSG00000001626","ENSG00000072310","ENSG00000081479","ENSG00000100077","ENSG00000114805","ENSG00000132196","ENSG00000133027","ENSG00000140943","ENSG00000145335","ENSG00000149295","ENSG00000157542","ENSG00000196557"]	["CACNA1H","CFTR","DRD2","GRK3","HSD17B7","KCNJ6","LRP2","MBTPS1","PEMT","PLCH1","SNCA","SREBF1"]
GO:0016197	5	biological process	endosomal transport	7	0.16012314955780507	["ENSG00000009844","ENSG00000075785","ENSG00000081479","ENSG00000108433","ENSG00000135968","ENSG00000139722","ENSG00000176658"]	["GCC2","GOSR2","LRP2","MYO1D","RAB7A","VPS37B","VTA1"]
GO:0022607	4	biological process	cellular component assembly	33	0.16080194990563032	["ENSG00000068885","ENSG00000102871","ENSG00000102900","ENSG00000102974","ENSG00000103051","ENSG00000108379","ENSG00000110367","ENSG00000111783","ENSG00000118058","ENSG00000118096","ENSG00000118997","ENSG00000119685","ENSG00000131899","ENSG00000137710","E	["AMFR","CASK","CCT3","CDH4","CHAF1B","COG4","CRYAA","CTCF","DDX3X","DDX6","DNAAF1","DNAH7","DRD2","HSPD1","HYDIN","IFT46","IFT80","KCNH6","KCNH7","KCNJ12","KMT2A","LLGL1","NUDT21","NUP93","PSMG1","RDX","RFX4","SF3B3","SH3BGR","TRADD","TTLL5","VPS37B","WN
GO:0052548	7	biological process	regulation of endopeptidase activity	10	0.1636593532936954	["ENSG00000081479","ENSG00000099968","ENSG00000101266","ENSG00000102871","ENSG00000108379","ENSG00000115541","ENSG00000144381","ENSG00000145335","ENSG00000160202","ENSG00000215301"]	["BCL2L13","CRYAA","CSNK2A1","DDX3X","HSPD1","HSPE1","LRP2","SNCA","TRADD","WNT3"]
GO:0008150	1	biological process	biological_process	234	0.1636593532936954	["ENSG00000001626","ENSG00000007312","ENSG00000007314","ENSG00000007376","ENSG00000008405","ENSG00000009844","ENSG00000013503","ENSG00000023228","ENSG00000029639","ENSG00000034152","ENSG00000047365","ENSG00000054118","ENSG00000054392","ENSG00000063978","E	["AACS","ABI2","ACOX3","ADAM23","AGAP1","AGPAT3","AMFR","ANKFN1","ANKRD10","ANKRD17","ANKRD44","ARAP2","ARSG","ASIC2","ASXL3","ATP6AP2","BCAS3","BCL2L13","BCL9L","BLOC1S2","BNC1","BOLL","BPIFB2","BRWD1","BTBD11","CACNA1H","CARMIL2","CASK","CBR1","CCDC80",
GO:0034641	4	biological process	cellular nitrogen compound metabolic process	74	0.1636593532936954	["ENSG00000007376","ENSG00000008405","ENSG00000013503","ENSG00000023228","ENSG00000029639","ENSG00000054118","ENSG00000063978","ENSG00000072310","ENSG00000074047","ENSG00000075914","ENSG00000087191","ENSG00000101266","ENSG00000102900","ENSG00000102935","E	["ASXL3","ATP6AP2","BCAS3","BCL9L","BNC1","BRWD1","CASK","CERS6","CHAF1B","CHST8","CHTF18","CNOT1","CRY1","CSNK2A1","CTCF","DCAKD","DDX3X","DDX6","DRGX","ERG","ESRP2","ETS2","EXOSC7","FANCI","FOXP2","GLI2","GTF3C3","HLCS","HSF2BP","HSPD1","IARS","INO80D",
GO:0010927	4	biological process	cellular component assembly involved in morphogenesis	7	0.1636593532936954	["ENSG00000068885","ENSG00000111783","ENSG00000118096","ENSG00000118997","ENSG00000119685","ENSG00000154099","ENSG00000157423"]	["DNAAF1","DNAH7","HYDIN","IFT46","IFT80","RFX4","TTLL5"]
GO:0022409	7	biological process	positive regulation of cell-cell adhesion	7	0.1636593532936954	["ENSG00000074047","ENSG00000108379","ENSG00000112299","ENSG00000144381","ENSG00000159753","ENSG00000178562","ENSG00000197635"]	["CARMIL2","CD28","DPP4","GLI2","HSPD1","VNN1","WNT3"]
GO:0044249	4	biological process	cellular biosynthetic process	65	0.1636593532936954	["ENSG00000008405","ENSG00000013503","ENSG00000029639","ENSG00000054118","ENSG00000063978","ENSG00000072310","ENSG00000074047","ENSG00000087191","ENSG00000099194","ENSG00000101266","ENSG00000102900","ENSG00000102935","ENSG00000102974","ENSG00000103043","E	["AGPAT3","ASXL3","BCAS3","BCL9L","BNC1","BRWD1","CACNA1H","CERS6","CHAF1B","CHST8","CHTF18","CNOT1","CRY1","CSNK2A1","CTCF","DCAKD","DDX3X","DRGX","EEF1B2","ERG","ETS2","FOXP2","GLI2","GTF3C3","HSD17B7","HSF2BP","IARS","INO80D","KMT2A","LDHD","MED13L","M
GO:0019217	7	biological process	regulation of fatty acid metabolic process	4	0.16456537168733665	["ENSG00000072310","ENSG00000090857","ENSG00000102910","ENSG00000145335"]	["LONP2","PDPR","SNCA","SREBF1"]
GO:0043010	6	biological process	camera-type eye development	4	0.16456537168733665	["ENSG00000128573","ENSG00000138443","ENSG00000160199","ENSG00000160202"]	["ABI2","CRYAA","FOXP2","PKNOX1"]
GO:0042026	7	biological process	protein refolding	2	0.16456537168733665	["ENSG00000144381","ENSG00000160202"]	["CRYAA","HSPD1"]
GO:0070286	5	biological process	axonemal dynein complex assembly	2	0.16456537168733665	["ENSG00000118997","ENSG00000154099"]	["DNAAF1","DNAH7"]
GO:0009968	6	biological process	negative regulation of signal transduction	21	0.16556672967929834	["ENSG00000008405","ENSG00000068885","ENSG00000074590","ENSG00000075785","ENSG00000087191","ENSG00000090863","ENSG00000100077","ENSG00000111783","ENSG00000112299","ENSG00000115263","ENSG00000115290","ENSG00000125107","ENSG00000142611","ENSG00000145335","E	["BCL9L","CNOT1","CRY1","DDX3X","DRD2","DYRK1A","GCG","GLG1","GRB14","GRK3","HYOU1","IFT80","NLRX1","NUAK1","PRDM16","PSMC5","RAB7A","RFX4","SNCA","TRIM59","VNN1"]
GO:0033762	6	biological process	response to glucagon	3	0.16567095520262579	["ENSG00000008405","ENSG00000072310","ENSG00000115263"]	["CRY1","GCG","SREBF1"]
GO:2000756	9	biological process	regulation of peptidyl-lysine acetylation	3	0.16567095520262579	["ENSG00000102974","ENSG00000118058","ENSG00000145335"]	["CTCF","KMT2A","SNCA"]
GO:0032270	7	biological process	positive regulation of cellular protein metabolic process	25	0.1665760846595238	["ENSG00000034152","ENSG00000072310","ENSG00000087191","ENSG00000099968","ENSG00000100077","ENSG00000102871","ENSG00000108379","ENSG00000115263","ENSG00000115541","ENSG00000118058","ENSG00000133030","ENSG00000137710","ENSG00000140525","ENSG00000141441","E	["BCL2L13","BOLL","CD28","CRYAA","DDR2","DDX3X","DRD2","DYRK1A","FANCI","GAREM1","GCG","GRK3","HSPD1","HSPE1","KMT2A","MAP2K3","MPRIP","PSMC5","RDX","SNCA","SREBF1","STK39","TRADD","UHMK1","WNT3"]
GO:0010638	6	biological process	positive regulation of organelle organization	14	0.16848512778344096	["ENSG00000054392","ENSG00000072310","ENSG00000102900","ENSG00000115263","ENSG00000118058","ENSG00000125107","ENSG00000133027","ENSG00000138443","ENSG00000139722","ENSG00000141376","ENSG00000149295","ENSG00000159259","ENSG00000160207","ENSG00000178562"]	["ABI2","BCAS3","CD28","CHAF1B","CNOT1","DRD2","GCG","HHAT","HSF2BP","KMT2A","NUP93","PEMT","SREBF1","VPS37B"]
GO:0042384	5	biological process	cilium assembly	5	0.16863809019361653	["ENSG00000068885","ENSG00000111783","ENSG00000118096","ENSG00000154099","ENSG00000157423"]	["DNAAF1","HYDIN","IFT46","IFT80","RFX4"]
GO:0000288	9	biological process	nuclear-transcribed mRNA catabolic process, deadenylation-dependent decay	3	0.17069740934985475	["ENSG00000075914","ENSG00000110367","ENSG00000125107"]	["CNOT1","DDX6","EXOSC7"]
GO:0031060	9	biological process	regulation of histone methylation	3	0.17069740934985475	["ENSG00000102974","ENSG00000115263","ENSG00000118058"]	["CTCF","GCG","KMT2A"]
GO:1901380	8	biological process	negative regulation of potassium ion transmembrane transport	2	0.17355367401115546	["ENSG00000169282","ENSG00000198648"]	["KCNAB1","STK39"]
GO:0006970	4	biological process	response to osmotic stress	4	0.1754737720679384	["ENSG00000103043","ENSG00000135525","ENSG00000198648","ENSG00000215301"]	["DDX3X","MAP7","STK39","VAC14"]
GO:0032413	6	biological process	negative regulation of ion transmembrane transporter activity	3	0.1757476086772623	["ENSG00000149295","ENSG00000169282","ENSG00000198648"]	["DRD2","KCNAB1","STK39"]
GO:0033574	6	biological process	response to testosterone	3	0.1757476086772623	["ENSG00000063978","ENSG00000081760","ENSG00000159228"]	["AACS","CBR1","RNF4"]
GO:0018130	5	biological process	heterocycle biosynthetic process	49	0.17624880716859234	["ENSG00000008405","ENSG00000013503","ENSG00000029639","ENSG00000054118","ENSG00000063978","ENSG00000072310","ENSG00000074047","ENSG00000087191","ENSG00000101266","ENSG00000102900","ENSG00000102935","ENSG00000102974","ENSG00000108604","ENSG00000110777","E	["ASXL3","BCAS3","BCL9L","BNC1","BRWD1","CHAF1B","CHTF18","CNOT1","CRY1","CSNK2A1","CTCF","DCAKD","DDX3X","DRGX","ERG","ETS2","FOXP2","GLI2","GTF3C3","HSF2BP","INO80D","KMT2A","LDHD","MED13L","MED14","MLF1","NUDT21","NUP93","PKNOX1","POLR3B","POU2AF1","PR
GO:0043623	7	biological process	cellular protein complex assembly	8	0.17624880716859234	["ENSG00000102900","ENSG00000103051","ENSG00000108379","ENSG00000118997","ENSG00000144381","ENSG00000154099","ENSG00000160202","ENSG00000183527"]	["COG4","CRYAA","DNAAF1","DNAH7","HSPD1","NUP93","PSMG1","WNT3"]
GO:1903308	8	biological process	regulation of chromatin modification	5	0.1766503544332442	["ENSG00000072310","ENSG00000102974","ENSG00000115263","ENSG00000118058","ENSG00000145335"]	["CTCF","GCG","KMT2A","SNCA","SREBF1"]
GO:0000226	5	biological process	microtubule cytoskeleton organization	8	0.17838743131785686	["ENSG00000118096","ENSG00000119685","ENSG00000135525","ENSG00000135968","ENSG00000141380","ENSG00000157423","ENSG00000186185","ENSG00000196072"]	["BLOC1S2","GCC2","HYDIN","IFT46","KIF18B","MAP7","SS18","TTLL5"]
GO:0043271	6	biological process	negative regulation of ion transport	5	0.18041029083226537	["ENSG00000087258","ENSG00000145335","ENSG00000149295","ENSG00000169282","ENSG00000198648"]	["DRD2","GNAO1","KCNAB1","SNCA","STK39"]
GO:2001243	8	biological process	negative regulation of intrinsic apoptotic signaling pathway	4	0.18109210488078775	["ENSG00000112299","ENSG00000115263","ENSG00000149428","ENSG00000215301"]	["DDX3X","GCG","HYOU1","VNN1"]
GO:0002092	7	biological process	positive regulation of receptor internalization	2	0.18109210488078775	["ENSG00000108379","ENSG00000149295"]	["DRD2","WNT3"]
GO:0031497	5	biological process	chromatin assembly	2	0.18109210488078775	["ENSG00000102974","ENSG00000159259"]	["CHAF1B","CTCF"]
GO:0043457	7	biological process	regulation of cellular respiration	2	0.18109210488078775	["ENSG00000142611","ENSG00000145335"]	["PRDM16","SNCA"]
GO:0046597	6	biological process	negative regulation of viral entry into host cell	2	0.18109210488078775	["ENSG00000163661","ENSG00000213186"]	["PTX3","TRIM59"]
GO:0090103	5	biological process	cochlea morphogenesis	2	0.18109210488078775	["ENSG00000074047","ENSG00000165409"]	["GLI2","TSHR"]
GO:0044271	5	biological process	cellular nitrogen compound biosynthetic process	50	0.18277166169277284	["ENSG00000008405","ENSG00000013503","ENSG00000029639","ENSG00000054118","ENSG00000063978","ENSG00000072310","ENSG00000074047","ENSG00000087191","ENSG00000101266","ENSG00000102900","ENSG00000102935","ENSG00000102974","ENSG00000108604","ENSG00000110777","E	["ASXL3","BCAS3","BCL9L","BNC1","BRWD1","CERS6","CHAF1B","CHTF18","CNOT1","CRY1","CSNK2A1","CTCF","DCAKD","DDX3X","DRGX","ERG","ETS2","FOXP2","GLI2","GTF3C3","HSF2BP","INO80D","KMT2A","LDHD","MED13L","MED14","MLF1","NUDT21","NUP93","PKNOX1","POLR3B","POU2
GO:0050792	5	biological process	regulation of viral process	6	0.18344692993121406	["ENSG00000075785","ENSG00000139722","ENSG00000163661","ENSG00000178562","ENSG00000213186","ENSG00000215301"]	["CD28","DDX3X","PTX3","RAB7A","TRIM59","VPS37B"]
GO:0006996	3	biological process	organelle organization	41	0.18344692993121406	["ENSG00000009844","ENSG00000023228","ENSG00000029639","ENSG00000068885","ENSG00000075785","ENSG00000092439","ENSG00000101367","ENSG00000102900","ENSG00000102910","ENSG00000103051","ENSG00000108433","ENSG00000108604","ENSG00000110367","ENSG00000111783","E	["ABI2","BCAS3","BLOC1S2","BNC1","BOLL","BRWD1","CCNG2","CHTF18","COG4","CRYAA","DDX3X","DDX6","DNAAF1","GCC2","GOSR2","HLCS","HYDIN","IFT46","IFT80","KIF18B","KMT2A","LLGL1","LONP2","MAP7","MAPRE1","MBTPS1","MRPL1","MRPS6","NDUFS1","NUP93","RAB7A","RFX4"
GO:0007411	6	biological process	axon guidance	10	0.18344692993121406	["ENSG00000074047","ENSG00000075043","ENSG00000087245","ENSG00000101266","ENSG00000108379","ENSG00000118257","ENSG00000149294","ENSG00000165606","ENSG00000179242","ENSG00000196557"]	["CACNA1H","CDH4","CSNK2A1","DRGX","GLI2","KCNQ2","MMP2","NCAM1","NRP2","WNT3"]
GO:0097485	5	biological process	neuron projection guidance	10	0.18344692993121406	["ENSG00000074047","ENSG00000075043","ENSG00000087245","ENSG00000101266","ENSG00000108379","ENSG00000118257","ENSG00000149294","ENSG00000165606","ENSG00000179242","ENSG00000196557"]	["CACNA1H","CDH4","CSNK2A1","DRGX","GLI2","KCNQ2","MMP2","NCAM1","NRP2","WNT3"]
GO:0090277	7	biological process	positive regulation of peptide hormone secretion	4	0.18346959537880106	["ENSG00000001626","ENSG00000081760","ENSG00000115263","ENSG00000149295"]	["AACS","CFTR","DRD2","GCG"]
GO:0008277	6	biological process	regulation of G-protein coupled receptor protein signaling pathway	5	0.18346959537880106	["ENSG00000008405","ENSG00000100077","ENSG00000111785","ENSG00000145335","ENSG00000149295"]	["CRY1","DRD2","GRK3","RIC8B","SNCA"]
GO:0050870	8	biological process	positive regulation of T cell activation	6	0.1849399884169524	["ENSG00000074047","ENSG00000112299","ENSG00000144381","ENSG00000159753","ENSG00000178562","ENSG00000197635"]	["CARMIL2","CD28","DPP4","GLI2","HSPD1","VNN1"]
GO:0010564	6	biological process	regulation of cell cycle process	12	0.1849399884169524	["ENSG00000008405","ENSG00000063978","ENSG00000078098","ENSG00000087191","ENSG00000101266","ENSG00000102974","ENSG00000132466","ENSG00000149295","ENSG00000175662","ENSG00000176390","ENSG00000178562","ENSG00000215301"]	["ANKRD17","CD28","CRLF3","CRY1","CSNK2A1","CTCF","DDX3X","DRD2","FAP","PSMC5","RNF4","TOM1L2"]
GO:0031175	5	biological process	neuron projection development	6	0.1877658320597972	["ENSG00000087245","ENSG00000087258","ENSG00000138443","ENSG00000149294","ENSG00000152332","ENSG00000196072"]	["ABI2","BLOC1S2","GNAO1","MMP2","NCAM1","UHMK1"]
GO:0050805	4	biological process	negative regulation of synaptic transmission	3	0.18840987564510217	["ENSG00000145335","ENSG00000149295","ENSG00000164418"]	["DRD2","GRIK2","SNCA"]
GO:0010107	6	biological process	potassium ion import	2	0.18840987564510217	["ENSG00000157542","ENSG00000184185"]	["KCNJ12","KCNJ6"]
GO:1900117	8	biological process	regulation of execution phase of apoptosis	2	0.18840987564510217	["ENSG00000078098","ENSG00000115263"]	["FAP","GCG"]
GO:0052547	6	biological process	regulation of peptidase activity	10	0.18840987564510217	["ENSG00000081479","ENSG00000099968","ENSG00000101266","ENSG00000102871","ENSG00000108379","ENSG00000115541","ENSG00000144381","ENSG00000145335","ENSG00000160202","ENSG00000215301"]	["BCL2L13","CRYAA","CSNK2A1","DDX3X","HSPD1","HSPE1","LRP2","SNCA","TRADD","WNT3"]
GO:0030968	6	biological process	endoplasmic reticulum unfolded protein response	4	0.1898543363241528	["ENSG00000108433","ENSG00000140943","ENSG00000149428","ENSG00000159461"]	["AMFR","GOSR2","HYOU1","MBTPS1"]
GO:0008283	3	biological process	cell proliferation	15	0.1898543363241528	["ENSG00000074047","ENSG00000078098","ENSG00000081479","ENSG00000101367","ENSG00000106244","ENSG00000108379","ENSG00000115263","ENSG00000133027","ENSG00000135525","ENSG00000144381","ENSG00000157554","ENSG00000159216","ENSG00000159267","ENSG00000162733","E	["DDR2","ERG","FAP","GCG","GLI2","HLCS","HSPD1","LRP2","MAP7","MAPRE1","PDAP1","PEMT","PSMG1","RUNX1","WNT3"]
GO:0006508	5	biological process	proteolysis	21	0.19064262222326495	["ENSG00000063978","ENSG00000078098","ENSG00000087191","ENSG00000087245","ENSG00000099968","ENSG00000102871","ENSG00000102910","ENSG00000110344","ENSG00000114948","ENSG00000115541","ENSG00000124302","ENSG00000139722","ENSG00000140943","ENSG00000141030","E	["ADAM23","AMFR","ATP6AP2","BCL2L13","CHST8","COPS3","DPP4","FAP","HSPD1","HSPE1","LONP2","MBTPS1","MMP2","PSMC5","RNF4","SNCA","TRADD","TTC3","UBE4A","VPS37B","ZNRF1"]
GO:1901576	4	biological process	organic substance biosynthetic process	66	0.19248380096891254	["ENSG00000001626","ENSG00000008405","ENSG00000013503","ENSG00000029639","ENSG00000054118","ENSG00000063978","ENSG00000072310","ENSG00000074047","ENSG00000087191","ENSG00000099194","ENSG00000101266","ENSG00000102900","ENSG00000102935","ENSG00000102974","E	["AGPAT3","ASXL3","BCAS3","BCL9L","BNC1","BRWD1","CACNA1H","CERS6","CFTR","CHAF1B","CHST8","CHTF18","CNOT1","CRY1","CSNK2A1","CTCF","DCAKD","DDX3X","DRGX","EEF1B2","ERG","ETS2","FOXP2","GLI2","GTF3C3","HSD17B7","HSF2BP","IARS","INO80D","KMT2A","LDHD","MED
GO:1901983	8	biological process	regulation of protein acetylation	3	0.19248380096891254	["ENSG00000102974","ENSG00000118058","ENSG00000145335"]	["CTCF","KMT2A","SNCA"]
GO:1904063	8	biological process	negative regulation of cation transmembrane transport	3	0.19248380096891254	["ENSG00000149295","ENSG00000169282","ENSG00000198648"]	["DRD2","KCNAB1","STK39"]
GO:0009966	5	biological process	regulation of signal transduction	42	0.19254168970950253	["ENSG00000008405","ENSG00000034152","ENSG00000047365","ENSG00000068885","ENSG00000074047","ENSG00000074590","ENSG00000075785","ENSG00000087191","ENSG00000088448","ENSG00000090863","ENSG00000100077","ENSG00000101266","ENSG00000102871","ENSG00000102935","E	["ANKRD10","ANKRD17","ARAP2","ATP6AP2","BCL9L","CD28","CNOT1","CRLF3","CRY1","CSNK2A1","DDX3X","DRD2","DYRK1A","FAM13A","GAREM1","GCG","GLG1","GLI2","GRB14","GRIK2","GRK3","HYOU1","IFT80","MAP2K3","NCAM1","NLRX1","NUAK1","PRDM16","PSMC5","RAB7A","RALGPS2"
GO:0034112	8	biological process	positive regulation of homotypic cell-cell adhesion	6	0.19254168970950253	["ENSG00000074047","ENSG00000112299","ENSG00000144381","ENSG00000159753","ENSG00000178562","ENSG00000197635"]	["CARMIL2","CD28","DPP4","GLI2","HSPD1","VNN1"]
GO:0043900	4	biological process	regulation of multi-organism process	11	0.19315702343838595	["ENSG00000075785","ENSG00000102900","ENSG00000132466","ENSG00000139722","ENSG00000159259","ENSG00000160703","ENSG00000163661","ENSG00000178562","ENSG00000196557","ENSG00000213186","ENSG00000215301"]	["ANKRD17","CACNA1H","CD28","CHAF1B","DDX3X","NLRX1","NUP93","PTX3","RAB7A","TRIM59","VPS37B"]
GO:1903532	6	biological process	positive regulation of secretion by cell	9	0.19345533544590293	["ENSG00000001626","ENSG00000075785","ENSG00000081760","ENSG00000115263","ENSG00000145335","ENSG00000149295","ENSG00000159216","ENSG00000159753","ENSG00000196557"]	["AACS","CACNA1H","CARMIL2","CFTR","DRD2","GCG","RAB7A","RUNX1","SNCA"]
GO:0044707	3	biological process	single-multicellular organism process	63	0.19345533544590293	["ENSG00000001626","ENSG00000007314","ENSG00000008405","ENSG00000034152","ENSG00000054392","ENSG00000071909","ENSG00000074047","ENSG00000074771","ENSG00000075043","ENSG00000082684","ENSG00000087245","ENSG00000087258","ENSG00000090863","ENSG00000092439","E	["ABI2","AMFR","ASIC2","ATP6AP2","BCL9L","BOLL","CACNA1H","CFDP1","CFTR","CHRNA1","CNOT1","CRY1","CRYAA","DDR2","DDX6","DNAAF1","DPP4","DRD2","DRGX","DTNA","ERG","FOXP2","GLG1","GLI2","GNAO1","GRB14","GRIK2","HHAT","HSPD1","HYDIN","KCNAB1","KCNH6","KCNJ12
GO:1903039	8	biological process	positive regulation of leukocyte cell-cell adhesion	6	0.1944651339792125	["ENSG00000074047","ENSG00000112299","ENSG00000144381","ENSG00000159753","ENSG00000178562","ENSG00000197635"]	["CARMIL2","CD28","DPP4","GLI2","HSPD1","VNN1"]
GO:0002793	7	biological process	positive regulation of peptide secretion	4	0.1944651339792125	["ENSG00000001626","ENSG00000081760","ENSG00000115263","ENSG00000149295"]	["AACS","CFTR","DRD2","GCG"]
GO:0035162	5	biological process	embryonic hemopoiesis	2	0.1944651339792125	["ENSG00000118058","ENSG00000159216"]	["KMT2A","RUNX1"]
GO:0071695	5	biological process	anatomical structure maturation	2	0.1944651339792125	["ENSG00000087245","ENSG00000132466"]	["ANKRD17","MMP2"]
GO:0006066	5	biological process	alcohol metabolic process	9	0.19608869818536243	["ENSG00000001626","ENSG00000072310","ENSG00000081479","ENSG00000100077","ENSG00000114805","ENSG00000132196","ENSG00000133027","ENSG00000140943","ENSG00000196557"]	["CACNA1H","CFTR","GRK3","HSD17B7","LRP2","MBTPS1","PEMT","PLCH1","SREBF1"]
GO:0000209	10	biological process	protein polyubiquitination	6	0.19608869818536243	["ENSG00000063978","ENSG00000087191","ENSG00000110344","ENSG00000159461","ENSG00000182670","ENSG00000186187"]	["AMFR","PSMC5","RNF4","TTC3","UBE4A","ZNRF1"]
GO:0051251	7	biological process	positive regulation of lymphocyte activation	7	0.19760584794466635	["ENSG00000074047","ENSG00000108379","ENSG00000112299","ENSG00000144381","ENSG00000159753","ENSG00000178562","ENSG00000197635"]	["CARMIL2","CD28","DPP4","GLI2","HSPD1","VNN1","WNT3"]
GO:0034767	7	biological process	positive regulation of ion transmembrane transport	4	0.19760584794466635	["ENSG00000001626","ENSG00000108684","ENSG00000115263","ENSG00000147044"]	["ASIC2","CASK","CFTR","GCG"]
GO:0048524	6	biological process	positive regulation of viral process	4	0.19760584794466635	["ENSG00000075785","ENSG00000139722","ENSG00000178562","ENSG00000215301"]	["CD28","DDX3X","RAB7A","VPS37B"]
GO:0044782	5	biological process	cilium organization	5	0.19997196744768117	["ENSG00000068885","ENSG00000111783","ENSG00000118096","ENSG00000154099","ENSG00000157423"]	["DNAAF1","HYDIN","IFT46","IFT80","RFX4"]
GO:0048583	4	biological process	regulation of response to stimulus	55	0.19997196744768117	["ENSG00000001626","ENSG00000007312","ENSG00000008405","ENSG00000013503","ENSG00000034152","ENSG00000047365","ENSG00000068885","ENSG00000074047","ENSG00000074590","ENSG00000075785","ENSG00000087191","ENSG00000087245","ENSG00000088448","ENSG00000090863","E	["ANKRD10","ANKRD17","ARAP2","ASIC2","ATP6AP2","BCL9L","CARMIL2","CASK","CD28","CD79B","CFTR","CHAF1B","CNOT1","CRLF3","CRY1","CSNK2A1","DDX3X","DPP4","DRD2","DYRK1A","FAM13A","GAREM1","GCG","GLG1","GLI2","GRB14","GRIK2","GRK3","HSPD1","HYOU1","IFT80","KM
GO:0051246	6	biological process	regulation of protein metabolic process	40	0.19997196744768117	["ENSG00000008405","ENSG00000034152","ENSG00000072310","ENSG00000075785","ENSG00000081479","ENSG00000087191","ENSG00000090863","ENSG00000099968","ENSG00000100077","ENSG00000101266","ENSG00000102871","ENSG00000102974","ENSG00000108379","ENSG00000110367","E	["ATP6AP2","BCL2L13","BOLL","CD28","CNOT1","CRY1","CRYAA","CSNK2A1","CTCF","DDR2","DDX3X","DDX6","DRD2","DYRK1A","FANCI","GAREM1","GCG","GLG1","GRIK2","GRK3","HSPD1","HSPE1","IARS","KMT2A","LRP2","MAP2K3","MPRIP","PEMT","PSMC5","PTX3","RAB7A","RDX","RFX4"
GO:0090068	6	biological process	positive regulation of cell cycle process	7	0.19997196744768117	["ENSG00000078098","ENSG00000087191","ENSG00000132466","ENSG00000149295","ENSG00000176390","ENSG00000178562","ENSG00000215301"]	["ANKRD17","CD28","CRLF3","DDX3X","DRD2","FAP","PSMC5"]
GO:0030001	6	biological process	metal ion transport	13	0.19997196744768117	["ENSG00000007314","ENSG00000075043","ENSG00000092439","ENSG00000108684","ENSG00000147044","ENSG00000149295","ENSG00000157542","ENSG00000165487","ENSG00000169282","ENSG00000173826","ENSG00000184185","ENSG00000184611","ENSG00000196557"]	["ASIC2","CACNA1H","CASK","DRD2","KCNAB1","KCNH6","KCNH7","KCNJ12","KCNJ6","KCNQ2","MICU2","SCN4A","TRPM7"]
GO:0014059	7	biological process	regulation of dopamine secretion	2	0.19997196744768117	["ENSG00000145335","ENSG00000149295"]	["DRD2","SNCA"]
GO:0032728	8	biological process	positive regulation of interferon-beta production	2	0.19997196744768117	["ENSG00000013503","ENSG00000215301"]	["DDX3X","POLR3B"]
GO:0051491	6	biological process	positive regulation of filopodium assembly	2	0.19997196744768117	["ENSG00000071909","ENSG00000141376"]	["BCAS3","MYO3B"]
GO:0070266	7	biological process	necroptotic process	2	0.19997196744768117	["ENSG00000092439","ENSG00000102871"]	["TRADD","TRPM7"]
GO:1900087	9	biological process	positive regulation of G1/S transition of mitotic cell cycle	2	0.19997196744768117	["ENSG00000132466","ENSG00000215301"]	["ANKRD17","DDX3X"]
GO:0048646	3	biological process	anatomical structure formation involved in morphogenesis	17	0.20126148652453174	["ENSG00000068885","ENSG00000074047","ENSG00000078098","ENSG00000087245","ENSG00000106025","ENSG00000108379","ENSG00000111783","ENSG00000118096","ENSG00000118257","ENSG00000118997","ENSG00000119685","ENSG00000141376","ENSG00000154099","ENSG00000157423","E	["BCAS3","CACNA1H","DNAAF1","DNAH7","ETS2","FAP","GLI2","HYDIN","IFT46","IFT80","MMP2","NRP2","PKNOX1","RFX4","TSPAN12","TTLL5","WNT3"]
GO:0032272	7	biological process	negative regulation of protein polymerization	3	0.20126148652453174	["ENSG00000101367","ENSG00000137710","ENSG00000145335"]	["MAPRE1","RDX","SNCA"]
GO:0032729	7	biological process	positive regulation of interferon-gamma production	3	0.20126148652453174	["ENSG00000144381","ENSG00000159216","ENSG00000159753"]	["CARMIL2","HSPD1","RUNX1"]
GO:0046777	8	biological process	protein autophosphorylation	6	0.20126148652453174	["ENSG00000071909","ENSG00000092439","ENSG00000101266","ENSG00000152332","ENSG00000157540","ENSG00000162733"]	["CSNK2A1","DDR2","DYRK1A","MYO3B","TRPM7","UHMK1"]
GO:0007423	4	biological process	sensory organ development	5	0.20126148652453174	["ENSG00000128573","ENSG00000138443","ENSG00000142611","ENSG00000160199","ENSG00000160202"]	["ABI2","CRYAA","FOXP2","PKNOX1","PRDM16"]
GO:0007611	4	biological process	learning or memory	7	0.20126148652453174	["ENSG00000092439","ENSG00000128573","ENSG00000138443","ENSG00000149294","ENSG00000149295","ENSG00000159461","ENSG00000169282"]	["ABI2","AMFR","DRD2","FOXP2","KCNAB1","NCAM1","TRPM7"]
GO:0030031	5	biological process	cell projection assembly	7	0.20126148652453174	["ENSG00000068885","ENSG00000111783","ENSG00000118096","ENSG00000119685","ENSG00000137710","ENSG00000154099","ENSG00000157423"]	["DNAAF1","HYDIN","IFT46","IFT80","RDX","RFX4","TTLL5"]
GO:0043270	6	biological process	positive regulation of ion transport	7	0.20126148652453174	["ENSG00000001626","ENSG00000108684","ENSG00000115263","ENSG00000145335","ENSG00000147044","ENSG00000149295","ENSG00000198648"]	["ASIC2","CASK","CFTR","DRD2","GCG","SNCA","STK39"]
GO:0010565	6	biological process	regulation of cellular ketone metabolic process	6	0.20126148652453174	["ENSG00000072310","ENSG00000087191","ENSG00000090857","ENSG00000102910","ENSG00000115263","ENSG00000145335"]	["GCG","LONP2","PDPR","PSMC5","SNCA","SREBF1"]
GO:0019827	4	biological process	stem cell maintenance	5	0.20126148652453174	["ENSG00000110367","ENSG00000141380","ENSG00000142611","ENSG00000180182","ENSG00000186174"]	["BCL9L","DDX6","MED14","PRDM16","SS18"]
GO:0043666	7	biological process	regulation of phosphoprotein phosphatase activity	3	0.20126148652453174	["ENSG00000074590","ENSG00000133030","ENSG00000149295"]	["DRD2","MPRIP","NUAK1"]
GO:0015844	4	biological process	monoamine transport	2	0.20126148652453174	["ENSG00000103546","ENSG00000145335"]	["SLC6A2","SNCA"]
GO:0030728	4	biological process	ovulation	2	0.20126148652453174	["ENSG00000087245","ENSG00000159228"]	["CBR1","MMP2"]
GO:0031103	6	biological process	axon regeneration	2	0.20126148652453174	["ENSG00000087245","ENSG00000149294"]	["MMP2","NCAM1"]
GO:0031113	7	biological process	regulation of microtubule polymerization	2	0.20126148652453174	["ENSG00000101367","ENSG00000145335"]	["MAPRE1","SNCA"]
GO:0035774	6	biological process	positive regulation of insulin secretion involved in cellular response to glucose stimulus	2	0.20126148652453174	["ENSG00000001626","ENSG00000115263"]	["CFTR","GCG"]
GO:0043030	6	biological process	regulation of macrophage activation	2	0.20126148652453174	["ENSG00000144381","ENSG00000145335"]	["HSPD1","SNCA"]
GO:0045070	8	biological process	positive regulation of viral genome replication	2	0.20126148652453174	["ENSG00000178562","ENSG00000215301"]	["CD28","DDX3X"]
GO:0051569	10	biological process	regulation of histone H3-K4 methylation	2	0.20126148652453174	["ENSG00000115263","ENSG00000118058"]	["GCG","KMT2A"]
GO:0060740	4	biological process	prostate gland epithelium morphogenesis	2	0.20126148652453174	["ENSG00000074047","ENSG00000087245"]	["GLI2","MMP2"]
GO:1902932	7	biological process	positive regulation of alcohol biosynthetic process	2	0.20126148652453174	["ENSG00000072310","ENSG00000145335"]	["SNCA","SREBF1"]
GO:0030307	6	biological process	positive regulation of cell growth	5	0.20126148652453174	["ENSG00000101266","ENSG00000108379","ENSG00000160202","ENSG00000179242","ENSG00000215301"]	["CDH4","CRYAA","CSNK2A1","DDX3X","WNT3"]
GO:0098727	3	biological process	maintenance of cell number	5	0.20508314321051743	["ENSG00000110367","ENSG00000141380","ENSG00000142611","ENSG00000180182","ENSG00000186174"]	["BCL9L","DDX6","MED14","PRDM16","SS18"]
GO:0010817	4	biological process	regulation of hormone levels	7	0.205269219012711	["ENSG00000081479","ENSG00000120451","ENSG00000124302","ENSG00000132196","ENSG00000157542","ENSG00000182220","ENSG00000196557"]	["ATP6AP2","CACNA1H","CHST8","HSD17B7","KCNJ6","LRP2","SNX19"]
GO:0051649	4	biological process	establishment of localization in cell	31	0.20530922036668683	["ENSG00000009844","ENSG00000068885","ENSG00000075785","ENSG00000081479","ENSG00000090863","ENSG00000100077","ENSG00000102900","ENSG00000102910","ENSG00000103051","ENSG00000108433","ENSG00000118096","ENSG00000120451","ENSG00000131899","ENSG00000135968","E	["BLOC1S2","CASK","COG4","DRD2","GCC2","GLG1","GOSR2","GRIK2","GRK3","IFT46","IFT80","KPNA4","LLGL1","LONP2","LRP2","MICU2","MMRN1","MYO1D","NUP93","RAB7A","RPL8","RPN1","RSRC1","SNCA","SNX19","TLK1","TOM1L2","VPS37B","VPS45","VTA1","ZDHHC3"]
GO:0090288	6	biological process	negative regulation of cellular response to growth factor stimulus	4	0.2058931831233469	["ENSG00000090863","ENSG00000142611","ENSG00000147044","ENSG00000186174"]	["BCL9L","CASK","GLG1","PRDM16"]
GO:0048678	5	biological process	response to axon injury	3	0.2098566657149811	["ENSG00000087245","ENSG00000149294","ENSG00000149295"]	["DRD2","MMP2","NCAM1"]
GO:0007212	8	biological process	dopamine receptor signaling pathway	2	0.2098566657149811	["ENSG00000087258","ENSG00000149295"]	["DRD2","GNAO1"]
GO:0042417	5	biological process	dopamine metabolic process	2	0.2098566657149811	["ENSG00000145335","ENSG00000149295"]	["DRD2","SNCA"]
GO:0032886	5	biological process	regulation of microtubule-based process	5	0.2098566657149811	["ENSG00000063978","ENSG00000101367","ENSG00000108379","ENSG00000145335","ENSG00000154099"]	["DNAAF1","MAPRE1","RNF4","SNCA","WNT3"]
GO:0043543	7	biological process	protein acylation	5	0.2098566657149811	["ENSG00000054392","ENSG00000118058","ENSG00000159714","ENSG00000163812","ENSG00000175048"]	["HHAT","KMT2A","ZDHHC1","ZDHHC14","ZDHHC3"]
GO:0034764	6	biological process	positive regulation of transmembrane transport	4	0.21337447928125805	["ENSG00000001626","ENSG00000108684","ENSG00000115263","ENSG00000147044"]	["ASIC2","CASK","CFTR","GCG"]
GO:0048168	5	biological process	regulation of neuronal synaptic plasticity	3	0.21581156360671544	["ENSG00000145335","ENSG00000149295","ENSG00000164418"]	["DRD2","GRIK2","SNCA"]
GO:0035303	8	biological process	regulation of dephosphorylation	5	0.21721154306744386	["ENSG00000074590","ENSG00000133030","ENSG00000149295","ENSG00000160208","ENSG00000176658"]	["DRD2","MPRIP","MYO1D","NUAK1","RRP1B"]
GO:0042752	4	biological process	regulation of circadian rhythm	4	0.21726885698014564	["ENSG00000008405","ENSG00000054118","ENSG00000121390","ENSG00000149295"]	["CRY1","DRD2","PSPC1","THRAP3"]
GO:0033081	7	biological process	regulation of T cell differentiation in thymus	2	0.21726885698014564	["ENSG00000074047","ENSG00000112299"]	["GLI2","VNN1"]
GO:0043928	10	biological process	exonucleolytic nuclear-transcribed mRNA catabolic process involved in deadenylation-dependent decay	2	0.21726885698014564	["ENSG00000075914","ENSG00000110367"]	["DDX6","EXOSC7"]
GO:0046596	5	biological process	regulation of viral entry into host cell	2	0.21726885698014564	["ENSG00000163661","ENSG00000213186"]	["PTX3","TRIM59"]
GO:1902808	8	biological process	positive regulation of cell cycle G1/S phase transition	2	0.21726885698014564	["ENSG00000132466","ENSG00000215301"]	["ANKRD17","DDX3X"]
GO:2000398	6	biological process	regulation of thymocyte aggregation	2	0.21726885698014564	["ENSG00000074047","ENSG00000112299"]	["GLI2","VNN1"]
GO:0044087	4	biological process	regulation of cellular component biogenesis	14	0.21751745544487827	["ENSG00000063978","ENSG00000071909","ENSG00000075785","ENSG00000087191","ENSG00000101367","ENSG00000108684","ENSG00000118096","ENSG00000125107","ENSG00000137710","ENSG00000139722","ENSG00000141376","ENSG00000145335","ENSG00000149294","ENSG00000215301"]	["ASIC2","BCAS3","CNOT1","DDX3X","IFT46","MAPRE1","MYO3B","NCAM1","PSMC5","RAB7A","RDX","RNF4","SNCA","VPS37B"]

## Sheet: CellularComponents_ESS1
GO term	Level	Ontology	GO title	Number of hits	Adjusted P-value	Genes	Gene names
GO:0042995	3	cellular component	cell projection	68	6.50226e+09	["ENSG00000012779","ENSG00000061676","ENSG00000068885","ENSG00000071909","ENSG00000074047","ENSG00000077279","ENSG00000078098","ENSG00000079482","ENSG00000081479","ENSG00000091129","ENSG00000091409","ENSG00000091428","ENSG00000092439","ENSG00000093010","E	["ABI2","ALOX5","AMOT","ANKRD27","ARHGEF26","ASIC2","ATP6AP2","ATP6V1E1","ATP7A","CACNA1H","CASK","CBR1","CHRNA7","CLIC5","COMT","DCX","DNAH10","DNER","DPP4","DST","DTNA","DYNC1H1","EXOC4","FAP","FLII","GABBR2","GLI2","GPR149","GRIK2","IFT43","IFT80","ITG
GO:0005737	4	cellular component	cytoplasm	176	4.11256e+10	["ENSG00000007312","ENSG00000009335","ENSG00000012779","ENSG00000021826","ENSG00000034152","ENSG00000051825","ENSG00000061676","ENSG00000063438","ENSG00000065328","ENSG00000068885","ENSG00000069329","ENSG00000071909","ENSG00000072134","ENSG00000072310","E	["AACS","ABI2","ACADL","ACE","ADAP2","AHRR","AK9","ALOX5","AMOT","ANKRD27","ARVCF","ATE1","ATP6V0A2","ATP6V1E1","ATP7A","BFSP1","BRWD1","BTRC","CACNA1H","CAMK1D","CARMIL2","CASK","CASP9","CBR1","CCDC92","CD79B","CDCA7","CDK5RAP1","CEP128","CHAF1B","CHCHD3
GO:0043005	4	cellular component	neuron projection	41	3.21605e+12	["ENSG00000012779","ENSG00000077279","ENSG00000079482","ENSG00000091129","ENSG00000091428","ENSG00000092439","ENSG00000093010","ENSG00000100678","ENSG00000105186","ENSG00000107643","ENSG00000108684","ENSG00000110400","ENSG00000118257","ENSG00000125851","E	["ABI2","ALOX5","ANKRD27","ASIC2","ATP6AP2","ATP7A","CACNA1H","CASK","CHRNA7","COMT","DCX","DNER","DST","DTNA","EXOC4","GABBR2","GPR149","GRIK2","KCNAB1","KCNJ12","KCNJ6","KLHL14","LLGL1","MAPK8","MME","MYH10","MYO1D","MYO5A","NCAM1","NDEL1","NECTIN1","NR
GO:0044422	2	cellular component	organelle part	200	4.77553e+11	["ENSG00000006071","ENSG00000007312","ENSG00000011304","ENSG00000012779","ENSG00000013503","ENSG00000021826","ENSG00000025796","ENSG00000034152","ENSG00000051825","ENSG00000062716","ENSG00000063438","ENSG00000065328","ENSG00000068885","ENSG00000069329","E	["ABCB9","ABCC8","ACADL","ACE","ADAP2","AGPAT3","AHRR","AK9","ALOX5","AMOT","ANKRD27","ARVCF","ATF6","ATP6V0A2","ATP6V1E1","ATP7A","B4GALT6","BCL2L13","BCL9L","BFSP1","BMP2K","BRWD1","BTRC","CARMIL2","CASK","CCDC92","CCNB2","CCNT2","CD79B","CDCA7","CEP128
GO:0044446	3	cellular component	intracellular organelle part	195	6.23152e+11	["ENSG00000006071","ENSG00000007312","ENSG00000011304","ENSG00000012779","ENSG00000013503","ENSG00000021826","ENSG00000025796","ENSG00000034152","ENSG00000051825","ENSG00000062716","ENSG00000063438","ENSG00000065328","ENSG00000068885","ENSG00000069329","E	["ABCB9","ABCC8","ACADL","ADAP2","AGPAT3","AHRR","AK9","ALOX5","AMOT","ANKRD27","ARVCF","ATF6","ATP6V0A2","ATP6V1E1","ATP7A","B4GALT6","BCL2L13","BCL9L","BFSP1","BMP2K","BRWD1","BTRC","CARMIL2","CASK","CCDC92","CCNB2","CCNT2","CD79B","CDCA7","CEP128","CER
GO:0030424	5	cellular component	axon	21	6.40276e+11	["ENSG00000079482","ENSG00000091129","ENSG00000091428","ENSG00000093010","ENSG00000107643","ENSG00000110400","ENSG00000118257","ENSG00000131899","ENSG00000133026","ENSG00000134769","ENSG00000149294","ENSG00000151914","ENSG00000157542","ENSG00000164418","E	["CHRNA7","COMT","DST","DTNA","GRIK2","KCNAB1","KCNJ6","LLGL1","MAPK8","MME","MYH10","MYO1D","MYO5A","NCAM1","NDEL1","NECTIN1","NRCAM","NRP2","OPHN1","RAPGEF4","TXNRD2"]
GO:0043234	3	cellular component	protein complex	122	0.0010538254227789635	["ENSG00000006071","ENSG00000007312","ENSG00000007314","ENSG00000008197","ENSG00000009335","ENSG00000013503","ENSG00000021645","ENSG00000021826","ENSG00000061676","ENSG00000063438","ENSG00000065328","ENSG00000068885","ENSG00000069329","ENSG00000071909","E	["ABCB9","ABCC8","ABI2","AHRR","AMOT","ATP6V0A2","ATP6V1E1","BFSP1","BTRC","CACNA1H","CARMIL2","CASK","CASP9","CD79B","CHAF1B","CHRNA1","CHRNA7","CLCC1","CLIC5","CNOT1","COL1A2","COL3A1","COL5A2","COPS3","CPS1","CTR9","DCX","DDX3X","DENND5A","DGCR8","DNAH
GO:0005575	1	cellular component	cellular_component	377	0.001412268394908281	["ENSG00000006071","ENSG00000006432","ENSG00000007312","ENSG00000007314","ENSG00000008196","ENSG00000008197","ENSG00000009335","ENSG00000011304","ENSG00000012779","ENSG00000013503","ENSG00000021645","ENSG00000021826","ENSG00000025796","ENSG00000030419","E	["AACS","ABCB9","ABCC8","ABI2","ACADL","ACE","ADAMTS17","ADAMTS18","ADAP2","ADGRB1","AGPAT3","AHRR","AK9","ALOX5","AMOT","ANKRD27","ARHGEF26","ARRDC4","ARVCF","ASIC2","ASXL3","ATAD5","ATE1","ATF6","ATP6AP2","ATP6V0A2","ATP6V1E1","ATP7A","B4GALT6","BCL2L13
GO:0044420	2	cellular component	extracellular matrix component	12	0.002550929819965254	["ENSG00000041982","ENSG00000091409","ENSG00000112769","ENSG00000147044","ENSG00000151914","ENSG00000159216","ENSG00000164692","ENSG00000168542","ENSG00000168743","ENSG00000187720","ENSG00000198732","ENSG00000204262"]	["CASK","COL1A2","COL3A1","COL5A2","DST","ITGA6","LAMA4","NPNT","RUNX1","SMOC1","THSD4","TNC"]
GO:0097458	3	cellular component	neuron part	49	0.004552145262662824	["ENSG00000006071","ENSG00000012779","ENSG00000021645","ENSG00000069329","ENSG00000071909","ENSG00000077279","ENSG00000079482","ENSG00000091129","ENSG00000091428","ENSG00000092439","ENSG00000093010","ENSG00000100678","ENSG00000105186","ENSG00000107643","E	["ABCC8","ABI2","ALOX5","ANKRD27","ASIC2","ATP6AP2","ATP7A","CACNA1H","CASK","CHRNA7","COMT","DAGLA","DCX","DNER","DST","DTNA","EXOC4","GABBR2","GPR149","GRIK2","KCNAB1","KCNJ12","KCNJ6","KLHL14","LLGL1","MAPK8","MME","MYH10","MYO1D","MYO3B","MYO5A","NCAM
GO:0044463	3	cellular component	cell projection part	39	0.0051913290675770765	["ENSG00000061676","ENSG00000068885","ENSG00000069329","ENSG00000071909","ENSG00000074047","ENSG00000078098","ENSG00000079482","ENSG00000081479","ENSG00000091129","ENSG00000091428","ENSG00000092439","ENSG00000093010","ENSG00000100678","ENSG00000107643","E	["ACE","ASIC2","ATP7A","CASK","CHRNA7","COMT","DAGLA","DNAH10","DPP4","DST","EXOC4","FAP","GLI2","GRIK2","IFT43","IFT80","KCNAB1","LRP2","MAPK8","MME","MYH10","MYO1D","MYO3B","MYO5A","NCAM1","NCKAP1","NDEL1","NECTIN1","NRCAM","OPHN1","PEMT","PKHD1","RAPGE
GO:0032991	2	cellular component	macromolecular complex	132	0.006275701643267414	["ENSG00000006071","ENSG00000007312","ENSG00000007314","ENSG00000008197","ENSG00000009335","ENSG00000013503","ENSG00000021645","ENSG00000021826","ENSG00000061676","ENSG00000063438","ENSG00000065328","ENSG00000068885","ENSG00000069329","ENSG00000071909","E	["ABCB9","ABCC8","ABI2","AHRR","AMOT","ATP6V0A2","ATP6V1E1","BFSP1","BTRC","CACNA1H","CARMIL2","CASK","CASP9","CD79B","CHAF1B","CHRNA1","CHRNA7","CLCC1","CLIC5","CNOT1","COL1A2","COL3A1","COL5A2","COPS3","CPS1","CTR9","DCX","DDX3X","DDX6","DENND5A","DGCR8
GO:0035371	6	cellular component	microtubule plus-end	4	0.007610224801007116	["ENSG00000084764","ENSG00000151914","ENSG00000166974","ENSG00000197535"]	["DST","MAPRE2","MAPRE3","MYO5A"]
GO:0044424	3	cellular component	intracellular part	294	0.007875700840048227	["ENSG00000006071","ENSG00000007312","ENSG00000008196","ENSG00000008197","ENSG00000009335","ENSG00000011304","ENSG00000012779","ENSG00000013503","ENSG00000021826","ENSG00000025796","ENSG00000030419","ENSG00000034152","ENSG00000051825","ENSG00000061676","E	["AACS","ABCB9","ABCC8","ABI2","ACADL","ACE","ADAP2","AGPAT3","AHRR","AK9","ALOX5","AMOT","ANKRD27","ARRDC4","ARVCF","ASXL3","ATAD5","ATE1","ATF6","ATP6V0A2","ATP6V1E1","ATP7A","B4GALT6","BCL2L13","BCL9L","BFSP1","BMP2K","BRWD1","BTRC","CACNA1H","CAMK1D",
GO:1990752	5	cellular component	microtubule end	4	0.014701349692891694	["ENSG00000084764","ENSG00000151914","ENSG00000166974","ENSG00000197535"]	["DST","MAPRE2","MAPRE3","MYO5A"]
GO:0043226	2	cellular component	organelle	267	0.014749569094250653	["ENSG00000007312","ENSG00000008196","ENSG00000008197","ENSG00000009335","ENSG00000011304","ENSG00000012779","ENSG00000013503","ENSG00000021826","ENSG00000025796","ENSG00000030419","ENSG00000046604","ENSG00000051825","ENSG00000061676","ENSG00000062716","E	["ABCB9","ABI2","ACADL","ACE","AGPAT3","AHRR","AK9","ALOX5","AMOT","ANKRD27","ARRDC4","ARVCF","ASXL3","ATAD5","ATE1","ATF6","ATP6AP2","ATP6V0A2","ATP6V1E1","ATP7A","B4GALT6","BCL2L13","BCL9L","BEND7","BFSP1","BMP2K","BMP5","BRWD1","BTRC","CACNA1H","CAMK1D
GO:0044464	2	cellular component	cell part	332	0.014802225488581242	["ENSG00000006071","ENSG00000006432","ENSG00000007312","ENSG00000007314","ENSG00000008196","ENSG00000008197","ENSG00000009335","ENSG00000011304","ENSG00000012779","ENSG00000013503","ENSG00000021645","ENSG00000021826","ENSG00000025796","ENSG00000030419","E	["AACS","ABCB9","ABCC8","ABI2","ACADL","ACE","ADAP2","ADGRB1","AGPAT3","AHRR","AK9","ALOX5","AMOT","ANKRD27","ARHGEF26","ARRDC4","ARVCF","ASIC2","ASXL3","ATAD5","ATE1","ATF6","ATP6AP2","ATP6V0A2","ATP6V1E1","ATP7A","B4GALT6","BCL2L13","BCL9L","BFSP1","BMP
GO:0044428	4	cellular component	nuclear part	100	0.018355821844000506	["ENSG00000007312","ENSG00000011304","ENSG00000012779","ENSG00000013503","ENSG00000021826","ENSG00000034152","ENSG00000063438","ENSG00000065328","ENSG00000072134","ENSG00000072310","ENSG00000073614","ENSG00000074047","ENSG00000074590","ENSG00000076650","E	["AGPAT3","AHRR","AK9","ALOX5","AMOT","ARVCF","ATF6","BCL9L","BMP2K","BRWD1","BTRC","CASK","CCNB2","CCNT2","CD79B","CDCA7","CERS6","CHAF1B","CNOT1","COPS3","CPS1","CTCF","CTR9","DDX3X","DGCR8","DHX37","DNAJB9","DST","DYRK1A","EPHA6","EPN2","ERCC6","ESRRB"
GO:0016020	2	cellular component	membrane	201	0.021673792211218183	["ENSG00000006071","ENSG00000007312","ENSG00000007314","ENSG00000011304","ENSG00000012779","ENSG00000021645","ENSG00000021826","ENSG00000025796","ENSG00000034152","ENSG00000041982","ENSG00000046604","ENSG00000051825","ENSG00000061676","ENSG00000062716","E	["ABCB9","ABCC8","ACADL","ACE","ADAP2","ADGRB1","AGPAT3","AK9","ALOX5","ANKRD27","ARRDC4","ARVCF","ASIC2","ATF6","ATP6AP2","ATP6V0A2","ATP6V1E1","ATP7A","B4GALT6","BCL2L13","BFSP1","BTBD11","CACNA1H","CARMIL2","CASK","CBR1","CCNB2","CD200","CD28","CD79B",
GO:0005903	4	cellular component	brush border	7	0.021940281021527508	["ENSG00000081479","ENSG00000091428","ENSG00000133026","ENSG00000157483","ENSG00000176658","ENSG00000177731","ENSG00000196549"]	["FLII","LRP2","MME","MYH10","MYO1D","MYO1E","RAPGEF4"]
GO:0005604	3	cellular component	basement membrane	8	0.022959337429533547	["ENSG00000041982","ENSG00000091409","ENSG00000112769","ENSG00000147044","ENSG00000151914","ENSG00000159216","ENSG00000168743","ENSG00000198732"]	["CASK","DST","ITGA6","LAMA4","NPNT","RUNX1","SMOC1","TNC"]
GO:0005654	5	cellular component	nucleoplasm	72	0.025708263043949842	["ENSG00000007312","ENSG00000011304","ENSG00000013503","ENSG00000034152","ENSG00000065328","ENSG00000072134","ENSG00000072310","ENSG00000073614","ENSG00000074047","ENSG00000080224","ENSG00000082258","ENSG00000099889","ENSG00000102974","ENSG00000104064","E	["AK9","ARVCF","ATF6","BCL9L","BMP2K","BTRC","CCNB2","CCNT2","CD79B","CDCA7","CHAF1B","CNOT1","COPS3","CTCF","DGCR8","DYRK1A","EPHA6","EPN2","ERCC6","ESRRB","ETS2","FLII","FOXO3","GABPB1","GATA4","GLI2","GTF2A1","GTF2H3","GTF3C3","HAT1","IPO7","KDM5A","KM
GO:0043227	3	cellular component	membrane-bounded organelle	248	0.02764154299996795	["ENSG00000007312","ENSG00000008196","ENSG00000008197","ENSG00000009335","ENSG00000011304","ENSG00000012779","ENSG00000013503","ENSG00000021826","ENSG00000025796","ENSG00000030419","ENSG00000046604","ENSG00000051825","ENSG00000061676","ENSG00000062716","E	["ABCB9","ACADL","ACE","AGPAT3","AHRR","AK9","ALOX5","AMOT","ANKRD27","ARRDC4","ARVCF","ASXL3","ATAD5","ATE1","ATF6","ATP6AP2","ATP6V0A2","ATP6V1E1","ATP7A","B4GALT6","BCL2L13","BCL9L","BEND7","BFSP1","BMP2K","BMP5","BRWD1","BTRC","CACNA1H","CAMK1D","CASK
GO:0060053	4	cellular component	neurofilament cytoskeleton	2	0.02975754351909028	["ENSG00000151914","ENSG00000166579"]	["DST","NDEL1"]
GO:0043229	3	cellular component	intracellular organelle	242	0.02996170260364814	["ENSG00000007312","ENSG00000008196","ENSG00000008197","ENSG00000009335","ENSG00000011304","ENSG00000012779","ENSG00000013503","ENSG00000021826","ENSG00000025796","ENSG00000030419","ENSG00000051825","ENSG00000062716","ENSG00000063438","ENSG00000065328","E	["ABCB9","ABI2","ACADL","ACE","AGPAT3","AHRR","AK9","ALOX5","AMOT","ANKRD27","ARRDC4","ARVCF","ASXL3","ATAD5","ATE1","ATF6","ATP6V0A2","ATP6V1E1","ATP7A","B4GALT6","BCL2L13","BCL9L","BFSP1","BMP2K","BRWD1","BTRC","CACNA1H","CAMK1D","CASK","CASP9","CBR1","
GO:0044297	3	cellular component	cell body	22	0.04124537368013067	["ENSG00000091428","ENSG00000092439","ENSG00000093010","ENSG00000100678","ENSG00000108684","ENSG00000119699","ENSG00000125851","ENSG00000131558","ENSG00000133026","ENSG00000149294","ENSG00000164418","ENSG00000165240","ENSG00000166579","ENSG00000169282","E	["ASIC2","ATP6AP2","ATP7A","CHRNA7","COMT","DNER","EXOC4","GRIK2","KCNAB1","KCNJ12","KLHL14","MYH10","MYO1D","MYO5A","NCAM1","NDEL1","PCSK2","RAPGEF4","SLC8A3","TGFB3","TRPM7","TXNRD2"]
GO:0005583	3	cellular component	fibrillar collagen trimer	3	0.04585586755282728	["ENSG00000164692","ENSG00000168542","ENSG00000204262"]	["COL1A2","COL3A1","COL5A2"]
GO:0030425	5	cellular component	dendrite	18	0.046120713526210035	["ENSG00000012779","ENSG00000077279","ENSG00000079482","ENSG00000091428","ENSG00000093010","ENSG00000125851","ENSG00000130876","ENSG00000138443","ENSG00000147044","ENSG00000157542","ENSG00000164418","ENSG00000175344","ENSG00000176658","ENSG00000184185","E	["ABI2","ALOX5","CACNA1H","CASK","CHRNA7","COMT","DCX","DNER","GRIK2","KCNJ12","KCNJ6","MME","MYO1D","OPHN1","PCSK2","RAPGEF4","SLC7A10","TXNRD2"]
GO:0070161	3	cellular component	anchoring junction	19	0.05457038603005103	["ENSG00000041982","ENSG00000046604","ENSG00000061676","ENSG00000078098","ENSG00000089009","ENSG00000091409","ENSG00000110400","ENSG00000133030","ENSG00000138443","ENSG00000147044","ENSG00000151914","ENSG00000157483","ENSG00000168778","ENSG00000177731","E	["ABI2","ATP6V0A2","CASK","DPP4","DSG2","DST","FAP","FLII","ITGA6","MME","MPRIP","MYO1E","NCKAP1","NECTIN1","PARVA","RPL37A","RPL6","TCTN2","TNC"]
GO:0042641	5	cellular component	actomyosin	6	0.06090417176208062	["ENSG00000126016","ENSG00000133026","ENSG00000133030","ENSG00000151914","ENSG00000179295","ENSG00000197535"]	["AMOT","DST","MPRIP","MYH10","MYO5A","PTPN11"]
GO:0000220	5	cellular component	vacuolar proton-transporting V-type ATPase, V0 domain	2	0.06275873383532964	["ENSG00000168778","ENSG00000185344"]	["ATP6V0A2","TCTN2"]
GO:0097422	5	cellular component	tubular endosome	2	0.06275873383532964	["ENSG00000069329","ENSG00000105186"]	["ANKRD27","VPS35"]
GO:0042734	4	cellular component	presynaptic membrane	6	0.06357072429774303	["ENSG00000021645","ENSG00000110400","ENSG00000137766","ENSG00000147044","ENSG00000164418","ENSG00000175344"]	["CASK","CHRNA7","GRIK2","NECTIN1","NRXN3","UNC13C"]
GO:0005856	5	cellular component	cytoskeleton	42	0.06444205802272444	["ENSG00000051825","ENSG00000068885","ENSG00000071909","ENSG00000074590","ENSG00000077279","ENSG00000077380","ENSG00000079482","ENSG00000084764","ENSG00000100629","ENSG00000112782","ENSG00000115935","ENSG00000119242","ENSG00000119650","ENSG00000119685","E	["ABI2","BFSP1","CASK","CCDC92","CCNB2","CEP128","CLIC5","DCX","DGCR8","DNAH10","DST","DYNC1H1","DYNC1I2","FLII","HIP1R","IFT43","IFT80","LLGL1","LRPPRC","MAPRE2","MAPRE3","MCPH1","MORC3","MPHOSPH9","MPRIP","MYH10","MYLK3","MYO1E","MYO3B","NDEL1","NEIL2",
GO:0043235	4	cellular component	receptor complex	14	0.0649257323481219	["ENSG00000007312","ENSG00000063438","ENSG00000081479","ENSG00000091409","ENSG00000114812","ENSG00000118257","ENSG00000136928","ENSG00000138435","ENSG00000164418","ENSG00000165409","ENSG00000168743","ENSG00000171208","ENSG00000175344","ENSG00000221866"]	["AHRR","CD79B","CHRNA1","CHRNA7","GABBR2","GRIK2","ITGA6","LRP2","NETO2","NPNT","NRP2","PLXNA4","TSHR","VIPR1"]
GO:0043025	4	cellular component	neuronal cell body	19	0.06613696058692244	["ENSG00000091428","ENSG00000092439","ENSG00000100678","ENSG00000108684","ENSG00000119699","ENSG00000125851","ENSG00000131558","ENSG00000133026","ENSG00000149294","ENSG00000164418","ENSG00000165240","ENSG00000169282","ENSG00000175344","ENSG00000176658","E	["ASIC2","ATP7A","CHRNA7","DNER","EXOC4","GRIK2","KCNAB1","KCNJ12","KLHL14","MYH10","MYO1D","MYO5A","NCAM1","PCSK2","RAPGEF4","SLC8A3","TGFB3","TRPM7","TXNRD2"]
GO:0005912	4	cellular component	adherens junction	18	0.06836204743311318	["ENSG00000041982","ENSG00000061676","ENSG00000078098","ENSG00000089009","ENSG00000091409","ENSG00000110400","ENSG00000133030","ENSG00000138443","ENSG00000147044","ENSG00000151914","ENSG00000157483","ENSG00000168778","ENSG00000177731","ENSG00000185344","E	["ABI2","ATP6V0A2","CASK","DPP4","DST","FAP","FLII","ITGA6","MME","MPRIP","MYO1E","NCKAP1","NECTIN1","PARVA","RPL37A","RPL6","TCTN2","TNC"]
GO:0043231	4	cellular component	intracellular membrane-bounded organelle	220	0.06935732598901828	["ENSG00000007312","ENSG00000008196","ENSG00000008197","ENSG00000009335","ENSG00000011304","ENSG00000012779","ENSG00000013503","ENSG00000021826","ENSG00000025796","ENSG00000030419","ENSG00000051825","ENSG00000062716","ENSG00000063438","ENSG00000065328","E	["ABCB9","ACADL","ACE","AGPAT3","AHRR","AK9","ALOX5","AMOT","ANKRD27","ARRDC4","ARVCF","ASXL3","ATAD5","ATE1","ATF6","ATP6V0A2","ATP6V1E1","ATP7A","B4GALT6","BCL2L13","BCL9L","BFSP1","BMP2K","BRWD1","BTRC","CACNA1H","CAMK1D","CASK","CASP9","CBR1","CCNB2",
GO:0033116	4	cellular component	endoplasmic reticulum-Golgi intermediate compartment membrane	4	0.07075237872214768	["ENSG00000062716","ENSG00000113719","ENSG00000136874","ENSG00000156232"]	["ERGIC1","STX17","VMP1","WHAMM"]
GO:0031258	5	cellular component	lamellipodium membrane	3	0.07254987256729115	["ENSG00000061676","ENSG00000078098","ENSG00000197635"]	["DPP4","FAP","NCKAP1"]
GO:0005768	5	cellular component	endosome	24	0.07470179141560132	["ENSG00000069329","ENSG00000081479","ENSG00000105186","ENSG00000112367","ENSG00000115290","ENSG00000123240","ENSG00000131100","ENSG00000131242","ENSG00000131558","ENSG00000131899","ENSG00000138600","ENSG00000139722","ENSG00000140450","ENSG00000146955","E	["ABCB9","ACE","ANKRD27","ARRDC4","ATP6V0A2","ATP6V1E1","ATP7A","DNER","EXOC4","FIG4","GRB14","LLGL1","LRP2","MARCH8","MYO1D","MYO5A","OPTN","PDCD6","RAB11FIP4","RAB19","SLC9A9","SPPL2A","VPS35","VPS37B"]
GO:0098552	3	cellular component	side of membrane	13	0.07470179141560132	["ENSG00000007312","ENSG00000091129","ENSG00000091409","ENSG00000126016","ENSG00000149294","ENSG00000151914","ENSG00000159640","ENSG00000160683","ENSG00000175344","ENSG00000178562","ENSG00000182220","ENSG00000185838","ENSG00000240505"]	["ACE","AMOT","ATP6AP2","CD28","CD79B","CHRNA7","CXCR5","DST","GNB1L","ITGA6","NCAM1","NRCAM","TNFRSF13B"]
GO:0071438	5	cellular component	invadopodium membrane	2	0.07699168140099012	["ENSG00000078098","ENSG00000197635"]	["DPP4","FAP"]
GO:0015629	6	cellular component	actin cytoskeleton	11	0.08969764974303987	["ENSG00000079482","ENSG00000112782","ENSG00000115935","ENSG00000125864","ENSG00000133026","ENSG00000133030","ENSG00000140795","ENSG00000147044","ENSG00000151914","ENSG00000157483","ENSG00000197702"]	["BFSP1","CASK","CLIC5","DST","MPRIP","MYH10","MYLK3","MYO1E","OPHN1","PARVA","WIPF1"]
[truncated: 78 more rows]

## Sheet: CellularComponents_ESS2
GO term	Level	Ontology	GO title	Number of hits	Adjusted P-value	Genes	Gene names
[truncated: 75 more rows]
